# Supplementary material for: VCF1 is a p97/VCP cofactor promoting recognition of ubiquitylated p97-UFD1-NPL4 substrates
Source: Nat Commun. 2024 Mar 19;15:2459. doi: 10.1038/s41467-024-46760-4 (PMC10950897; doi:10.1038/s41467-024-46760-4)
Supplement: Supplementary file 4 — Supplementary Data 1 [file 41467_2024_46760_MOESM4_ESM.xlsx]

## Sheet: Sheet1
Significant	T-test p-value (-log10)	Relative protein level (log2) WT/noDox	Protein IDs	Majority protein IDs	Protein names	Gene names	id	Symbol color	Symbol type	Symbol size	Pathway_all_levels	Peptides	Razor + unique peptides	Unique peptides	Sequence coverage [%]	Unique + razor sequence coverage [%]	Unique sequence coverage [%]	Mol. weight [kDa]	Q-value	Score	Intensity	MS/MS count	Intensity FAM104MUT_EBC1	Intensity FAM104MUT_EBC2	Intensity FAM104MUT_EBC3	Intensity FAM104MUT_EBC4	Intensity FAM104MUT_RIPA1	Intensity FAM104MUT_RIPA2	Intensity FAM104MUT_RIPA3	Intensity FAM104MUT_RIPA4	Intensity FAM104WT_EBC1	Intensity FAM104WT_EBC2	Intensity FAM104WT_EBC3	Intensity FAM104WT_EBC4	Intensity FAM104WT_RIPA1	Intensity FAM104WT_RIPA2	Intensity FAM104WT_RIPA3	Intensity FAM104WT_RIPA4	Intensity noDox_EBC1	Intensity noDox_EBC2	Intensity noDox_EBC3	Intensity noDox_EBC4	Intensity noDox_RIPA1	Intensity noDox_RIPA2	Intensity noDox_RIPA3	Razor + unique peptides FAM104MUT_EBC1	Razor + unique peptides FAM104MUT_EBC2	Razor + unique peptides FAM104MUT_EBC3	Razor + unique peptides FAM104MUT_EBC4
+	7.12526	4.19173	P55072;C9IZA5;C9JUP7	P55072	Transitional endoplasmic reticulum ATPase	VCP	990	Color2 [A=255, R=0, G=128, B=255]	9	10	ABC transporter disorders;ABC-family proteins mediated transport;Asparagine N-linked glycosylation;Cellular response to heat stress;Cellular responses to external stimuli;Cellular responses to stress;Defective CFTR causes cystic fibrosis;Deubiquitination;Disease;Diseases of signal transduction;Disorders of transmembrane transporters;DNA Damage Bypass;DNA Repair;E3 ubiquitin ligases ubiquitinate t…	62	62	61	77.5	77.5	77.4	89.321	0	323.31	648860000	1257	2072800	1601500	1843000	1529100	325940	202790	72566	155700	112560000	100380000	137500000	110240000	32243000	41422000	32371000	33542000	9065500	7587600	5000800	10881000	2132300	1834100	2048200	31	30	34	30
+	6.9624	3.52159	Q969W3;J3KT76;J3KSI9;J3KT35	Q969W3	Protein FAM104A	FAM104A	1302	Color2 [A=255, R=0, G=128, B=255]	9	10		7	7	1	55.4	55.4	17.7	19.484	0	323.31	140890000	181	9829700	6784600	7665100	7550900	12033000	9901400	6854100	9135300	11641000	10443000	14227000	12290000	4522700	5751300	4385200	4423900	476850	420140	289810	663970	430910	353370	394430	6	6	5	5
+	4.31812	2.68901	Q07021;I3L3Q7;I3L3B0	Q07021;I3L3Q7;I3L3B0	Complement component 1 Q subcomponent-binding protein, mitochondrial	C1QBP	1121	Color2 [A=255, R=0, G=128, B=255]	9	10	Apoptosis;Apoptotic factor-mediated response;Defective Intrinsic Pathway for Apoptosis Due to p14ARF Loss of Function;Disease;Diseases of Programmed Cell Death;Formation of Fibrin Clot (Clotting Cascade);Hemostasis;Intrinsic Pathway for Apoptosis;Intrinsic Pathway of Fibrin Clot Formation;Programmed Cell Death	4	4	4	26.2	26.2	26.2	31.362	0	99.233	2026800	33	34828	0	22470	35503	570360	417220	167460	317330	12417	12352	111490	9250.7	38733	166290	59559	49772	0	0	0	0	0	0	1720.6	2	0	2	2
	0.946013	1.72578	P51553;E7EQB8;P51553-2;H7C1W2;E9PF84;G5E9Q7	P51553;E7EQB8;P51553-2;H7C1W2;E9PF84;G5E9Q7	Isocitrate dehydrogenase [NAD] subunit gamma, mitochondrial;Isocitrate dehydrogenase [NAD] subunit, mitochondrial	IDH3G	331	Color2 [A=255, R=128, G=128, B=128]	9	6	Citric acid cycle (TCA cycle);Metabolism;Mitochondrial protein import;Protein localization;Pyruvate metabolism and Citric Acid (TCA) cycle;The citric acid (TCA) cycle and respiratory electron transport	2	2	2	8.4	8.4	8.4	42.794	0	5.7926	5364000	41	69116	121530	184670	66622	394500	347120	255060	276630	294240	340500	427280	491440	351540	154470	195400	171920	95043	113520	77267	308730	149880	91215	166530	1	1	1	1
	0.515059	1.43993	Q53GS9;B9A018;A0A087X1B2;Q53GS9-2;Q53GS9-3;A0A087WW31;F8WC91	Q53GS9;B9A018;A0A087X1B2;Q53GS9-2;Q53GS9-3	U4/U6.U5 tri-snRNP-associated protein 2	USP39	233	Color2 [A=255, R=128, G=128, B=128]	9	6	Metabolism of RNA;mRNA Splicing;mRNA Splicing - Major Pathway;Processing of Capped Intron-Containing Pre-mRNA	4	4	4	11.9	11.9	11.9	65.38	0	8.0603	407250	13	0	0	0	6264.3	19551	33544	10001	19913	12876	0	0	0	160230	25422	12552	21936	0	0	0	1093.1	17295	9489.4	15238	0	0	0	1
	0.867801	1.4284	P24534;C9JZW3;F8WF65;F2Z2G2	P24534	Elongation factor 1-beta	EEF1B2	798	Color2 [A=255, R=128, G=128, B=128]	9	6	Eukaryotic Translation Elongation;Metabolism of proteins;Translation	5	5	5	24.9	24.9	24.9	24.763	0	61.89	4600800	43	411400	207570	360750	423400	48324	50288	19190	31065	354970	305430	372240	338470	31396	75840	28971	27804	452210	276210	258190	406100	33052	26719	27025	3	3	4	4
	0.661959	1.33081	O43175;A0A286YF22;A0A2C9F2M7;A0A286YFL2;A0A286YFA2;A0A286YFM8;A0A286YER3;A0A286YFC8;A0A286YFB2;A0A286YF78;A0A286YF34;A0A286YFF3;A0A286YFE1;A0A286YFK5	O43175;A0A286YF22;A0A2C9F2M7;A0A286YFL2;A0A286YFA2;A0A286YFM8	D-3-phosphoglycerate dehydrogenase	PHGDH	124	Color2 [A=255, R=128, G=128, B=128]	9	6	Metabolism;Metabolism of amino acids and derivatives;Serine biosynthesis	13	13	13	28.5	28.5	28.5	56.65	0	71.586	8777900	109	450680	285170	324890	480550	0	0	0	0	681320	638100	808730	702340	11466	444710	2757.5	0	940720	833640	813150	1298700	20302	6073.3	17268	8	8	7	9
	0.333799	1.2436	P42766;F2Z388	P42766;F2Z388	60S ribosomal protein L35	RPL35	911	Color2 [A=255, R=128, G=128, B=128]	9	6	Axon guidance;Cap-dependent Translation Initiation;Developmental Biology;Disease;Eukaryotic Translation Elongation;Eukaryotic Translation Initiation;Eukaryotic Translation Termination;Formation of a pool of free 40S subunits;GTP hydrolysis and joining of the 60S ribosomal subunit;Infectious disease;Influenza Infection;Influenza Life Cycle;Influenza Viral RNA Transcription and Replication;L13a-med…	4	4	4	26	26	26	14.551	0	25.89	3265800	55	194600	76025	97729	126190	49902	165960	13631	26519	575770	11357	120060	45356	29397	397860	0	799030	19477	17468	46164	76718	27844	74093	17320	4	3	3	3
	1.05736	1.23649	P18669;P15259;Q8N0Y7	P18669;P15259	Phosphoglycerate mutase 1;Phosphoglycerate mutase 2	PGAM1;PGAM2	762	Color2 [A=255, R=128, G=128, B=128]	9	6	Gluconeogenesis;Glucose metabolism;Glycolysis;Immune System;Innate Immune System;Metabolism;Metabolism of carbohydrates;Neutrophil degranulation	8	8	8	36.2	36.2	36.2	28.804	0	24.652	625680	21	0	0	0	10080	0	0	0	0	59448	63219	67696	79059	0	230440	0	0	24111	17962	0	47559	0	0	10422	0	0	0	2
	0.386612	1.21932	P04259	P04259	Keratin, type II cytoskeletal 6B	KRT6B	641	Color2 [A=255, R=128, G=128, B=128]	9	6	Developmental Biology;Formation of the cornified envelope;Keratinization	51	51	2	65.2	65.2	1.8	60.066	0	323.31	227600000	583	1086200	434900	3788600	10272000	2177900	2574300	1687200	1288900	1783800	6948300	3245400	8561900	2504100	152250000	1922400	2433900	1950900	626030	4369000	4913500	1934300	2562300	4320500	14	10	19	39
	0.805996	1.17611	Q9Y3U8;J3QSB5;J3KTD3	Q9Y3U8;J3QSB5	60S ribosomal protein L36	RPL36	1454	Color2 [A=255, R=128, G=128, B=128]	9	6	Axon guidance;Cap-dependent Translation Initiation;Developmental Biology;Disease;Eukaryotic Translation Elongation;Eukaryotic Translation Initiation;Eukaryotic Translation Termination;Formation of a pool of free 40S subunits;GTP hydrolysis and joining of the 60S ribosomal subunit;Infectious disease;Influenza Infection;Influenza Life Cycle;Influenza Viral RNA Transcription and Replication;L13a-med…	3	3	3	28.6	28.6	28.6	12.254	0	11.216	1786500	35	314120	225800	217100	168640	17724	18604	0	0	90707	69148	89590	96650	0	52759	0	249860	22443	21893	0	69619	21340	0	0	3	3	3	3
	0.452127	1.0011	P68366;P68366-2;C9JEV8;C9JQ00;C9JJQ8;C9JDL2	P68366;P68366-2	Tubulin alpha-4A chain	TUBA4A	1090	Color2 [A=255, R=128, G=128, B=128]	9	6	Activation of AMPK downstream of NMDARs;Activation of NMDA receptors and postsynaptic events;Adaptive Immune System;Anchoring of the basal body to the plasma membrane;Asparagine N-linked glycosylation;Assembly and cell surface presentation of NMDA receptors;AURKA Activation by TPX2;Axon guidance;Carboxyterminal post-translational modifications of tubulin;Cell Cycle;Cell Cycle, Mitotic;Cellular re…	23	4	4	61.4	12.1	12.1	49.924	0	20.103	1188400	26	123700	65302	91196	132880	107270	99319	60962	111010	0	0	0	0	0	396770	0	0	0	0	0	0	0	0	0	3	3	2	3
	0.588014	0.999122	Q9GZS3;H0YN81;H0YMF9;H0YL19;H3BQA8;H0YM76;H0YLA1	Q9GZS3;H0YN81;H0YMF9;H0YL19;H3BQA8	WD repeat-containing protein 61;WD repeat-containing protein 61, N-terminally processed	WDR61	456	Color2 [A=255, R=128, G=128, B=128]	9	6	Deadenylation-dependent mRNA decay;E3 ubiquitin ligases ubiquitinate target proteins;Formation of RNA Pol II elongation complex;Gene expression (Transcription);Metabolism of proteins;Metabolism of RNA;mRNA decay by 3' to 5' exoribonuclease;Post-translational protein modification;Protein ubiquitination;RNA Polymerase II Pre-transcription Events;RNA Polymerase II Transcription;RNA Polymerase II Tra…	6	6	6	29.2	29.2	29.2	33.58	0	37.028	1810500	39	40234	25428	30675	47917	62526	56754	26188	46209	68481	86852	132660	107330	57147	84092	52540	63470	156520	103500	112270	176960	65985	60017	75520	1	1	1	1
	0.605805	0.987054	P00491;G3V5M2;G3V2H3;G3V393	P00491;G3V5M2	Purine nucleoside phosphorylase	PNP	625	Color2 [A=255, R=128, G=128, B=128]	9	6	Immune System;Innate Immune System;Metabolism;Metabolism of nucleotides;Neutrophil degranulation;Nucleobase catabolism;Nucleotide salvage;Purine catabolism;Purine salvage	12	12	12	55.4	55.4	55.4	32.118	0	97.38	2018600	67	348160	131750	303830	454710	78494	95717	16925	37127	60698	38290	61892	54465	0	55593	1199.5	0	85361	41140	25451	112590	4950.8	3348.9	0	9	4	9	10
	0.378403	0.978387	Q16629;A0A0B4J1Z1;C9JAB2;Q16629-3;Q16629-2;Q16629-4	Q16629;A0A0B4J1Z1;C9JAB2;Q16629-3;Q16629-2;Q16629-4	Serine/arginine-rich splicing factor 7	SRSF7	79	Color2 [A=255, R=128, G=128, B=128]	9	6	Gene expression (Transcription);Metabolism of RNA;mRNA 3'-end processing;mRNA Splicing;mRNA Splicing - Major Pathway;mRNA Splicing - Minor Pathway;Processing of Capped Intron-Containing Pre-mRNA;RNA Polymerase II Transcription;RNA Polymerase II Transcription Termination;Transport of Mature mRNA derived from an Intron-Containing Transcript;Transport of Mature Transcript to Cytoplasm	4	3	3	17.6	17.6	17.6	27.366	0	6.9487	587760	19	44453	9857.2	21318	35472	14083	26557	0	0	19601	24244	29119	25139	2911.7	89286	0	31010	14811	16816	13695	49971	8445.6	7071.4	0	2	1	1	2
	0.506057	0.952351	Q01469;I6L8B7;A8MUU1	Q01469;I6L8B7	Fatty acid-binding protein, epidermal	FABP5	1103	Color2 [A=255, R=128, G=128, B=128]	9	6	Immune System;Innate Immune System;Metabolism;Metabolism of lipids;Neutrophil degranulation;Signal Transduction;Signaling by Nuclear Receptors;Signaling by Retinoic Acid;Triglyceride catabolism;Triglyceride metabolism	13	13	13	76.3	76.3	76.3	15.164	0	165.88	13835000	97	282050	218800	283000	375610	465920	500620	294420	396720	291650	267150	370010	282690	279530	6060600	234830	286410	376760	339060	303850	540370	384800	292420	333480	5	3	3	5
	1.23799	0.898112	O76094;O76094-2;D6RDY6;R4GNC1	O76094;O76094-2;D6RDY6	Signal recognition particle subunit SRP72	SRP72	601	Color2 [A=255, R=128, G=128, B=128]	9	6	Metabolism of proteins;SRP-dependent cotranslational protein targeting to membrane;Translation	6	6	6	12.8	12.8	12.8	74.605	0	38.206	509010	28	58573	25360	64647	79231	0	0	0	0	49059	14956	39184	36716	0	0	0	0	41716	20435	29524	49603	0	0	0	3	1	3	4
	0.750182	0.891926	P28066;P28066-2	P28066;P28066-2	Proteasome subunit alpha type-5	PSMA5	823	Color2 [A=255, R=128, G=128, B=128]	9	6	ABC transporter disorders;ABC-family proteins mediated transport;Activation of APC/C and APC/C:Cdc20 mediated degradation of mitotic proteins;Activation of NF-kappaB in B cells;Adaptive Immune System;Antigen processing: Ubiquitination & Proteasome degradation;Antigen processing-Cross presentation;APC/C:Cdc20 mediated degradation of mitotic proteins;APC/C:Cdc20 mediated degradation of Securin;APC/…	7	7	7	38.6	38.6	38.6	26.411	0	31.517	2042500	64	164060	79142	145250	256150	77867	110280	28761	65751	81850	82154	93255	91827	21218	66013	15481	24814	145670	126530	97221	149930	25231	31516	27573	5	4	5	7
	0.270324	0.864702	Q13439;Q13439-3;Q13439-4;Q13439-5;H0Y6I0;C9JHJ5;E7EVX2;Q86W71;A0A087WTW2;C9J0Y3	Q13439;Q13439-3;Q13439-4;Q13439-5;H0Y6I0	Golgin subfamily A member 4	GOLGA4	1157	Color2 [A=255, R=128, G=128, B=128]	9	6	Intra-Golgi and retrograde Golgi-to-ER traffic;Membrane Trafficking;Retrograde transport at the Trans-Golgi-Network;Vesicle-mediated transport	118	118	115	53.5	53.5	52.5	261.14	0	323.31	45710000	1007	3542400	1741700	2891400	4348100	188690	273820	23804	175760	3514200	3281900	4861200	4267400	3443.3	38244	0	10572	4205300	3311900	2845000	6006700	53302	17508	34925	85	52	69	92
	1.08183	0.825416	P61160;P61160-2;F5H6T1;A0A1B0GWD0;A0A1B0GWH0	P61160;P61160-2;F5H6T1	Actin-related protein 2	ACTR2	1018	Color2 [A=255, R=128, G=128, B=128]	9	6	Axon guidance;Clathrin-mediated endocytosis;Developmental Biology;EPHB-mediated forward signaling;EPH-Ephrin signaling;Fcgamma receptor (FCGR) dependent phagocytosis;Immune System;Innate Immune System;Membrane Trafficking;Neutrophil degranulation;Regulation of actin dynamics for phagocytic cup formation;RHO GTPase Effectors;RHO GTPases Activate WASPs and WAVEs;Signal Transduction;Signaling by Rho…	7	7	7	21.3	21.3	21.3	44.76	0	31.677	1862400	64	112480	48426	113310	163000	15619	18927	0	22633	156680	136120	198310	205890	0	41025	0	0	135020	110930	92021	268100	3530.8	0	16734	3	3	4	5
	1.70714	0.800471	P30153;B3KQV6;P30154;P30154-2;E9PH38;C9J9C1;P30154-5;P30154-4;E9PPI5;E9PHZ6;H0YDG7;P30154-3	P30153;B3KQV6	Serine/threonine-protein phosphatase 2A 65 kDa regulatory subunit A alpha isoform	PPP2R1A	844	Color2 [A=255, R=128, G=128, B=128]	9	6	Adaptive Immune System;AMER1 mutants destabilize the destruction complex;Amplification of signal from unattached kinetochores via a MAD2 inhibitory signal;Amplification of signal from the kinetochores;Anchoring of the basal body to the plasma membrane;APC truncation mutants have impaired AXIN binding;AURKA Activation by TPX2;AXIN missense mutants destabilize the destruction complex;AXIN mutants d…	7	7	7	16.3	16.3	16.3	65.308	0	19.65	459210	18	0	0	11448	36742	0	0	0	0	25719	37197	52695	24336	0	17664	0	0	67749	45361	46411	93892	0	0	0	0	0	1	2
	0.1591	0.799546	P84098;J3QR09;J3KTE4	P84098;J3QR09;J3KTE4	60S ribosomal protein L19;Ribosomal protein L19	RPL19	499	Color2 [A=255, R=128, G=128, B=128]	9	6	Axon guidance;Cap-dependent Translation Initiation;Developmental Biology;Disease;Eukaryotic Translation Elongation;Eukaryotic Translation Initiation;Eukaryotic Translation Termination;Formation of a pool of free 40S subunits;GTP hydrolysis and joining of the 60S ribosomal subunit;Infectious disease;Influenza Infection;Influenza Life Cycle;Influenza Viral RNA Transcription and Replication;L13a-med…	5	5	5	25.5	25.5	25.5	23.466	0	20.053	5457400	55	396350	174960	210170	169920	121240	441300	56928	85519	374890	68481	223200	112210	117120	724620	49833	1094600	28041	17717	27938	53439	97814	243210	57764	4	3	3	3
	0.428203	0.769146	P09874	P09874	Poly [ADP-ribose] polymerase 1	PARP1	699	Color2 [A=255, R=128, G=128, B=128]	9	6	Base Excision Repair;DNA Damage Recognition in GG-NER;DNA Double-Strand Break Repair;DNA Repair;Downregulation of SMAD2/3:SMAD4 transcriptional activity;Dual Incision in GG-NER;Formation of Incision Complex in GG-NER;Gene expression (Transcription);Generic Transcription Pathway;Global Genome Nucleotide Excision Repair (GG-NER);HDR through MMEJ (alt-NHEJ);Homology Directed Repair;Metabolism of pro…	7	7	7	8.6	8.6	8.6	113.08	0	32.483	690430	27	148470	96382	102550	66599	73126	46314	10589	31777	0	0	0	0	0	27509	0	11105	0	0	0	0	29076	14628	14728	5	3	5	3
	0.404954	0.756351	P37802;P37802-2;X6RJP6;Q9UI15;C9J5W6	P37802;P37802-2;X6RJP6	Transgelin-2	TAGLN2	890	Color2 [A=255, R=128, G=128, B=128]	9	6	Hemostasis;Platelet activation, signaling and aggregation;Platelet degranulation;Response to elevated platelet cytosolic Ca2+	10	10	9	63.3	63.3	59.8	22.391	0	24.057	711170	22	2629	17914	8574.8	30964	10720	0	0	0	71405	68394	80058	75357	0	202170	0	0	33677	9761.3	5718.9	72212	0	9309.3	12307	1	1	1	3
	1.3655	0.749733	Q9UBR2	Q9UBR2	Cathepsin Z	CTSZ	1409	Color2 [A=255, R=128, G=128, B=128]	9	6	Asparagine N-linked glycosylation;Cargo concentration in the ER;COPII-mediated vesicle transport;ER to Golgi Anterograde Transport;Immune System;Innate Immune System;Lysosome Vesicle Biogenesis;Membrane Trafficking;Metabolism of Angiotensinogen to Angiotensins;Metabolism of proteins;Neutrophil degranulation;Peptide hormone metabolism;Post-translational protein modification;trans-Golgi Network Ves…	3	3	3	12.5	12.5	12.5	33.868	0	6.2332	226180	7	8013.6	0	0	0	0	0	0	0	30858	34768	45844	33244	0	0	12987	0	22135	0	0	31277	0	0	0	1	0	0	0
	0.849734	0.747891	P60660;P60660-2;F8W1R7;J3KND3;G8JLA2;G3V1V0;B7Z6Z4;G3V1Y7;F8VPF3;F8VZU9;F8W180;H0YI43;P14649;F8VXL3;F8W1I5	P60660;P60660-2;F8W1R7;J3KND3;G8JLA2;G3V1V0;B7Z6Z4;G3V1Y7;F8VPF3;F8VZU9;F8W180	Myosin light polypeptide 6	MYL6	225	Color2 [A=255, R=128, G=128, B=128]	9	6	Axon guidance;Developmental Biology;EPHA-mediated growth cone collapse;EPH-Ephrin signaling;Muscle contraction;RHO GTPase Effectors;RHO GTPases activate CIT;RHO GTPases activate PAKs;RHO GTPases activate PKNs;RHO GTPases Activate ROCKs;Sema4D in semaphorin signaling;Sema4D induced cell migration and growth-cone collapse;Semaphorin interactions;Signal Transduction;Signaling by Rho GTPases;Smooth M…	5	5	5	29.8	29.8	29.8	16.93	0	14.038	269590	15	17945	0	0	9217.6	0	0	0	0	9477.7	6944.2	10501	10116	0	130600	0	0	18970	7794	13901	34123	0	0	0	2	0	0	1
	0.702529	0.746797	P30101	P30101	Protein disulfide-isomerase A3	PDIA3	843	Color2 [A=255, R=128, G=128, B=128]	9	6	Adaptive Immune System;Antigen Presentation: Folding, assembly and peptide loading of class I MHC;Antigen processing-Cross presentation;Asparagine N-linked glycosylation;Calnexin/calreticulin cycle;Class I MHC mediated antigen processing & presentation;ER-Phagosome pathway;Immune System;Metabolism of proteins;N-glycan trimming in the ER and Calnexin/Calreticulin cycle;Post-translational protein m…	19	19	15	46.7	46.7	37.8	56.782	0	96.114	2107300	82	98966	14445	19576	81536	0	2722.1	0	1291.9	238960	209050	316800	287720	10006	39840	0	0	190860	151450	80209	311410	10979	11848	13240	8	2	3	10
	1.12175	0.73985	P0DP25;P0DP24;P0DP23;H0Y7A7;F8WBR5;M0QZ52;G3V479;E7ETZ0;E7EMB3;G3V361;Q96HY3	P0DP25;P0DP24;P0DP23;H0Y7A7;F8WBR5;M0QZ52;G3V479;E7ETZ0;E7EMB3		CALM2;CALM3;CALM1	438	Color2 [A=255, R=128, G=128, B=128]	9	6	Activation of AMPK downstream of NMDARs;Activation of Ca-permeable Kainate Receptor;Activation of kainate receptors upon glutamate binding;Activation of NMDA receptors and postsynaptic events;Activation of RAC1 downstream of NMDARs;Adaptive Immune System;Antigen activates B Cell Receptor (BCR) leading to generation of second messengers;Beta-catenin independent WNT signaling;Ca2+ pathway;Ca-depend…	3	3	3	30.9	30.9	30.9	16.837	0	13.483	474050	18	16191	17347	14686	29160	0	0	0	0	21992	12588	37673	28610	0	19729	0	0	88163	56568	37324	94025	0	0	0	1	1	1	1
	0.278008	0.71961	P16403;P10412;P16402;Q02539;P16401;P22492	P16403;P10412;P16402;Q02539	Histone H1.2;Histone H1.4;Histone H1.3;Histone H1.1	HIST1H1C;HIST1H1E;HIST1H1D;HIST1H1A	748	Color2 [A=255, R=128, G=128, B=128]	9	6	Apoptosis;Apoptosis induced DNA fragmentation;Apoptotic execution phase;Cellular responses to external stimuli;Cellular responses to stress;Cellular Senescence;DNA Damage/Telomere Stress Induced Senescence;Formation of Senescence-Associated Heterochromatin Foci (SAHF);Programmed Cell Death	6	6	6	26.8	26.8	26.8	21.364	0	14.185	2766200	38	109130	9470.4	40331	245150	603050	44271	0	100150	119700	0	40537	18723	0	255480	89201	726320	0	0	11142	9990.2	101820	70264	0	3	1	3	4
	1.95613	0.710441	P62273;A0A087WTT6;A0A2R8Y851;P62273-2	P62273;A0A087WTT6;A0A2R8Y851;P62273-2	40S ribosomal protein S29	RPS29	1046	Color2 [A=255, R=128, G=128, B=128]	9	6	Activation of the mRNA upon binding of the cap-binding complex and eIFs, and subsequent binding to 43S;Axon guidance;Cap-dependent Translation Initiation;Developmental Biology;Disease;Eukaryotic Translation Elongation;Eukaryotic Translation Initiation;Eukaryotic Translation Termination;Formation of a pool of free 40S subunits;Formation of the ternary complex, and subsequently, the 43S complex;GTP…	2	2	2	33.9	33.9	33.9	6.6767	0	6.2586	1292300	8	149250	132430	107490	149330	0	0	0	0	163610	55804	168310	53425	0	0	0	0	68775	73032	0	130160	0	0	0	2	2	1	1
	0.988425	0.702564	P78406;E9PQ57;E9PPG9	P78406;E9PQ57	mRNA export factor	RAE1	1094	Color2 [A=255, R=128, G=128, B=128]	9	6	Antiviral mechanism by IFN-stimulated genes;Cell Cycle;Cell Cycle, Mitotic;Cellular response to heat stress;Cellular responses to external stimuli;Cellular responses to stress;Cytokine Signaling in Immune system;Defective TPR may confer susceptibility towards thyroid papillary carcinoma (TPC);Disease;Disorders of transmembrane transporters;Export of Viral Ribonucleoproteins from Nucleus;Gene expr…	4	4	4	18.5	18.5	18.5	40.968	0	65.463	974140	31	46403	8401.1	44402	78625	44233	63750	13882	27591	36817	24498	66081	89409	6049	32766	0	0	105900	76428	73074	92353	4512.5	0	16030	3	1	2	2
	1.19704	0.689082	Q8IY81	Q8IY81	pre-rRNA processing protein FTSJ3	FTSJ3	1263	Color2 [A=255, R=128, G=128, B=128]	9	6	Major pathway of rRNA processing in the nucleolus and cytosol;Metabolism of RNA;rRNA processing;rRNA processing in the nucleus and cytosol	4	4	4	5.7	5.7	5.7	96.557	0	7.7577	190980	7	48081	32478	35386	42376	0	0	0	0	0	0	0	0	0	0	0	0	0	0	0	17443	0	0	0	3	2	2	3
	0.513832	0.676942	P42704;B8ZZ38;A0A0C4DG06;C9JCA9	P42704	Leucine-rich PPR motif-containing protein, mitochondrial	LRPPRC	910	Color2 [A=255, R=128, G=128, B=128]	9	6	Gene expression (Transcription);Generic Transcription Pathway;Metabolism;Respiratory electron transport;Respiratory electron transport, ATP synthesis by chemiosmotic coupling, and heat production by uncoupling proteins.;RNA Polymerase II Transcription;The citric acid (TCA) cycle and respiratory electron transport;TP53 Regulates Metabolic Genes;Transcriptional Regulation by TP53	27	27	27	21.7	21.7	21.7	157.9	0	98.777	2321800	123	202420	51235	203850	283920	46601	47532	0	24199	88237	78821	206960	147060	0	36801	0	0	188760	102960	184300	364190	35076	2134.9	9047.5	13	5	13	15
	0.63734	0.669583	O75369;O75369-8;O75369-6;O75369-3;O75369-2;O75369-9;O75369-5;O75369-4;E7EN95;O75369-7;H7C5L4;A0A0A0MT44	O75369;O75369-8;O75369-6;O75369-3;O75369-2;O75369-9;O75369-5;O75369-4;E7EN95;O75369-7	Filamin-B	FLNB	588	Color2 [A=255, R=128, G=128, B=128]	9	6	Antiviral mechanism by IFN-stimulated genes;Cytokine Signaling in Immune system;Immune System;Interferon Signaling;ISG15 antiviral mechanism	19	12	12	9.2	6.6	6.6	278.16	0	37.412	748640	44	19056	0	4650.1	34531	0	0	0	0	23890	23503	41755	22737	0	94079	4492.2	2516.7	133230	80840	75886	158380	10659	6944.5	0	2	0	1	4
	0.367121	0.625646	Q6P5R6;C9JYQ9;H0Y8C2	Q6P5R6;C9JYQ9;H0Y8C2	60S ribosomal protein L22-like 1	RPL22L1	264	Color2 [A=255, R=128, G=128, B=128]	9	6	Axon guidance;Cap-dependent Translation Initiation;Developmental Biology;Disease;Eukaryotic Translation Elongation;Eukaryotic Translation Initiation;Eukaryotic Translation Termination;Formation of a pool of free 40S subunits;GTP hydrolysis and joining of the 60S ribosomal subunit;Infectious disease;Influenza Infection;Influenza Life Cycle;Influenza Viral RNA Transcription and Replication;L13a-med…	3	3	3	25.4	25.4	25.4	14.606	0	12.157	1933100	37	13237	0	0	10097	0	0	0	0	552270	152690	390330	280230	1908.9	78036	0	15082	57240	62138	91491	169650	0	0	12376	1	0	0	1
	0.500727	0.614511	P09211;A8MX94;A0A087X2E9;A0A2R8Y5E5;A0A087X243	P09211;A8MX94	Glutathione S-transferase P	GSTP1	691	Color2 [A=255, R=128, G=128, B=128]	9	6	Biological oxidations;Cellular responses to external stimuli;Cellular responses to stress;Detoxification of Reactive Oxygen Species;Glutathione conjugation;Immune System;Innate Immune System;Metabolism;Neutrophil degranulation;Phase II - Conjugation of compounds	8	8	8	60.5	60.5	60.5	23.356	0	131.26	6409700	98	200540	93328	143290	235700	134660	148170	66185	110900	223870	206570	284470	263800	121150	1384100	107000	152670	587170	377420	374660	493980	137230	147490	189870	3	2	2	4
	0.751393	0.613986	Q9UG63;Q9UG63-2;C9JHK9;C9JZV3	Q9UG63;Q9UG63-2;C9JHK9;C9JZV3	ATP-binding cassette sub-family F member 2	ABCF2	1411	Color2 [A=255, R=128, G=128, B=128]	9	6		5	5	5	8.8	8.8	8.8	71.289	0	10.773	466340	22	59329	42144	49184	58956	84627	76358	24824	65303	0	0	0	0	0	0	0	1449.5	0	0	0	0	4166.7	0	0	3	4	4	4
	0.426489	0.612668	P08574	P08574	Cytochrome c1, heme protein, mitochondrial	CYC1	686	Color2 [A=255, R=128, G=128, B=128]	9	6	Metabolism;Mitochondrial protein import;Protein localization;Respiratory electron transport;Respiratory electron transport, ATP synthesis by chemiosmotic coupling, and heat production by uncoupling proteins.;The citric acid (TCA) cycle and respiratory electron transport	6	6	6	18.8	18.8	18.8	35.422	0	18.466	2256200	45	214850	71477	182210	273140	7535.9	3171.8	0	0	114050	69296	148870	105350	0	11312	0	0	271400	199440	237040	340790	0	0	0	3	2	3	4
	0.657635	0.612422	P28482;P28482-2;P27361;P27361-3;B3KR49;E9PJF0;E9PQW4;P27361-2	P28482;P28482-2	Mitogen-activated protein kinase 1	MAPK1	827	Color2 [A=255, R=128, G=128, B=128]	9	6	Activation of NMDA receptors and postsynaptic events;Activation of the AP-1 family of transcription factors;Advanced glycosylation endproduct receptor signaling;Antiviral mechanism by IFN-stimulated genes;Apoptosis;Apoptotic factor-mediated response;Axon guidance;Ca-dependent events;Cell Cycle;Cell Cycle, Mitotic;Cellular response to heat stress;Cellular responses to external stimuli;Cellular res…	8	8	8	23.9	23.9	23.9	41.389	0	22.893	987630	30	36479	12222	15348	33663	0	0	0	0	89126	57535	140250	88128	0	0	0	0	137440	85667	88647	203130	0	0	0	3	1	1	2
	0.31551	0.610928	P83881;J3KQN4;H0Y5B4;H7BZ11;R4GN19;H7BY91;H0Y3V9	P83881;J3KQN4;H0Y5B4;H7BZ11;R4GN19	60S ribosomal protein L36a	RPL36A;RPL36A-HNRNPH2	491	Color2 [A=255, R=128, G=128, B=128]	9	6	Axon guidance;Cap-dependent Translation Initiation;Developmental Biology;Disease;Eukaryotic Translation Elongation;Eukaryotic Translation Initiation;Eukaryotic Translation Termination;Formation of a pool of free 40S subunits;GTP hydrolysis and joining of the 60S ribosomal subunit;Infectious disease;Influenza Infection;Influenza Life Cycle;Influenza Viral RNA Transcription and Replication;L13a-med…	5	5	2	24.5	24.5	9.4	12.441	0	9.9698	1478000	25	120950	91133	39997	53026	26228	87935	30924	27040	253530	25858	85739	39307	27015	219410	82596	31544	0	0	0	0	45253	40187	30119	3	2	2	2
	0.980752	0.602485	Q9Y295	Q9Y295	Developmentally-regulated GTP-binding protein 1	DRG1	1439	Color2 [A=255, R=128, G=128, B=128]	9	6		2	2	2	7.1	7.1	7.1	40.542	0.00083822	4.2436	57232	5	0	0	0	0	0	3437.8	0	3664.3	0	0	0	0	0	16839	0	2156.7	0	0	0	0	0	6608.4	11248	0	0	0	0
	0.506101	0.584188	P09525;Q6P452;P09525-2;B4E1S2	P09525;Q6P452;P09525-2	Annexin A4;Annexin	ANXA4	696	Color2 [A=255, R=128, G=128, B=128]	9	6		5	5	5	20.7	20.7	20.7	35.882	0	26.626	121070	8	0	0	1519.4	6677.4	0	0	0	0	5817.6	10965	17700	6811.2	0	10852	0	0	16302	14575	0	29850	0	0	0	0	0	1	1
	0.435577	0.572217	Q15738;C9JDR0	Q15738;C9JDR0	Sterol-4-alpha-carboxylate 3-dehydrogenase, decarboxylating	NSDHL	251	Color2 [A=255, R=128, G=128, B=128]	9	6	Cholesterol biosynthesis;Metabolism;Metabolism of lipids;Metabolism of steroids	3	3	3	11	11	11	41.9	0	27.387	391740	16	5115.9	3074.2	0	0	27327	29899	2859.4	24252	10025	7851	14258	0	16490	30875	25431	22314	27623	0	9286.2	27513	22709	14204	29876	1	1	0	0
	0.6409	0.567893	P26373;P26373-2;J3QSB4;J3KS98;H3BUK8;H3BTH3	P26373;P26373-2	60S ribosomal protein L13	RPL13	812	Color2 [A=255, R=128, G=128, B=128]	9	6	Axon guidance;Cap-dependent Translation Initiation;Developmental Biology;Disease;Eukaryotic Translation Elongation;Eukaryotic Translation Initiation;Eukaryotic Translation Termination;Formation of a pool of free 40S subunits;GTP hydrolysis and joining of the 60S ribosomal subunit;Infectious disease;Influenza Infection;Influenza Life Cycle;Influenza Viral RNA Transcription and Replication;L13a-med…	9	9	9	37.4	37.4	37.4	24.261	0	81.278	15614000	183	1044000	798170	758010	847400	658210	892040	383300	560630	497420	308590	448910	363430	529490	1238800	417760	1749500	283630	248310	224790	518910	535080	595490	566800	9	8	8	8
	0.474239	0.557364	P49588;P49588-2;H3BPK7	P49588;P49588-2	Alanine--tRNA ligase, cytoplasmic	AARS	945	Color2 [A=255, R=128, G=128, B=128]	9	6	Cytosolic tRNA aminoacylation;Metabolism of proteins;Translation;tRNA Aminoacylation	30	30	30	38.6	38.6	38.6	106.81	0	172.83	4785000	139	19916	5098.6	14540	27037	8106.7	0	0	0	545830	487100	719460	648090	4919.9	91060	0	4530.6	543680	422760	346540	790000	33946	26729	15722	2	1	2	2
	2.4819	0.554895	P0CG48;F5GYU3;Q96C32;Q5PY61;J3QKN0;F5GXK7;F5H747;F5H388;B4DV12;F5H265;P0CG47;F5H2Z3;F5H6Q2;J3QTR3;J3QS39;P62987;P62979;M0R1M6;Q49A90;A0A2R8Y422;M0R1V7;M0R2S1;F5GZ39;J3QSA3	P0CG48;F5GYU3;Q96C32;Q5PY61;J3QKN0;F5GXK7;F5H747;F5H388;B4DV12;F5H265;P0CG47;F5H2Z3;F5H6Q2;J3QTR3;J3QS39;P62987;P62979;M0R1M6;Q49A90;A0A2R8Y422;M0R1V7;M0R2S1;F5GZ39;J3QSA3	Polyubiquitin-C;Ubiquitin;Polyubiquitin-B;Ubiquitin;Ubiquitin-60S ribosomal protein L40;Ubiquitin;60S ribosomal protein L40;Ubiquitin-40S ribosomal protein S27a;Ubiquitin;40S ribosomal protein S27a	UBC;UBB;RPS27A;UBA52	205	Color2 [A=255, R=128, G=128, B=128]	9	6	ABC transporter disorders;ABC-family proteins mediated transport;Activated NOTCH1 Transmits Signal to the Nucleus;activated TAK1 mediates p38 MAPK activation;Activation of APC/C and APC/C:Cdc20 mediated degradation of mitotic proteins;Activation of IRF3/IRF7 mediated by TBK1/IKK epsilon;Activation of NF-kappaB in B cells;Activation of the mRNA upon binding of the cap-binding complex and eIFs, and…	5	5	5	61.8	61.8	61.8	77.038	0	61.526	24749000	92	1481900	1083100	1137700	961450	2396900	1555100	1132900	1361400	1269400	1215900	1632000	1432300	611000	835450	676950	715970	794530	641380	580020	911930	627210	555630	535810	3	3	3	3
	0.515424	0.539155	P25398	P25398	40S ribosomal protein S12	RPS12	804	Color2 [A=255, R=128, G=128, B=128]	9	6	Activation of the mRNA upon binding of the cap-binding complex and eIFs, and subsequent binding to 43S;Axon guidance;Cap-dependent Translation Initiation;Developmental Biology;Disease;Eukaryotic Translation Elongation;Eukaryotic Translation Initiation;Eukaryotic Translation Termination;Formation of a pool of free 40S subunits;Formation of the ternary complex, and subsequently, the 43S complex;GTP…	4	4	4	41.7	41.7	41.7	14.515	0	52.256	986050	33	61085	28785	48350	95417	0	0	0	0	73840	74720	79622	83139	0	29122	0	0	106700	62762	56961	185550	0	0	0	2	2	2	2
	0.569811	0.533029	Q9UBE0;Q9UBE0-3;M0QZS6;B3KNJ4;Q9UBE0-2;M0QX65;M0QYM8;M0R054;M0R286;M0R375	Q9UBE0;Q9UBE0-3;M0QZS6;B3KNJ4;Q9UBE0-2;M0QX65;M0QYM8;M0R054	SUMO-activating enzyme subunit 1;SUMO-activating enzyme subunit 1, N-terminally processed	SAE1	1406	Color2 [A=255, R=128, G=128, B=128]	9	6	Metabolism of proteins;Post-translational protein modification;Processing and activation of SUMO;SUMO is conjugated to E1 (UBA2:SAE1);SUMO is transferred from E1 to E2 (UBE2I, UBC9);SUMOylation	6	6	6	19.4	19.4	19.4	38.449	0	20.277	379420	16	10418	0	0	0	0	0	0	0	35839	23832	66850	53905	3922	1997.8	0	0	19170	27031	18823	74277	17692	0	0	1	0	0	0
	0.81459	0.520894	Q10713;Q10713-2;Q5SXN9	Q10713;Q10713-2	Mitochondrial-processing peptidase subunit alpha	PMPCA	1135	Color2 [A=255, R=128, G=128, B=128]	9	6	Mitochondrial calcium ion transport;Mitochondrial protein import;Processing of SMDT1;Protein localization;Transport of small molecules	7	7	7	15.6	15.6	15.6	58.252	0	21.62	373330	22	28519	0	5974.6	33343	7478.7	2246.7	0	0	23786	38955	38846	60314	0	12143	0	0	21863	10753	13204	54053	8131.9	0	5416.7	4	0	1	4
	0.597592	0.517377	O75489;E9PS48;O75489-2	O75489	NADH dehydrogenase [ubiquinone] iron-sulfur protein 3, mitochondrial	NDUFS3	593	Color2 [A=255, R=128, G=128, B=128]	9	6	Complex I biogenesis;Metabolism;Respiratory electron transport;Respiratory electron transport, ATP synthesis by chemiosmotic coupling, and heat production by uncoupling proteins.;The citric acid (TCA) cycle and respiratory electron transport	3	3	3	16.3	16.3	16.3	30.241	0	6.5487	302820	8	32693	0	18996	18139	0	0	0	3746.2	26872	22796	15806	18319	0	0	0	0	57573	17727	38673	31478	0	0	0	1	0	1	1
	0.42007	0.504047	Q9Y2X3;H7BZ72	Q9Y2X3;H7BZ72	Nucleolar protein 58	NOP58	1445	Color2 [A=255, R=128, G=128, B=128]	9	6	Major pathway of rRNA processing in the nucleolus and cytosol;Metabolism of proteins;Metabolism of RNA;Post-translational protein modification;rRNA modification in the nucleus and cytosol;rRNA processing;rRNA processing in the nucleus and cytosol;SUMO E3 ligases SUMOylate target proteins;SUMOylation;SUMOylation of RNA binding proteins	4	4	4	9.5	9.5	9.5	59.578	0	10.249	516570	27	46849	17038	11712	32144	38947	50166	14767	43791	6302	0	11315	0	15707	50807	16353	26545	10868	4454.9	5952.2	6827.6	31824	14775	19464	3	2	1	2
	0.614417	0.486653	O95232;J3KPP4;D6RDI2;D6RHH0;U3KQT3;E7EN55;C9JL41;O95232-2	O95232;J3KPP4;D6RDI2	Luc7-like protein 3	LUC7L3	488	Color2 [A=255, R=128, G=128, B=128]	9	6		6	6	6	16.9	16.9	16.9	51.466	0	54.047	455470	26	34806	15337	26601	36375	0	0	0	0	45779	20154	64195	34657	0	12559	0	0	22809	28544	21823	69010	6207.8	0	0	1	1	1	2
	0.845426	0.474028	P36578;H3BM89;H3BTP7;H3BU31	P36578;H3BM89	60S ribosomal protein L4	RPL4	886	Color2 [A=255, R=128, G=128, B=128]	9	6	Axon guidance;Cap-dependent Translation Initiation;Developmental Biology;Disease;Eukaryotic Translation Elongation;Eukaryotic Translation Initiation;Eukaryotic Translation Termination;Formation of a pool of free 40S subunits;GTP hydrolysis and joining of the 60S ribosomal subunit;Infectious disease;Influenza Infection;Influenza Life Cycle;Influenza Viral RNA Transcription and Replication;L13a-med…	14	14	14	34.9	34.9	34.9	47.697	0	99.759	17712000	225	1659500	1245100	1339000	1498800	633470	1164800	315920	489700	478370	421430	549910	508200	504060	1299500	305690	993780	509940	387580	406750	774330	420140	476390	483700	12	10	12	14
	0.749276	0.473643	P61254;J3QRI7;J3QQQ9;J3QQV1;J3QRC4;Q9UNX3;E5RIT6;J3KSS0;E5RHH1;J3KS10	P61254;J3QRI7;J3QQQ9;J3QQV1;J3QRC4;Q9UNX3;E5RIT6	60S ribosomal protein L26;60S ribosomal protein L26-like 1	RPL26;RPL26L1	1024	Color2 [A=255, R=128, G=128, B=128]	9	6	Axon guidance;Cap-dependent Translation Initiation;Developmental Biology;Disease;Eukaryotic Translation Elongation;Eukaryotic Translation Initiation;Eukaryotic Translation Termination;Formation of a pool of free 40S subunits;GTP hydrolysis and joining of the 60S ribosomal subunit;Infectious disease;Influenza Infection;Influenza Life Cycle;Influenza Viral RNA Transcription and Replication;L13a-med…	8	8	8	44.1	44.1	44.1	17.258	0	23.577	5216000	110	383010	111300	180270	102350	266850	393200	170450	241600	604790	0	273280	73000	198530	510570	140530	445670	3736	8010	38868	84473	205100	197390	229780	8	4	6	5
	0.393301	0.46589	P08758;E9PHT9;D6RBE9;D6RBL5;D6RCN3	P08758;E9PHT9;D6RBE9;D6RBL5	Annexin A5;Annexin	ANXA5	689	Color2 [A=255, R=128, G=128, B=128]	9	6	Hemostasis;Platelet activation, signaling and aggregation;Platelet degranulation;Response to elevated platelet cytosolic Ca2+	4	4	4	14.4	14.4	14.4	35.936	0	21.533	437980	23	27638	8282.2	0	28351	13264	24033	0	5195.3	30476	17627	33197	27068	0	33804	4553.1	0	28713	26601	34197	45855	0	6873.2	20267	1	1	0	3
	0.280944	0.460912	P12532;P12532-2;C9JSQ1;F8WCN3;P17540;C9J8F6;D6RHV3;D6R998;C9J6W7;C9JT96	P12532;P12532-2;C9JSQ1;F8WCN3	Creatine kinase U-type, mitochondrial	CKMT1A;CKMT1B	721	Color2 [A=255, R=128, G=128, B=128]	9	6	Creatine metabolism;Metabolism;Metabolism of amino acids and derivatives	3	3	3	9.6	9.6	9.6	47.036	0	10.366	359200	9	34715	0	0	31716	67972	72409	15439	48874	0	0	0	0	0	88075	0	0	0	0	0	0	0	0	0	2	0	0	1
	0.228989	0.441448	P35579;P35579-2;P35749;P35749-4;P35749-3;P35749-2;A0A0C4DFM8;B1AH99;Q5BKV1;A0A2R8Y4C3;A0A494C024;A1L2Z2	P35579;P35579-2	Myosin-9	MYH9	877	Color2 [A=255, R=128, G=128, B=128]	9	6	Axon guidance;Developmental Biology;EPHA-mediated growth cone collapse;EPH-Ephrin signaling;Fcgamma receptor (FCGR) dependent phagocytosis;Immune System;Innate Immune System;Membrane Trafficking;Muscle contraction;Regulation of actin dynamics for phagocytic cup formation;RHO GTPase Effectors;RHO GTPases activate CIT;RHO GTPases activate PAKs;RHO GTPases activate PKNs;RHO GTPases Activate ROCKs;Se…	40	40	32	26.5	26.5	21.9	226.53	0	188.29	3978800	150	92986	23415	58643	93523	279760	198170	38489	88702	59226	48345	77044	59427	98782	1542100	119030	109270	43138	26038	2562.9	81170	246710	216020	183740	9	3	6	7
	0.360196	0.438228	O43447;C9JQD4;O43447-2;H0YEL5;A6NM32;C9JAN8	O43447;C9JQD4;O43447-2;H0YEL5	Peptidyl-prolyl cis-trans isomerase H;Peptidyl-prolyl cis-trans isomerase	PPIH	260	Color2 [A=255, R=128, G=128, B=128]	9	6	Metabolism of RNA;mRNA Splicing;mRNA Splicing - Major Pathway;Processing of Capped Intron-Containing Pre-mRNA	4	4	4	20.3	20.3	20.3	19.208	0	10.297	1233000	42	44763	10604	28218	50253	34393	35776	12684	24334	76285	78192	104510	82799	28209	37027	33009	32420	105280	41564	56419	136200	58652	22129	45107	3	1	2	3
	0.60471	0.424983	P54577;A0A0C4DGZ5	P54577;A0A0C4DGZ5	Tyrosine--tRNA ligase, cytoplasmic;Tyrosine--tRNA ligase, cytoplasmic, N-terminally processed;Tyrosine--tRNA ligase	YARS	985	Color2 [A=255, R=128, G=128, B=128]	9	6	Cytosolic tRNA aminoacylation;Metabolism of proteins;Translation;tRNA Aminoacylation	7	7	7	14.4	14.4	14.4	59.143	0	20.517	593590	27	52323	0	0	24064	0	0	0	0	104660	22159	104970	61024	0	5872.3	0	0	39150	32325	36774	110260	0	0	0	4	0	0	2
	0.480327	0.422858	P52272;P52272-2;A0A087X0X3;M0QZM1;M0R2I7;M0R019;M0QY96;M0QYQ7;M0R0N3;M0R2T0;M0R0Y6	P52272;P52272-2;A0A087X0X3;M0QZM1	Heterogeneous nuclear ribonucleoprotein M	HNRNPM	42	Color2 [A=255, R=128, G=128, B=128]	9	6	FGFR2 alternative splicing;Metabolism of RNA;mRNA Splicing;mRNA Splicing - Major Pathway;Processing of Capped Intron-Containing Pre-mRNA;Signal Transduction;Signaling by FGFR;Signaling by FGFR2;Signaling by Receptor Tyrosine Kinases	13	13	13	18.8	18.8	18.8	77.515	0	51.305	1781800	61	132040	90979	96941	121510	3699.7	0	0	3306.9	182090	164680	297090	225320	14130	37129	3385.5	0	109080	41449	61344	167420	17113	7197.3	5886.6	7	5	7	7
	0.36696	0.416235	P63104;E7EX29;B0AZS6;E7ESK7;P63104-2;B7Z2E6;H0YB80;E5RIR4;E9PD24;E7EVZ2;E5RGE1	P63104;E7EX29;B0AZS6;E7ESK7;P63104-2	14-3-3 protein zeta/delta	YWHAZ	1077	Color2 [A=255, R=128, G=128, B=128]	9	6	Activation of BAD and translocation to mitochondria;Activation of BH3-only proteins;Adaptive Immune System;Apoptosis;Cell Cycle;Cell Cycle Checkpoints;Chk1/Chk2(Cds1) mediated inactivation of Cyclin B:Cdk1 complex;Cytokine Signaling in Immune system;Deactivation of the beta-catenin transactivating complex;FOXO-mediated transcription;G2/M Checkpoints;G2/M DNA damage checkpoint;Gene expression (Tra…	13	13	9	56.7	56.7	42.9	27.745	0	195.29	18153000	219	657070	406390	584150	761750	412980	500390	257340	394020	1046500	908350	1225700	1039700	371860	2606200	331150	392230	1062300	852790	811540	1382600	564480	497310	521260	10	9	10	11
	0.746083	0.410734	Q9NYT0;H0YIZ5	Q9NYT0;H0YIZ5	Pleckstrin-2	PLEK2	445	Color2 [A=255, R=128, G=128, B=128]	9	6		2	2	2	9.3	9.3	9.3	39.97	0	9.4658	66474	7	0	0	0	7393.8	23190	19573	0	16317	0	0	0	0	0	0	0	0	0	0	0	0	0	0	0	0	0	0	1
	0.10049	0.407701	Q86V81;E9PB61	Q86V81;E9PB61	THO complex subunit 4	ALYREF	1257	Color2 [A=255, R=128, G=128, B=128]	9	6	Gene expression (Transcription);Metabolism of RNA;mRNA 3'-end processing;mRNA Splicing;mRNA Splicing - Major Pathway;Processing of Capped Intron-Containing Pre-mRNA;RNA Polymerase II Transcription;RNA Polymerase II Transcription Termination;Transport of Mature mRNA derived from an Intron-Containing Transcript;Transport of Mature mRNA Derived from an Intronless Transcript;Transport of Mature mRNAs…	6	6	5	33.1	33.1	28	26.888	0	41.219	1103600	34	53860	49257	24756	59708	1550.1	9304.3	0	0	15853	0	75291	0	1689	117740	0	307920	4544.4	0	0	33739	19555	20051	0	2	2	2	2
	0.581573	0.396242	O14980;C9J673;C9JKM9;C9IZS4;C9JQ02;C9JV99;H7BZC5;F8WF71;C9JF49;C9IYM2	O14980	Exportin-1	XPO1	551	Color2 [A=255, R=128, G=128, B=128]	9	6	Amplification of signal from unattached kinetochores via a MAD2 inhibitory signal;Amplification of signal from the kinetochores;Cell Cycle;Cell Cycle Checkpoints;Cell Cycle, Mitotic;Cyclin A/B1/B2 associated events during G2/M transition;Deactivation of the beta-catenin transactivating complex;Disease;Downregulation of TGF-beta receptor signaling;ESR-mediated signaling;Estrogen-dependent nuclear …	11	11	11	13.1	13.1	13.1	123.38	0	32.646	644500	25	24069	0	42197	94293	9247.1	4222.1	0	0	13572	0	38151	49781	7344.1	8611.3	0	0	99771	47456	54114	151680	0	0	0	3	0	3	6
	0.312111	0.391244	P67809;P16989;Q9Y2T7;P16989-2;H0Y449;P16989-3;A0A0D9SEI8;C9J5V9	P67809;P16989;Q9Y2T7;P16989-2;H0Y449;P16989-3	Nuclease-sensitive element-binding protein 1;Y-box-binding protein 3;Y-box-binding protein 2	YBX1;YBX3;YBX2	1085	Color2 [A=255, R=128, G=128, B=128]	9	6	Metabolism of RNA;mRNA Splicing;mRNA Splicing - Major Pathway;mRNA Splicing - Minor Pathway;Noncanonical activation of NOTCH3;NOTCH3 Activation and Transmission of Signal to the Nucleus;Processing of Capped Intron-Containing Pre-mRNA;Signal Transduction;Signaling by NOTCH;Signaling by NOTCH3	6	6	6	25.3	25.3	25.3	35.924	0	75.698	2219800	51	409830	280550	296900	313840	67618	50985	27652	40386	67864	67164	101780	111130	0	20059	0	28738	83083	39941	50452	127020	15923	2994	0	6	5	5	6
	0.55906	0.389905	Q12788;J3KNP2;A0A087WYP7	Q12788;J3KNP2	Transducin beta-like protein 3	TBL3	486	Color2 [A=255, R=128, G=128, B=128]	9	6	Major pathway of rRNA processing in the nucleolus and cytosol;Metabolism of RNA;rRNA modification in the nucleus and cytosol;rRNA processing;rRNA processing in the nucleus and cytosol	4	4	4	6.4	6.4	6.4	89.034	0	8.3814	221440	9	8684.7	0	0	3452.3	42285	44386	10515	39705	0	0	0	0	14091	8480.5	0	24172	0	0	0	0	6589.7	10176	0	1	0	0	1
	0.420221	0.389473	P55795	P55795	Heterogeneous nuclear ribonucleoprotein H2	HNRNPH2	994	Color2 [A=255, R=128, G=128, B=128]	9	6	Metabolism of RNA;mRNA Splicing;mRNA Splicing - Major Pathway;Processing of Capped Intron-Containing Pre-mRNA	9	4	4	26.1	14.7	14.7	49.263	0	35.286	777930	32	48275	25478	31541	67883	76056	88583	34807	74414	24646	29960	23236	23114	12324	29573	5372.3	12619	38343	28251	0	55537	0	21629	3905.8	2	1	1	3
	0.386732	0.388413	P04083;Q5T3N1;Q5T3N0	P04083;Q5T3N1	Annexin A1;Annexin	ANXA1	638	Color2 [A=255, R=128, G=128, B=128]	9	6	Class A/1 (Rhodopsin-like receptors);Cytokine Signaling in Immune system;Formyl peptide receptors bind formyl peptides and many other ligands;G alpha (i) signalling events;G alpha (q) signalling events;GPCR downstream signalling;GPCR ligand binding;Immune System;Interleukin-4 and Interleukin-13 signaling;Muscle contraction;Peptide ligand-binding receptors;Signal Transduction;Signaling by GPCR;Sig…	16	16	16	53.8	53.8	53.8	38.714	0	163.09	5602400	122	122700	24386	76040	114680	22788	43357	0	25120	300750	256840	390790	261690	122850	741950	78940	126900	528570	451640	403340	695990	211400	185100	181140	4	3	5	7
	0.321936	0.379977	P62805	P62805	Histone H4	HIST1H4A	1058	Color2 [A=255, R=128, G=128, B=128]	9	6	Activated PKN1 stimulates transcription of AR (androgen receptor) regulated genes KLK2 and KLK3;Activation of anterior HOX genes in hindbrain development during early embryogenesis;Activation of HOX genes during differentiation;Amyloid fiber formation;Base Excision Repair;Base-Excision Repair, AP Site Formation;B-WICH complex positively regulates rRNA expression;Cell Cycle;Cell Cycle Checkpoints;…	8	8	8	52.4	52.4	52.4	11.367	0	33.335	31064000	173	5167800	3576100	3537900	2820600	2433500	701570	325720	801700	916290	679000	1141600	904320	228400	879750	504380	811880	803820	648410	957970	1229300	703600	410710	286830	8	8	8	7
	0.824986	0.378073	Q9UJ70;H7C3G9;H7C1L7;Q9UJ70-2;C9JEV6;H0YE82;H0YEB7;E9PPU6;H7C286	Q9UJ70;H7C3G9;H7C1L7;Q9UJ70-2;C9JEV6;H0YE82;H0YEB7	N-acetyl-D-glucosamine kinase	NAGK	478	Color2 [A=255, R=128, G=128, B=128]	9	6	Asparagine N-linked glycosylation;Biosynthesis of the N-glycan precursor (dolichol lipid-linked oligosaccharide, LLO) and transfer to a nascent protein;Metabolism of proteins;Post-translational protein modification;Synthesis of substrates in N-glycan biosythesis;Synthesis of UDP-N-acetyl-glucosamine	6	6	5	20.3	20.3	16.6	37.375	0	28.167	411070	21	40556	5159.8	23989	55415	13918	16528	0	1409.3	0	0	15550	14058	0	40124	0	0	44858	24198	33825	52621	12428	0	10899	3	1	2	3
	0.509461	0.371548	P35270	P35270	Sepiapterin reductase	SPR	873	Color2 [A=255, R=128, G=128, B=128]	9	6	eNOS activation;Metabolism;Metabolism of cofactors;Metabolism of nitric oxide: eNOS activation and regulation;Metabolism of vitamins and cofactors;Tetrahydrobiopterin (BH4) synthesis, recycling, salvage and regulation	6	6	6	30.3	30.3	30.3	28.048	0	26.549	955690	40	97958	56350	89883	139400	0	13655	0	2671.2	20201	3993.3	91873	61699	0	10070	0	0	76991	73727	73773	132300	0	0	4278.8	5	3	4	5
	0.677378	0.367985	Q9UKS6;A0A0C4DGG1;H0YDM6;E9PIY1	Q9UKS6;A0A0C4DGG1	Protein kinase C and casein kinase substrate in neurons protein 3	PACSIN3	90	Color2 [A=255, R=128, G=128, B=128]	9	6	Clathrin-mediated endocytosis;Membrane Trafficking;Vesicle-mediated transport	3	3	3	9.7	9.7	9.7	48.486	0	13.906	180190	11	0	0	1245.6	0	0	0	0	0	8825.5	0	11048	8012.9	0	0	0	0	47976	21864	17420	63801	0	0	0	0	0	1	0
	0.398353	0.363573	P31946;P31946-2;Q4VY20;Q4VY19;A0A0J9YWE8;A0A0J9YWZ2	P31946;P31946-2	14-3-3 protein beta/alpha;14-3-3 protein beta/alpha, N-terminally processed	YWHAB	858	Color2 [A=255, R=128, G=128, B=128]	9	6	Activation of BAD and translocation to mitochondria;Activation of BH3-only proteins;Adaptive Immune System;Apoptosis;ARMS-mediated activation;Butyrate Response Factor 1 (BRF1) binds and destabilizes mRNA;Cell Cycle;Cell Cycle Checkpoints;Chk1/Chk2(Cds1) mediated inactivation of Cyclin B:Cdk1 complex;Cytokine Signaling in Immune system;Disease;Diseases of signal transduction;FLT3 Signaling;FOXO-me…	10	5	5	48	30.5	30.5	28.082	0	41.516	1305000	43	53733	14498	28640	52800	13363	18406	0	7409.9	113500	97423	166080	131890	23365	97327	11501	17240	84049	59719	63860	122030	38647	14532	41650	4	2	2	4
	0.192468	0.360504	Q9Y678;H0Y8X7;Q9UBF2;Q9UBF2-2	Q9Y678	Coatomer subunit gamma-1	COPG1	1465	Color2 [A=255, R=128, G=128, B=128]	9	6	Asparagine N-linked glycosylation;COPI-dependent Golgi-to-ER retrograde traffic;COPI-mediated anterograde transport;ER to Golgi Anterograde Transport;Golgi-to-ER retrograde transport;Intra-Golgi and retrograde Golgi-to-ER traffic;Membrane Trafficking;Metabolism of proteins;Post-translational protein modification;Transport to the Golgi and subsequent modification;Vesicle-mediated transport	8	8	8	12.8	12.8	12.8	97.717	0	52.174	2069700	76	22432	12030	59635	125570	165640	156120	34417	100480	37547	66329	37477	90958	51416	102450	46428	87630	155110	113140	114590	211890	85915	17370	73286	3	1	4	4
	0.307779	0.360303	Q96QK1;I3L4S0;A0A1W2PP10;A0A3B3ITD4	Q96QK1	Vacuolar protein sorting-associated protein 35	VPS35	1324	Color2 [A=255, R=128, G=128, B=128]	9	6	Signal Transduction;Signaling by WNT;WNT ligand biogenesis and trafficking	8	8	8	15.2	15.2	15.2	91.706	0	71.345	1841600	55	44114	14404	44446	112220	23255	50402	11966	32947	64657	54375	175330	127230	8093	77471	16438	34994	172170	152170	170960	285110	41468	27449	29509	3	1	4	6
	0.457671	0.355011	P60891;B1ALA9;A0A2R8Y7H4;P60891-2;P21108;A0A0B4J207;B7ZB02;Q15244;B1ALA7	P60891;B1ALA9;A0A2R8Y7H4;P60891-2;P21108;A0A0B4J207;B7ZB02	Ribose-phosphate pyrophosphokinase 1;Ribose-phosphate pyrophosphokinase 3	PRPS1;PRPS1L1	191	Color2 [A=255, R=128, G=128, B=128]	9	6	5-Phosphoribose 1-diphosphate biosynthesis;Metabolism;Metabolism of carbohydrates;Pentose phosphate pathway	8	8	3	27	27	9.7	34.834	0	19.927	723580	30	59223	17752	49128	92800	62188	63813	0	32224	44075	54323	49881	48573	29820	8616.6	0	30852	0	0	0	4829.2	4094.4	0	45606	2	1	3	4
	0.599303	0.354124	O00231;O00231-2;J3QRY4;J3KSW3	O00231;O00231-2	26S proteasome non-ATPase regulatory subunit 11	PSMD11	533	Color2 [A=255, R=128, G=128, B=128]	9	6	ABC transporter disorders;ABC-family proteins mediated transport;Activation of APC/C and APC/C:Cdc20 mediated degradation of mitotic proteins;Activation of NF-kappaB in B cells;Adaptive Immune System;Antigen processing: Ubiquitination & Proteasome degradation;Antigen processing-Cross presentation;APC/C:Cdc20 mediated degradation of mitotic proteins;APC/C:Cdc20 mediated degradation of Securin;APC/…	15	15	15	39.6	39.6	39.6	47.463	0	52.447	2649000	85	82909	17219	110610	168040	0	0	0	0	203460	159400	273760	219070	0	0	0	0	337380	258060	272860	546190	0	0	0	6	2	8	8
	0.798977	0.349237	P24941;E7ESI2;G3V5T9;P24941-2;Q00526;K7EJ83	P24941;E7ESI2;G3V5T9;P24941-2;Q00526;K7EJ83	Cyclin-dependent kinase 2;Cyclin-dependent kinase 3	CDK2;CDK3	336	Color2 [A=255, R=128, G=128, B=128]	9	6	Activation of ATR in response to replication stress;Activation of the pre-replicative complex;APC/C-mediated degradation of cell cycle proteins;CDK-mediated phosphorylation and removal of Cdc6;Cell Cycle;Cell Cycle Checkpoints;Cell Cycle, Mitotic;Cellular responses to external stimuli;Cellular responses to stress;Cellular Senescence;Cyclin A/B1/B2 associated events during G2/M transition;Cyclin A…	4	2	2	16.4	10.1	10.1	33.929	0.00088183	4.9421	143960	10	0	0	6658.7	9150.7	6331.5	6398.2	0	0	0	0	0	0	0	16658	0	0	23914	10380	20816	17837	8328.6	9366.7	0	0	0	1	1
	0.306246	0.348689	Q9BSJ8;Q9BSJ8-2	Q9BSJ8;Q9BSJ8-2	Extended synaptotagmin-1	ESYT1	1338	Color2 [A=255, R=128, G=128, B=128]	9	6	Glycosphingolipid metabolism;Metabolism;Metabolism of lipids;Sphingolipid metabolism	3	3	3	4	4	4	122.85	0	24.569	236130	13	0	0	0	0	0	6219.4	0	0	0	0	0	0	21311	28701	13990	24013	14122	0	0	18638	20902	20873	26211	0	0	0	0
	0.821167	0.347589	P56192;P56192-2;H0YHV5;H0YIC2;H0YHL6;H0YI94;H0YI27;H0YIP0	P56192;P56192-2	Methionine--tRNA ligase, cytoplasmic	MARS	997	Color2 [A=255, R=128, G=128, B=128]	9	6	Cytosolic tRNA aminoacylation;Metabolism;Metabolism of amino acids and derivatives;Metabolism of proteins;Selenoamino acid metabolism;Translation;tRNA Aminoacylation	5	5	5	6.3	6.3	6.3	101.11	0	16.272	1582000	53	96511	59066	83945	106540	91637	102830	48317	126870	53469	14593	52083	47706	58831	81503	58863	84317	15283	13800	51691	72357	61186	30644	46911	3	3	4	4
	0.960165	0.347324	Q9UJU6;Q9UJU6-2;Q9UJU6-3;B4DDD6;H0Y5J4;Q9UJU6-5;Q9UJU6-4;Q9UJU6-6;F2Z2V3;F8WB73;F8WCK3;F2Z3E3;F8WC20;F8WBB2;F8WFE1;F8WBG8	Q9UJU6;Q9UJU6-2;Q9UJU6-3;B4DDD6;H0Y5J4;Q9UJU6-5;Q9UJU6-4;Q9UJU6-6	Drebrin-like protein	DBNL	195	Color2 [A=255, R=128, G=128, B=128]	9	6	Apoptosis;Apoptotic cleavage of cellular proteins;Apoptotic execution phase;Caspase-mediated cleavage of cytoskeletal proteins;Immune System;Innate Immune System;Neurexins and neuroligins;Neuronal System;Neutrophil degranulation;Programmed Cell Death;Protein-protein interactions at synapses	3	3	3	8.8	8.8	8.8	48.207	0	8.8994	161120	10	0	0	0	0	0	0	0	0	18484	20742	34553	40572	0	0	0	0	9635.9	0	6260.6	30868	0	0	0	0	0	0	0
	0.843249	0.332611	O00571;A0A2R8Y645;A0A2R8Y4A4;A0A2R8Y5G6;O00571-2;A0A2R8YFS5;A0A2U3TZJ9;A0A2R8YFR4;A0A0D9SG12;A0A2R8YCW1;A0A0D9SFB3;A0A2R8YF78;A0A0D9SF53;A0A2R8YDT5;F6S8Q4;A0A2R8Y7T2;O15523;A0A2R8YDH3;O15523-2;A0A0J9YVQ7;A0A087WVZ1;O15523-3;A0A2R8Y650;A0A2R8YCU0;C9J081;D6RCM4;C9J8G5;Q9NQI0-4;Q9NQI0-2;Q9NQI0-3;Q9NQI0;A0A2R8YF89	O00571;A0A2R8Y645;A0A2R8Y4A4;A0A2R8Y5G6;O00571-2;A0A2R8YFS5;A0A2U3TZJ9;A0A2R8YFR4;A0A0D9SG12;A0A2R8YCW1;A0A0D9SFB3;A0A2R8YF78;A0A0D9SF53;A0A2R8YDT5;F6S8Q4;A0A2R8Y7T2;O15523;A0A2R8YDH3;O15523-2;A0A0J9YVQ7	ATP-dependent RNA helicase DDX3X;ATP-dependent RNA helicase DDX3Y	DDX3X;DDX3Y	96	Color2 [A=255, R=128, G=128, B=128]	9	6	Gene expression (Transcription);Gene Silencing by RNA;Immune System;Innate Immune System;Neutrophil degranulation;PIWI-interacting RNA (piRNA) biogenesis	16	15	15	27.9	26.3	26.3	73.243	0	82.519	4749200	192	276160	155440	213940	235260	308400	314430	118400	268810	50540	44147	68481	48005	189440	660890	187540	258930	91898	25807	37698	148040	272720	191160	267450	12	9	11	11
	0.29862	0.330678	Q71UI9;P0C0S5;C9J0D1;A0A494C189;Q71UI9-3;Q71UI9-4;Q71UI9-2;C9J386	Q71UI9;P0C0S5;C9J0D1;A0A494C189;Q71UI9-3;Q71UI9-4;Q71UI9-2;C9J386	Histone H2A.V;Histone H2A.Z;Histone H2A	H2AFV;H2AFZ	701	Color2 [A=255, R=128, G=128, B=128]	9	6	Activated PKN1 stimulates transcription of AR (androgen receptor) regulated genes KLK2 and KLK3;Activation of anterior HOX genes in hindbrain development during early embryogenesis;Activation of HOX genes during differentiation;Amyloid fiber formation;Base Excision Repair;Base-Excision Repair, AP Site Formation;B-WICH complex positively regulates rRNA expression;Cell Cycle;Cell Cycle, Mitotic;Cel…	4	2	2	31.2	18.8	18.8	13.509	0	5.9611	934290	21	192110	115900	146790	139940	81478	8741.6	2827.9	13084	37700	0	23694	11189	6819.2	6859.7	0	24706	0	9792.6	19858	38264	20231	11720	4839.4	2	2	2	2
	0.363245	0.321998	Q93079;Q99877;P62807;P58876;O60814;Q5QNW6;Q99879;P57053;U3KQK0;Q5QNW6-2;Q99880;Q96A08;A0A2R8Y619	Q93079;Q99877;P62807;P58876;O60814;Q5QNW6;Q99879;P57053;U3KQK0;Q5QNW6-2;Q99880	Histone H2B type 1-H;Histone H2B type 1-N;Histone H2B type 1-C/E/F/G/I;Histone H2B type 1-D;Histone H2B type 1-K;Histone H2B type 2-F;Histone H2B type 1-M;Histone H2B type F-S;Histone H2B;Histone H2B type 1-L	HIST1H2BH;HIST1H2BN;HIST1H2BC;HIST1H2BD;HIST1H2BK;HIST2H2BF;HIST1H2BM;H2BFS;HIST1H2BL	580	Color2 [A=255, R=128, G=128, B=128]	9	6	Activated PKN1 stimulates transcription of AR (androgen receptor) regulated genes KLK2 and KLK3;Activation of anterior HOX genes in hindbrain development during early embryogenesis;Activation of HOX genes during differentiation;Amyloid fiber formation;Base Excision Repair;Base-Excision Repair, AP Site Formation;B-WICH complex positively regulates rRNA expression;Cell Cycle;Cell Cycle Checkpoints;…	7	7	2	46.8	46.8	7.9	13.892	0	83.424	36159000	175	4818900	3746100	4053800	3374500	2642000	893630	414230	958420	1788400	814750	1441700	907380	467320	1305200	694720	1595300	665300	490230	857700	954740	1020800	700190	538780	7	7	7	7
	0.295037	0.32199	Q96P70	Q96P70	Importin-9	IPO9	1322	Color2 [A=255, R=128, G=128, B=128]	9	6		2	2	2	2.6	2.6	2.6	115.96	0	31.32	104660	9	6952.5	0	0	0	6426.2	7864	0	2961.5	3535.3	0	0	0	4282.7	0	3971.9	0	13756	9542.7	0	22285	0	4327.4	8701.3	1	0	0	0
	0.222401	0.315296	P43243;A0A0R4J2E8;A8MXP9;D6REM6;D6R991;H0Y8T4;P43243-2;B3KM87;Q68E03;D6RB45;A0A1B0GX04;D6REK4;D6RCM3;D6RBS2;D6R9F3;D6R8Z5;D6RBK5	P43243;A0A0R4J2E8;A8MXP9;D6REM6;D6R991	Matrin-3	MATR3	107	Color2 [A=255, R=128, G=128, B=128]	9	6		13	13	13	20.2	20.2	20.2	94.622	0	39.744	2445600	72	92810	76542	170140	174960	0	0	0	4953.5	246540	173830	218430	210850	0	27126	0	0	267150	145030	218570	396450	11005	0	0	4	4	8	5
	0.379979	0.314162	Q13263;Q13263-2;M0R0K9	Q13263;Q13263-2;M0R0K9	Transcription intermediary factor 1-beta	TRIM28	1151	Color2 [A=255, R=128, G=128, B=128]	9	6	Gene expression (Transcription);Generic Transcription Pathway;Metabolism of proteins;Post-translational protein modification;RNA Polymerase II Transcription;SUMO E3 ligases SUMOylate target proteins;SUMOylation;SUMOylation of transcription cofactors	8	8	8	11.1	11.1	11.1	88.549	0	36.344	1435100	34	41322	13995	56756	74179	0	0	0	0	124220	104500	159610	148030	0	0	0	0	186280	123420	118500	281210	3067.6	0	0	2	1	3	4
	0.333854	0.312506	Q15293;Q15293-2;E9PP27	Q15293;Q15293-2	Reticulocalbin-1	RCN1	1197	Color2 [A=255, R=128, G=128, B=128]	9	6	Metabolism of proteins;Post-translational protein modification;Post-translational protein phosphorylation;Regulation of Insulin-like Growth Factor (IGF) transport and uptake by Insulin-like Growth Factor Binding Proteins (IGFBPs)	5	5	5	17.5	17.5	17.5	38.89	0	25.034	899080	29	29229	3710	0	22243	6846.3	0	0	0	108000	52561	140270	111160	0	0	0	0	120760	66579	64337	173400	0	0	0	2	1	0	1
	0.284447	0.306078	Q9UHX1;Q9UHX1-5;A0A0J9YXX5;A0A0J9YVP6;A0A0J9YXJ8;A0A0J9YYL3;A0A0J9YWM1;H0YEM1;E9PQ56;E9PN18;Q9UHX1-4;Q9UHX1-3;Q9UHX1-2;A0A0J9YVR6;Q9UHX1-6;E9PMU7;E9PL19	Q9UHX1;Q9UHX1-5;A0A0J9YXX5;A0A0J9YVP6;A0A0J9YXJ8;A0A0J9YYL3;A0A0J9YWM1;H0YEM1;E9PQ56;E9PN18;Q9UHX1-4;Q9UHX1-3;Q9UHX1-2;A0A0J9YVR6;Q9UHX1-6;E9PMU7;E9PL19	Poly(U)-binding-splicing factor PUF60	PUF60	104	Color2 [A=255, R=128, G=128, B=128]	9	6	Metabolism of RNA;mRNA Splicing;mRNA Splicing - Major Pathway;Processing of Capped Intron-Containing Pre-mRNA	3	3	3	8.6	8.6	8.6	59.875	0	10.116	321280	15	0	0	0	5820.6	68896	77798	9276.8	47406	0	0	0	0	0	24461	0	5743.4	0	0	0	15778	19513	13785	17237	0	0	0	1
	0.52785	0.30442	P56381;Q5VTU8	P56381;Q5VTU8	ATP synthase subunit epsilon, mitochondrial;ATP synthase subunit epsilon-like protein, mitochondrial	ATP5E;ATP5EP2	998	Color2 [A=255, R=128, G=128, B=128]	9	6	Cristae formation;Formation of ATP by chemiosmotic coupling;Metabolism;Mitochondrial biogenesis;Organelle biogenesis and maintenance;Respiratory electron transport, ATP synthesis by chemiosmotic coupling, and heat production by uncoupling proteins.;The citric acid (TCA) cycle and respiratory electron transport	2	2	2	31.4	31.4	31.4	5.7797	0.0023077	3.2353	180040	6	12809	3776.3	0	0	0	0	0	0	56859	0	42743	24448	0	0	0	0	5438.4	0	9144.3	24825	0	0	0	1	1	0	0
	0.16354	0.296074	O14579;M0QXB4;O14579-2;O14579-3;M0R061	O14579;M0QXB4;O14579-2;O14579-3;M0R061	Coatomer subunit epsilon	COPE	521	Color2 [A=255, R=128, G=128, B=128]	9	6	Asparagine N-linked glycosylation;COPI-dependent Golgi-to-ER retrograde traffic;COPI-mediated anterograde transport;ER to Golgi Anterograde Transport;Golgi-to-ER retrograde transport;Intra-Golgi and retrograde Golgi-to-ER traffic;Membrane Trafficking;Metabolism of proteins;Post-translational protein modification;Transport to the Golgi and subsequent modification;Vesicle-mediated transport	4	4	4	17.5	17.5	17.5	34.482	0	24.607	1247600	43	37353	19074	32210	74199	63228	70673	19100	53943	44318	36413	70326	74939	37107	66356	22781	44164	86192	69151	59328	90894	36575	42277	36665	1	1	1	3
	0.238011	0.293212	Q16401;Q16401-2;F2Z3J2;Q4VXH0	Q16401;Q16401-2	26S proteasome non-ATPase regulatory subunit 5	PSMD5	1207	Color2 [A=255, R=128, G=128, B=128]	9	6	ABC transporter disorders;ABC-family proteins mediated transport;Activation of APC/C and APC/C:Cdc20 mediated degradation of mitotic proteins;Activation of NF-kappaB in B cells;Adaptive Immune System;Antigen processing: Ubiquitination & Proteasome degradation;Antigen processing-Cross presentation;APC/C:Cdc20 mediated degradation of mitotic proteins;APC/C:Cdc20 mediated degradation of Securin;APC/…	7	7	7	18.8	18.8	18.8	56.195	0	29.286	432870	22	16624	0	2949.8	7453.7	0	0	0	0	9156.8	25006	29023	23106	0	2482.6	0	0	97807	28057	49375	134860	0	3323.2	0	1	0	1	1
	0.409651	0.286141	P07858;R4GMQ5	P07858;R4GMQ5	Cathepsin B;Cathepsin B light chain;Cathepsin B heavy chain	CTSB	677	Color2 [A=255, R=128, G=128, B=128]	9	6	Adaptive Immune System;Assembly of collagen fibrils and other multimeric structures;Collagen degradation;Collagen formation;Degradation of the extracellular matrix;Extracellular matrix organization;Immune System;Innate Immune System;MHC class II antigen presentation;Neutrophil degranulation;Toll-like Receptor Cascades;Trafficking and processing of endosomal TLR	2	2	2	8.3	8.3	8.3	37.821	0	7.1716	422320	16	14511	12644	22889	33132	0	0	0	0	34594	27877	39587	39859	0	9777.8	0	0	49289	33186	34651	70327	0	0	0	1	1	1	1
	0.184709	0.284128	Q9BSH4	Q9BSH4	Translational activator of cytochrome c oxidase 1	TACO1	1337	Color2 [A=255, R=128, G=128, B=128]	9	6	Gene expression (Transcription);Generic Transcription Pathway;Metabolism;Respiratory electron transport;Respiratory electron transport, ATP synthesis by chemiosmotic coupling, and heat production by uncoupling proteins.;RNA Polymerase II Transcription;The citric acid (TCA) cycle and respiratory electron transport;TP53 Regulates Metabolic Genes;Transcriptional Regulation by TP53	2	2	2	9.4	9.4	9.4	32.477	0	16.858	357350	17	0	0	0	0	60281	50632	12304	47180	0	0	0	0	10287	22420	18878	27816	0	0	0	0	24471	14265	25197	0	0	0	0
	0.296865	0.280944	Q9NR31;Q9NR31-2;Q9Y6B6;H0Y5E8;X1WI22;D6RAA2;Q5SQT8;Q9H029;D6RDB2;D6RD69	Q9NR31;Q9NR31-2;Q9Y6B6;H0Y5E8	GTP-binding protein SAR1a;GTP-binding protein SAR1b	SAR1A;SAR1B	1379	Color2 [A=255, R=128, G=128, B=128]	9	6	Adaptive Immune System;Antigen Presentation: Folding, assembly and peptide loading of class I MHC;Asparagine N-linked glycosylation;Cargo concentration in the ER;Chylomicron assembly;Class I MHC mediated antigen processing & presentation;COPII-mediated vesicle transport;ER to Golgi Anterograde Transport;Immune System;Membrane Trafficking;Metabolism;Metabolism of lipids;Metabolism of proteins;Meta…	4	4	4	27.3	27.3	27.3	22.367	0	13.766	984850	28	39332	9388.9	17706	34659	5193.9	7234.1	0	0	104520	93878	131320	108030	0	12725	0	6488.2	93621	90909	83810	118020	0	8716.3	0	1	1	1	1
	0.408758	0.280718	P62899;P62899-3;P62899-2;B8ZZK4;H7C2W9;C9JU56;B7Z4E3;B7Z4C8	P62899;P62899-3;P62899-2;B8ZZK4;H7C2W9;C9JU56;B7Z4E3;B7Z4C8	60S ribosomal protein L31	RPL31	1067	Color2 [A=255, R=128, G=128, B=128]	9	6	Axon guidance;Cap-dependent Translation Initiation;Developmental Biology;Disease;Eukaryotic Translation Elongation;Eukaryotic Translation Initiation;Eukaryotic Translation Termination;Formation of a pool of free 40S subunits;GTP hydrolysis and joining of the 60S ribosomal subunit;Infectious disease;Influenza Infection;Influenza Life Cycle;Influenza Viral RNA Transcription and Replication;L13a-med…	5	5	5	33.6	33.6	33.6	14.463	0	18.647	3605800	66	301400	187040	198860	123410	186080	237270	100800	152290	178020	39550	109790	69330	146130	249350	99675	297150	52749	30869	48710	113700	148010	138120	170390	4	4	5	3
	1.19575	0.280053	Q9Y6M1;F8W930;Q9Y6M1-1;Q9Y6M1-5;Q9Y6M1-6;Q9Y6M1-3;Q9Y6M1-4	Q9Y6M1;F8W930;Q9Y6M1-1;Q9Y6M1-5;Q9Y6M1-6;Q9Y6M1-3;Q9Y6M1-4	Insulin-like growth factor 2 mRNA-binding protein 2	IGF2BP2	408	Color2 [A=255, R=128, G=128, B=128]	9	6	Insulin-like Growth Factor-2 mRNA Binding Proteins (IGF2BPs/IMPs/VICKZs) bind RNA;Metabolism of RNA	6	6	6	12.9	12.9	12.9	66.121	0	40.817	538890	31	0	0	7053.6	3265.2	62412	34562	0	32808	0	0	2837.8	3811.6	56841	69172	30059	45531	0	0	0	0	49042	33093	54369	0	0	1	1
	0.164475	0.277238	Q8WX93;Q8WX93-8;Q8WX93-3;Q8WX93-5;Q8WX93-4;Q8WX93-2;Q8WX93-9;Q8WX93-7;H0YA05;D6R9F5;F8WA26;A0A3B3ISX8	Q8WX93;Q8WX93-8;Q8WX93-3;Q8WX93-5;Q8WX93-4;Q8WX93-2;Q8WX93-9;Q8WX93-7	Palladin	PALLD	1289	Color2 [A=255, R=128, G=128, B=128]	9	6		5	5	5	4.7	4.7	4.7	150.56	0	21.38	397930	22	0	0	0	0	2754.2	0	0	4280.8	12700	0	36137	12661	11410	33678	7474.7	13900	25442	16315	29448	98620	31705	14783	27138	0	0	0	0
	0.428303	0.273719	O60841;A0A087WUT6	O60841;A0A087WUT6	Eukaryotic translation initiation factor 5B	EIF5B	18	Color2 [A=255, R=128, G=128, B=128]	9	6	Cap-dependent Translation Initiation;Eukaryotic Translation Initiation;GTP hydrolysis and joining of the 60S ribosomal subunit;Metabolism of proteins;Translation	9	9	9	11.2	11.2	11.2	138.83	0	29.72	370870	15	53529	0	40664	42771	0	0	0	0	210960	0	0	0	0	0	0	0	0	0	0	15677	7271.8	0	0	3	0	2	3
	0.231434	0.273234	P46776;E9PLL6;E9PJD9;E9PLX7	P46776;E9PLL6;E9PJD9	60S ribosomal protein L27a	RPL27A	365	Color2 [A=255, R=128, G=128, B=128]	9	6	Axon guidance;Cap-dependent Translation Initiation;Developmental Biology;Disease;Eukaryotic Translation Elongation;Eukaryotic Translation Initiation;Eukaryotic Translation Termination;Formation of a pool of free 40S subunits;GTP hydrolysis and joining of the 60S ribosomal subunit;Infectious disease;Influenza Infection;Influenza Life Cycle;Influenza Viral RNA Transcription and Replication;L13a-med…	4	4	4	27.7	27.7	27.7	16.561	0	15.092	6163900	55	568180	460120	431700	436470	236890	307920	149650	226370	203440	166070	124430	118850	146420	412270	154830	473840	104890	98925	126270	171290	198010	181340	197410	4	4	4	3
	0.406835	0.264217	P04792;F8WE04;C9J3N8	P04792	Heat shock protein beta-1	HSPB1	644	Color2 [A=255, R=128, G=128, B=128]	9	6	AUF1 (hnRNP D0) binds and destabilizes mRNA;ESR-mediated signaling;Extra-nuclear estrogen signaling;MAPK family signaling cascades;MAPK6/MAPK4 signaling;Metabolism of RNA;Regulation of mRNA stability by proteins that bind AU-rich elements;Signal Transduction;Signaling by Nuclear Receptors;Signaling by Receptor Tyrosine Kinases;Signaling by VEGF;VEGFA-VEGFR2 Pathway	14	14	14	68.3	68.3	68.3	22.782	0	163.34	59119000	273	1352900	909510	1285500	1717400	1949600	1930400	1095100	1753500	2616600	2606000	3319600	2886700	1903300	6399000	1763700	2101300	3853900	3042400	2825500	4088900	2496000	2151500	2457900	9	9	9	10
	0.309388	0.257902	P46060;B0QYT5;B0QYT4;H0Y4Q3;B0QYT6	P46060	Ran GTPase-activating protein 1	RANGAP1	920	Color2 [A=255, R=128, G=128, B=128]	9	6	Amplification of signal from unattached kinetochores via a MAD2 inhibitory signal;Amplification of signal from the kinetochores;Cell Cycle;Cell Cycle Checkpoints;Cell Cycle, Mitotic;Disease;HIV Infection;HIV Life Cycle;Host Interactions of HIV factors;Infectious disease;Interactions of Rev with host cellular proteins;Late Phase of HIV Life Cycle;M Phase;Metabolism of proteins;Mitotic Anaphase;Mit…	9	9	9	17	17	17	63.541	0	72.216	2211400	69	271410	134680	267540	276630	0	0	0	0	146250	115070	179210	150210	0	0	0	0	133000	127740	167100	242530	0	0	0	7	6	8	7
	0.161095	0.249631	E7EU85;P51114-3;P51114;E9PFF5;B4DXZ6;P51114-2;P51116;Q06787-8;Q06787-7;Q06787-3;Q06787;Q06787-9;Q06787-2;Q06787-5;Q06787-4;Q06787-6;G3V0J0;A8MQB8;R9WNI0	E7EU85;P51114-3;P51114;E9PFF5;B4DXZ6;P51114-2;P51116	Fragile X mental retardation syndrome-related protein 1;Fragile X mental retardation syndrome-related protein 2	FXR1;FXR2	207	Color2 [A=255, R=128, G=128, B=128]	9	6	Disease;Diseases of signal transduction;Oncogenic MAPK signaling;Signaling by BRAF and RAF fusions	3	3	3	7.5	7.5	7.5	50.99	0	8.6036	205100	8	35494	29717	64396	50385	0	3870.1	0	0	0	0	7424.4	0	0	3163	0	0	0	0	0	10650	0	0	0	1	2	3	2
	0.181304	0.249473	O43818	O43818	U3 small nucleolar RNA-interacting protein 2	RRP9	571	Color2 [A=255, R=128, G=128, B=128]	9	6	Major pathway of rRNA processing in the nucleolus and cytosol;Metabolism of RNA;rRNA modification in the nucleus and cytosol;rRNA processing;rRNA processing in the nucleus and cytosol	2	2	2	3.8	3.8	3.8	51.84	0.00089606	5.1814	168440	8	4382.2	0	10317	8333	41440	41537	11882	31015	0	0	0	0	0	0	0	0	0	0	0	0	11138	0	8390.8	1	0	1	1
	0.376148	0.242447	P68400;E7EU96;A0A2R8YD58;A0A2R8YF43;A0A2R8Y5A0;Q8NEV1;A0A2R8YDY7;A0A2R8Y4H0;A0A2R8Y4D6;V9GYA2;A0A2R8YEW1;A0A2R8YDP2;A0A2R8YFU2;A0A087WY74;A0A2R8YCK2;A0A2R8Y797;A0A2R8YF47;V9GY80;A0A2R8YEL7;P68400-2;A0A2R8Y7T1;A0A2R8Y3W6	P68400;E7EU96;A0A2R8YD58;A0A2R8YF43;A0A2R8Y5A0;Q8NEV1;A0A2R8YDY7;A0A2R8Y4H0;A0A2R8Y4D6;V9GYA2;A0A2R8YEW1;A0A2R8YDP2;A0A2R8YFU2	Casein kinase II subunit alpha;Casein kinase II subunit alpha 3	CSNK2A1;CSNK2A3	130	Color2 [A=255, R=128, G=128, B=128]	9	6	Autophagy;Axon guidance;Cell Cycle;Cell Cycle, Mitotic;Chaperonin-mediated protein folding;Condensation of Prometaphase Chromosomes;Cooperation of PDCL (PhLP1) and TRiC/CCT in G-protein beta folding;Developmental Biology;Gene expression (Transcription);Generic Transcription Pathway;Glycerophospholipid biosynthesis;Intracellular signaling by second messengers;L1CAM interactions;M Phase;Macroautoph…	4	4	4	12.5	12.5	12.5	45.143	0	15.098	202330	14	35691	30697	38024	37798	37771	0	0	5987.2	10577	0	0	0	0	0	0	0	0	0	0	5783.9	0	0	0	2	3	3	3
	0.613726	0.240432	P49755;G3V2K7	P49755;G3V2K7	Transmembrane emp24 domain-containing protein 10	TMED10	950	Color2 [A=255, R=128, G=128, B=128]	9	6	Asparagine N-linked glycosylation;Cargo concentration in the ER;COPI-dependent Golgi-to-ER retrograde traffic;COPII-mediated vesicle transport;COPI-mediated anterograde transport;ER to Golgi Anterograde Transport;Golgi-to-ER retrograde transport;Intra-Golgi and retrograde Golgi-to-ER traffic;Membrane Trafficking;Metabolism of proteins;Post-translational protein modification;Transport to the Golgi…	4	4	4	24.2	24.2	24.2	24.976	0	17.353	300640	13	16139	0	10261	37323	8647.5	9973.9	0	5042.7	19600	9428.5	13059	14875	0	8043.3	0	0	33803	16855	10289	83824	0	0	1103.4	2	0	1	3
	1.10353	0.238923	O60884;I3L320;A0A087WT48	O60884	DnaJ homolog subfamily A member 2	DNAJA2	581	Color2 [A=255, R=128, G=128, B=128]	9	6	Cellular responses to external stimuli;Cellular responses to stress;HSP90 chaperone cycle for steroid hormone receptors (SHR)	7	7	7	20.1	20.1	20.1	45.745	0	18.433	945980	40	20979	8381	13580	20274	62581	51746	10333	25628	40412	13719	40538	60272	35738	71368	34745	43352	64035	19978	42516	87071	40888	34814	53015	2	1	1	2
	0.286003	0.238451	P18621;A0A087WXM6;J3QQT2;J3KRX5;A0A0A6YYL6;P18621-3;J3KRB3;A0A087WWH0;J3QS96;J3QLC8;A0A0A0MRF8;P18621-2;A0A087WY81;J3KSJ0	P18621;A0A087WXM6;J3QQT2;J3KRX5;A0A0A6YYL6;P18621-3;J3KRB3;A0A087WWH0;J3QS96;J3QLC8;A0A0A0MRF8;P18621-2;A0A087WY81	60S ribosomal protein L17	RPL17;RPL17-C18orf32	32	Color2 [A=255, R=128, G=128, B=128]	9	6	Axon guidance;Cap-dependent Translation Initiation;Developmental Biology;Disease;Eukaryotic Translation Elongation;Eukaryotic Translation Initiation;Eukaryotic Translation Termination;Formation of a pool of free 40S subunits;GTP hydrolysis and joining of the 60S ribosomal subunit;Infectious disease;Influenza Infection;Influenza Life Cycle;Influenza Viral RNA Transcription and Replication;L13a-med…	8	8	8	41.3	41.3	41.3	21.397	0	44.005	7840300	137	429120	380230	548870	557700	315650	371900	137480	309650	379800	215210	376800	268700	169310	588390	190700	462640	209780	153270	159830	304960	246120	192670	235410	6	6	7	7
	0.110215	0.230706	P62304;A6NHK2	P62304;A6NHK2	Small nuclear ribonucleoprotein E	SNRPE	1049	Color2 [A=255, R=128, G=128, B=128]	9	6	Gene expression (Transcription);Metabolism of non-coding RNA;Metabolism of RNA;mRNA Splicing;mRNA Splicing - Major Pathway;mRNA Splicing - Minor Pathway;Processing of Capped Intron-Containing Pre-mRNA;Processing of Capped Intronless Pre-mRNA;RNA Polymerase II Transcription;RNA Polymerase II Transcription Termination;SLBP Dependent Processing of Replication-Dependent Histone Pre-mRNAs;SLBP indepen…	2	2	2	25	25	25	10.803	0	7.8516	924290	27	22781	30409	50920	45661	38534	44338	18990	26711	48264	37922	37496	43267	20805	27832	17712	26918	73050	61781	64791	66498	29052	27512	23175	1	1	2	1
	0.171678	0.229352	P25205;P25205-2;J3KQ69;Q7Z6P5	P25205;P25205-2;J3KQ69	DNA replication licensing factor MCM3	MCM3	802	Color2 [A=255, R=128, G=128, B=128]	9	6	Activation of ATR in response to replication stress;Activation of the pre-replicative complex;Assembly of the pre-replicative complex;Cell Cycle;Cell Cycle Checkpoints;Cell Cycle, Mitotic;DNA Replication;DNA Replication Pre-Initiation;DNA strand elongation;G1/S Transition;G2/M Checkpoints;Mitotic G1-G1/S phases;Orc1 removal from chromatin;S Phase;Switching of origins to a post-replicative state;S…	21	21	21	30.3	30.3	30.3	90.98	0	96.169	4592000	150	303050	80784	280190	392630	73453	31461	8843.1	55763	365430	285600	379360	358620	36366	39977	2661	2533.5	493110	314220	363120	637040	46146	21161	4867.3	12	5	15	14
	0.210182	0.228209	Q9BY44;Q9BY44-3;F8WAE5;Q9BY44-4;C9IZE1;Q9BY44-2;H7C5Q3;H7C5R5;F8WF18;F8WAT3	Q9BY44;Q9BY44-3;F8WAE5;Q9BY44-4;C9IZE1	Eukaryotic translation initiation factor 2A;Eukaryotic translation initiation factor 2A, N-terminally processed	EIF2A	1349	Color2 [A=255, R=128, G=128, B=128]	9	6		9	9	9	21.4	21.4	21.4	64.989	0	28.837	1076000	32	231160	91535	164850	179330	69334	69967	21256	42705	0	0	7024.8	5718.9	13386	43953	6702.8	0	16728	14978	23742	39643	16999	0	0	8	5	6	7
	0.690208	0.224934	O75436;S4R3Q6;O75436-2	O75436;S4R3Q6;O75436-2	Vacuolar protein sorting-associated protein 26A	VPS26A	590	Color2 [A=255, R=128, G=128, B=128]	9	6	Signal Transduction;Signaling by WNT;WNT ligand biogenesis and trafficking	3	3	3	13.1	13.1	13.1	38.169	0	11.887	1008500	26	15690	0	11093	16776	56867	59175	26539	50352	18925	7515	24215	9224.4	62513	100640	42268	60624	48366	25196	18801	54700	76832	68501	67506	1	0	1	2
	0.18269	0.22152	P53985;Q5T8R3;Q5T8R5;P53985-2	P53985;Q5T8R3;Q5T8R5;P53985-2	Monocarboxylate transporter 1	SLC16A1	982	Color2 [A=255, R=128, G=128, B=128]	9	6	Basigin interactions;Cell surface interactions at the vascular wall;Defective SLC16A1 causes symptomatic deficiency in lactate transport (SDLT);Disease;Disorders of transmembrane transporters;Hemostasis;Metabolism;Proton-coupled monocarboxylate transport;Pyruvate metabolism;Pyruvate metabolism and Citric Acid (TCA) cycle;SLC transporter disorders;SLC-mediated transmembrane transport;The citric ac…	2	2	2	6.4	6.4	6.4	53.944	0	6.9776	309100	20	20529	0	7976.7	18203	20135	67607	28399	42809	0	0	0	0	6612.2	14000	7329.7	21454	4723	2088.1	0	6782.8	17460	0	11620	1	0	1	1
	0.684765	0.22054	P61106;X6RFL8	P61106;X6RFL8	Ras-related protein Rab-14	RAB14	1016	Color2 [A=255, R=128, G=128, B=128]	9	6	Immune System;Innate Immune System;Membrane Trafficking;Metabolism;Metabolism of lipids;Metabolism of proteins;Neutrophil degranulation;Phospholipid metabolism;PI Metabolism;Post-translational protein modification;RAB GEFs exchange GTP for GDP on RABs;RAB geranylgeranylation;Rab regulation of trafficking;Synthesis of PIPs at the plasma membrane;Translocation of SLC2A4 (GLUT4) to the plasma membra…	9	9	8	54.9	54.9	48.8	23.897	0	58.881	1146600	48	0	0	5174.7	24227	48145	50044	0	39401	31508	26846	51995	58608	33678	94863	47012	44322	93539	50176	64961	140940	68425	39179	70113	0	0	1	3
	1.57814	0.21334	P13489;H0YCR7;E9PMJ3;E9PLZ3;E9PIM9;E9PMN0;E9PIK5;E9PMA9;E9PR82;E9PMI1	P13489;H0YCR7	Ribonuclease inhibitor	RNH1	725	Color2 [A=255, R=128, G=128, B=128]	9	6		12	12	12	34.9	34.9	34.9	49.973	0	169.3	6940100	95	223210	128600	185920	252300	221080	253300	153580	230510	282440	266170	379570	328140	205950	783410	216020	256380	344720	297200	320950	482430	289320	252160	291360	3	3	3	4
	0.328748	0.209004	P62841;S4R456;K7EM56;A0A0B4J2B4;K7EJ78;S4R417;K7EQJ5;K7ELC2	P62841;S4R456;K7EM56;A0A0B4J2B4;K7EJ78;S4R417;K7EQJ5;K7ELC2	40S ribosomal protein S15	RPS15	82	Color2 [A=255, R=128, G=128, B=128]	9	6	Activation of the mRNA upon binding of the cap-binding complex and eIFs, and subsequent binding to 43S;Axon guidance;Cap-dependent Translation Initiation;Developmental Biology;Disease;Eukaryotic Translation Elongation;Eukaryotic Translation Initiation;Eukaryotic Translation Termination;Formation of a pool of free 40S subunits;Formation of the ternary complex, and subsequently, the 43S complex;GTP…	2	2	2	21.4	21.4	21.4	17.04	0	16.335	316520	9	61980	19856	18944	21607	0	0	0	0	90469	8521.1	49328	22877	0	5890.6	0	9283.6	0	0	0	0	0	0	0	2	2	1	2
	0.461655	0.205466	Q14498;G3XAC6;Q14498-2;Q14498-3;H0Y4X3;A0A0U1RQH7;A0A0U1RQW2;Q5QP23;H0YJJ3;G3XAP0;A0A087X122;Q86U06;Q86U06-5;G3V5Z6;Q86U06-4;Q86U06-2;Q5QP22	Q14498;G3XAC6;Q14498-2;Q14498-3;H0Y4X3;A0A0U1RQH7;A0A0U1RQW2	RNA-binding protein 39	RBM39	108	Color2 [A=255, R=128, G=128, B=128]	9	6		7	7	7	15.8	15.8	15.8	59.379	0	75.222	3276900	86	75391	41474	56772	153000	177680	209620	79877	158730	112010	48282	56081	73152	166080	296220	149440	205530	85718	59603	98633	134840	178150	149280	169210	3	3	3	6
	0.565985	0.204495	P35080-2;C9J0J7;G5E9Q6;C9JQ45	P35080-2;C9J0J7;G5E9Q6;C9JQ45	Profilin-2;Profilin	PFN2	238	Color2 [A=255, R=128, G=128, B=128]	9	6		4	4	1	27.1	27.1	6.4	15.088	0	24.851	3206200	60	121250	95744	111200	230050	196900	201800	104610	163210	147290	137240	173900	155470	66995	127440	56725	94442	178770	141990	146030	217930	87141	85575	70038	2	3	2	3
	0.140609	0.204439	Q14152;Q14152-2	Q14152;Q14152-2	Eukaryotic translation initiation factor 3 subunit A	EIF3A	1171	Color2 [A=255, R=128, G=128, B=128]	9	6	Activation of the mRNA upon binding of the cap-binding complex and eIFs, and subsequent binding to 43S;Cap-dependent Translation Initiation;Eukaryotic Translation Initiation;Formation of a pool of free 40S subunits;Formation of the ternary complex, and subsequently, the 43S complex;GTP hydrolysis and joining of the 60S ribosomal subunit;L13a-mediated translational silencing of Ceruloplasmin expre…	13	13	13	10.6	10.6	10.6	166.57	0	33.138	1108400	40	306310	139210	172280	232300	18111	5718.6	0	6869.9	9600.9	9967.8	42364	13746	4069.5	17733	0	0	13327	25438	23994	56300	2960.9	0	8064.3	12	6	7	11
	0.174445	0.203805	Q6FI13;P0C0S8;Q99878;Q9BTM1;Q16777;Q96KK5;P20671;A0A0U1RR32;A0A0U1RRH7;Q93077;Q7L7L0;P04908;H0YFX9;Q9BTM1-2;A0A3B3IS11	Q6FI13;P0C0S8;Q99878;Q9BTM1;Q16777;Q96KK5;P20671;A0A0U1RR32;A0A0U1RRH7;Q93077;Q7L7L0;P04908;H0YFX9;Q9BTM1-2;A0A3B3IS11	Histone H2A type 2-A;Histone H2A type 1;Histone H2A type 1-J;Histone H2A.J;Histone H2A type 2-C;Histone H2A type 1-H;Histone H2A type 1-D;Histone H2A type 1-C;Histone H2A type 3;Histone H2A type 1-B/E;Histone H2A	HIST2H2AA3;HIST1H2AG;HIST1H2AJ;H2AFJ;HIST2H2AC;HIST1H2AH;HIST1H2AD;HIST1H2AC;HIST3H2A;HIST1H2AB	109	Color2 [A=255, R=128, G=128, B=128]	9	6	Activated PKN1 stimulates transcription of AR (androgen receptor) regulated genes KLK2 and KLK3;Activation of anterior HOX genes in hindbrain development during early embryogenesis;Activation of HOX genes during differentiation;Amyloid fiber formation;Base Excision Repair;Base-Excision Repair, AP Site Formation;B-WICH complex positively regulates rRNA expression;Cell Cycle;Cell Cycle, Mitotic;Cel…	5	5	2	35.4	35.4	23.1	14.095	0	121.1	26352000	115	4628600	2740100	2708000	2756300	1909300	552630	247880	713340	1043400	487140	909460	727100	241830	683790	388080	1027100	533460	449400	771680	707500	697640	423340	345590	5	5	5	5
	0.377591	0.203341	Q9UNZ2;Q9UNZ2-5;Q9UNZ2-4;Q9UNZ2-6;F2Z2K0	Q9UNZ2;Q9UNZ2-5;Q9UNZ2-4;Q9UNZ2-6;F2Z2K0	NSFL1 cofactor p47	NSFL1C	1429	Color2 [A=255, R=128, G=128, B=128]	9	6		10	10	10	34.9	34.9	34.9	40.572	0	50.954	379280	22	0	0	0	0	0	0	0	0	75872	60214	149720	93472	0	0	0	0	0	0	0	0	0	0	0	0	0	0	0
	0.215859	0.200796	P62750;H7BY10;K7EJV9;K7ERT8;A8MUS3;K7EMA7	P62750;H7BY10;K7EJV9;K7ERT8;A8MUS3;K7EMA7	60S ribosomal protein L23a	RPL23A	181	Color2 [A=255, R=128, G=128, B=128]	9	6	Axon guidance;Cap-dependent Translation Initiation;Developmental Biology;Disease;Eukaryotic Translation Elongation;Eukaryotic Translation Initiation;Eukaryotic Translation Termination;Formation of a pool of free 40S subunits;GTP hydrolysis and joining of the 60S ribosomal subunit;Infectious disease;Influenza Infection;Influenza Life Cycle;Influenza Viral RNA Transcription and Replication;L13a-med…	8	8	8	43.6	43.6	43.6	17.695	0	23.855	6085100	105	627970	382970	432640	404700	222260	288040	113270	176980	585890	82615	245310	111380	123230	389630	104940	422620	116620	115450	89219	218270	176710	168320	173430	7	7	7	6
	0.90632	0.199989	P40925;B9A041;P40925-2;P40925-3;B8ZZ51;C9JF79;C9JRL4	P40925;B9A041;P40925-2;P40925-3;B8ZZ51	Malate dehydrogenase, cytoplasmic	MDH1	234	Color2 [A=255, R=128, G=128, B=128]	9	6	Gluconeogenesis;Glucose metabolism;Metabolism;Metabolism of carbohydrates	5	5	5	19.2	19.2	19.2	36.426	0	32.497	674660	34	29330	0	7229.3	6911.3	18627	23813	0	15630	11704	22455	13621	19806	22647	79401	22538	28716	88595	25974	32294	70076	26730	23635	41043	2	0	1	1
	0.453739	0.19995	P42224;P42224-2;J3KPM9;E7EPD2;D2KFR9;E7ENM1;H7BZB5;E9PH66	P42224;P42224-2;J3KPM9	Signal transducer and activator of transcription 1-alpha/beta;Signal transducer and activator of transcription	STAT1	907	Color2 [A=255, R=128, G=128, B=128]	9	6	Antiviral mechanism by IFN-stimulated genes;Cytokine Signaling in Immune system;Disease;Diseases of signal transduction;Downstream signal transduction;FGFR1 mutant receptor activation;Gene expression (Transcription);Generic Transcription Pathway;Growth hormone receptor signaling;Immune System;Interferon alpha/beta signaling;Interferon Signaling;Interleukin-12 family signaling;Interleukin-2 family…	19	19	19	31.3	31.3	31.3	87.334	0	120.93	25462000	124	1272900	632790	806720	1013000	1579000	1362300	676450	1022100	574980	734470	286470	236170	828610	1240900	1101700	1370700	2133800	1369400	1506600	2045600	993420	654830	904520	4	2	6	8
	0.182675	0.199798	P21912;A0A087WXX8;A0A087WWT1	P21912;A0A087WXX8;A0A087WWT1	Succinate dehydrogenase [ubiquinone] iron-sulfur subunit, mitochondrial	SDHB	778	Color2 [A=255, R=128, G=128, B=128]	9	6	Citric acid cycle (TCA cycle);Metabolism;Pyruvate metabolism and Citric Acid (TCA) cycle;Respiratory electron transport;Respiratory electron transport, ATP synthesis by chemiosmotic coupling, and heat production by uncoupling proteins.;The citric acid (TCA) cycle and respiratory electron transport	3	3	3	12.5	12.5	12.5	31.629	0	8.2981	341350	13	16423	0	15915	20987	0	0	0	0	25970	14927	16473	16260	0	0	0	0	45489	39020	47728	82161	0	0	0	2	0	2	1
	0.21191	0.195659	Q8TC12;Q8TC12-2;G3V2G6;H0YIZ8;G3V234;Q8TC12-3;H0YJ10;H0YJ46;Q96NR8	Q8TC12;Q8TC12-2;G3V2G6;H0YIZ8;G3V234;Q8TC12-3	Retinol dehydrogenase 11	RDH11	1281	Color2 [A=255, R=128, G=128, B=128]	9	6	Disease;Diseases associated with visual transduction;Diseases of signal transduction;G alpha (i) signalling events;GPCR downstream signalling;Metabolism;Metabolism of fat-soluble vitamins;Metabolism of vitamins and cofactors;RA biosynthesis pathway;Retinoid cycle disease events;Retinoid metabolism and transport;Signal Transduction;Signaling by GPCR;Signaling by Nuclear Receptors;Signaling by Reti…	6	6	6	24.2	24.2	24.2	35.386	0	28.49	608710	28	29070	12147	56506	88860	24217	27312	0	7803.3	34193	30488	44827	55768	969.14	8551.4	5310.6	0	34441	14491	23481	96623	5445	0	8208.6	2	1	4	5
	0.129601	0.193682	Q14974;J3QR48;J3KTM9;Q14974-2;J3QKQ5;J3KS06;J3QRG4	Q14974;J3QR48;J3KTM9;Q14974-2	Importin subunit beta-1	KPNB1	1185	Color2 [A=255, R=128, G=128, B=128]	9	6	Antiviral mechanism by IFN-stimulated genes;Apoptosis;Apoptosis induced DNA fragmentation;Apoptotic execution phase;Cytokine Signaling in Immune system;Disease;HIV Infection;Host Interactions of HIV factors;Host Interactions with Influenza Factors;Immune System;Infectious disease;Influenza Infection;Influenza Life Cycle;Innate Immune System;Interactions of Rev with host cellular proteins;Interfer…	18	18	18	20.4	20.4	20.4	97.169	0	130.16	6623400	168	464250	206730	372900	617610	9302.2	74057	27708	20538	546020	509740	715500	575290	47805	28626	0	43133	561150	413460	431820	760350	68772	49377	20042	16	9	12	15
	0.326999	0.187842	P62888;E5RI99;A0A0C4DH44;A0A0B4J213;E5RJH3	P62888;E5RI99;A0A0C4DH44	60S ribosomal protein L30	RPL30	1066	Color2 [A=255, R=128, G=128, B=128]	9	6	Axon guidance;Cap-dependent Translation Initiation;Developmental Biology;Disease;Eukaryotic Translation Elongation;Eukaryotic Translation Initiation;Eukaryotic Translation Termination;Formation of a pool of free 40S subunits;GTP hydrolysis and joining of the 60S ribosomal subunit;Infectious disease;Influenza Infection;Influenza Life Cycle;Influenza Viral RNA Transcription and Replication;L13a-med…	5	5	5	49.6	49.6	49.6	12.784	0	34.2	3402400	73	374800	193490	289840	301660	133520	150580	59352	99457	160440	123850	210150	73506	65179	192690	51373	74220	86960	51819	73482	134540	141810	96352	132330	5	4	5	5
	0.203977	0.184587	P11388;P11388-2;P11388-3;P11388-4;Q02880;Q02880-2;E9PCY5;J3KTB7	P11388;P11388-2;P11388-3;P11388-4;Q02880;Q02880-2;E9PCY5;J3KTB7	DNA topoisomerase 2-alpha;DNA topoisomerase 2-beta;DNA topoisomerase 2	TOP2A;TOP2B	714	Color2 [A=255, R=128, G=128, B=128]	9	6	Cell Cycle;Cell Cycle, Mitotic;G0 and Early G1;Metabolism of proteins;Mitotic G1-G1/S phases;Post-translational protein modification;SUMO E3 ligases SUMOylate target proteins;SUMOylation;SUMOylation of DNA replication proteins;Transcription of E2F targets under negative control by DREAM complex	4	4	4	3.3	3.3	3.3	174.38	0	11.315	266710	10	82786	57825	51598	37696	27598	6339.4	0	0	0	0	0	0	0	0	0	0	0	0	0	0	2864.2	0	0	4	4	4	3
	0.166866	0.178287	P45974;P45974-2	P45974;P45974-2	Ubiquitin carboxyl-terminal hydrolase 5	USP5	919	Color2 [A=255, R=128, G=128, B=128]	9	6	Deubiquitination;Metabolism of proteins;Post-translational protein modification;Protein ubiquitination;Synthesis of active ubiquitin: roles of E1 and E2 enzymes;Ub-specific processing proteases	7	7	7	9.1	9.1	9.1	95.785	0	38.042	553160	32	10179	11577	14520	41048	7647.9	0	0	0	34525	41490	62317	61273	0	49394	0	5146.7	40611	24910	34313	59458	8175.4	5793.2	17123	1	1	2	4
	0.71965	0.171565	Q13151	Q13151	Heterogeneous nuclear ribonucleoprotein A0	HNRNPA0	1145	Color2 [A=255, R=128, G=128, B=128]	9	6	Metabolism of RNA;mRNA Splicing;mRNA Splicing - Major Pathway;Processing of Capped Intron-Containing Pre-mRNA	5	5	5	23.3	23.3	23.3	30.84	0	52.321	3082100	91	97814	72567	112440	183940	248460	271630	89039	183510	22015	1677	31079	45001	140500	227160	126350	170990	104140	41709	65390	126160	157010	134730	174740	3	4	5	5
	0.706203	0.168446	Q9UKK9;A6NFX8;A6NJU6;A6NCQ0;H0YEY4;C9JYY9	Q9UKK9;A6NFX8;A6NJU6;A6NCQ0	ADP-sugar pyrophosphatase	NUDT5	173	Color2 [A=255, R=128, G=128, B=128]	9	6	Metabolism;Metabolism of nucleotides;Nucleobase catabolism;Phosphate bond hydrolysis by NUDT proteins;Purine catabolism	6	6	6	24.7	24.7	24.7	24.327	0	61.283	2003500	65	54500	17723	20918	44645	177100	163340	69188	139770	28629	14833	39853	12767	101740	169550	92158	131420	38563	22925	45137	74314	123760	116460	136000	2	2	2	3
	0.115486	0.166679	Q9NQ88;A0A0U1RQD1	Q9NQ88	Fructose-2,6-bisphosphatase TIGAR	TIGAR	1373	Color2 [A=255, R=128, G=128, B=128]	9	6	Gene expression (Transcription);Generic Transcription Pathway;RNA Polymerase II Transcription;TP53 Regulates Metabolic Genes;Transcriptional Regulation by TP53	4	4	4	17.8	17.8	17.8	30.062	0	20.567	532800	25	25798	9447.1	20036	37886	55383	79247	22477	48481	0	8664.6	0	0	10709	26548	10935	13690	20678	16743	16766	34789	21084	0	25385	1	1	1	2
	0.186617	0.163012	P11172;E9PFD2;P11172-3;P11172-2;F2Z3P2;F2Z303;F8WDG4;P11172-4	P11172;E9PFD2;P11172-3;P11172-2	Uridine 5-monophosphate synthase;Orotate phosphoribosyltransferase;Orotidine 5-phosphate decarboxylase	UMPS	710	Color2 [A=255, R=128, G=128, B=128]	9	6	Metabolism;Metabolism of nucleotides;Nucleobase biosynthesis;Pyrimidine biosynthesis	6	6	6	16.5	16.5	16.5	52.221	0	19.305	542270	30	41424	10479	29195	98491	41389	37682	8276.7	32959	0	0	0	0	0	39602	0	0	39036	21945	25595	74378	3452.6	8121.4	8035.2	3	1	3	5
	0.126791	0.161114	P50995;P50995-2;H0Y6E1;P27216;E5RIN3;P27216-2	P50995;P50995-2	Annexin A11	ANXA11	962	Color2 [A=255, R=128, G=128, B=128]	9	6		9	9	9	20.6	20.6	20.6	54.389	0	33.575	1458600	47	52672	24376	31910	68423	0	0	0	0	111150	91332	180960	142330	0	0	0	0	195380	133030	125370	299910	0	0	0	2	1	1	4
	0.0923761	0.15837	O76021;J3QSV6;I3L234;I3L3C4;I3L3U9;O76021-2	O76021;J3QSV6	Ribosomal L1 domain-containing protein 1	RSL1D1	599	Color2 [A=255, R=128, G=128, B=128]	9	6		5	5	5	13.1	13.1	13.1	54.972	0	13.259	222580	9	77706	0	22953	42528	13206	8945.8	0	1367.7	13276	0	0	0	2145.9	5424.9	0	0	0	0	0	0	0	0	7428.4	4	0	2	3
	0.206374	0.156836	Q9Y2Z0;Q9Y2Z0-2	Q9Y2Z0;Q9Y2Z0-2	Suppressor of G2 allele of SKP1 homolog	SUGT1	1446	Color2 [A=255, R=128, G=128, B=128]	9	6	Immune System;Inflammasomes;Innate Immune System;Nucleotide-binding domain, leucine rich repeat containing receptor (NLR) signaling pathways;The NLRP3 inflammasome	4	4	4	15.1	15.1	15.1	41.024	0	24.399	2813200	15	103150	157370	165530	143890	119120	147320	148390	119590	111640	104690	118540	92095	285610	102110	114620	102530	18625	141320	85052	63845	119580	119920	10482	1	1	1	4
	0.212244	0.156528	P31153;P31153-2	P31153;P31153-2	S-adenosylmethionine synthase isoform type-2	MAT2A	851	Color2 [A=255, R=128, G=128, B=128]	9	6	Biological oxidations;Metabolism;Methylation;Phase II - Conjugation of compounds	4	4	4	11.6	11.6	11.6	43.66	0	18.117	830700	41	50684	35575	53182	85378	32107	32668	19836	31818	50950	43271	56074	51070	3497.2	26480	9084.7	14713	49374	32525	38051	81717	6267.6	20329	3258.2	3	2	2	4
	0.267694	0.155996	Q12765;Q12765-2;Q12765-3;C9K052;B8ZZP4;C9J7U9	Q12765;Q12765-2;Q12765-3;C9K052	Secernin-1	SCRN1	1136	Color2 [A=255, R=128, G=128, B=128]	9	6		5	5	5	16.4	16.4	16.4	46.382	0	18.447	445770	20	0	0	0	21450	7622.2	2587.4	0	0	28549	17797	61261	52729	0	15403	0	6971.3	56653	23191	36853	85740	17710	0	0	0	0	0	1
	0.363819	0.149609	P04899;P04899-4;P04899-6;P04899-2;P04899-3;P04899-5;P63096;P19087;P63096-2;P11488;A8MTJ3;A0A3B3ITM0;P38405-2;Q5JWD1;A0A087WTB6;A0A1W2PQK2;H0Y7E8;A0A087WZE5;A0A1W2PS82;Q5JWE9;A0A3B3IUA8;H0Y7F4;A2A2R6;P38405;P38405-3;A0A1W2PRJ7;A0A1W2PRE1	P04899;P04899-4;P04899-6;P04899-2;P04899-3;P04899-5;P63096	Guanine nucleotide-binding protein G(i) subunit alpha-2;Guanine nucleotide-binding protein G(i) subunit alpha-1	GNAI2;GNAI1	648	Color2 [A=255, R=128, G=128, B=128]	9	6	Activation of GABAB receptors;Activation of the phototransduction cascade;Adenylate cyclase activating pathway;Adenylate cyclase inhibitory pathway;ADP signalling through P2Y purinoceptor 12;Adrenaline,noradrenaline inhibits insulin secretion;Beta-catenin independent WNT signaling;Ca2+ pathway;Chaperonin-mediated protein folding;Cooperation of PDCL (PhLP1) and TRiC/CCT in G-protein beta folding;E…	6	3	3	21.7	13	13	40.45	0	78.021	1615400	52	42597	25684	35987	44887	65747	74722	26884	47405	57822	49478	70279	49245	66407	81674	64914	55622	131600	99444	74461	150250	94602	65969	68013	1	1	1	1
	0.0884402	0.149583	P02545;P02545-2;P02545-6;P02545-3;Q3BDU5;P02545-5;P02545-4;Q5TCI8;H0YAB0;A0A0C4DGC5	P02545;P02545-2;P02545-6;P02545-3;Q3BDU5;P02545-5;P02545-4;Q5TCI8	Prelamin-A/C;Lamin-A/C	LMNA	632	Color2 [A=255, R=128, G=128, B=128]	9	6	Cell Cycle;Cell Cycle, Mitotic;Depolymerisation of the Nuclear Lamina;Disease;Diseases of signal transduction;Initiation of Nuclear Envelope Reformation;IRE1alpha activates chaperones;M Phase;Meiosis;Meiotic synapsis;Metabolism of proteins;Mitotic Anaphase;Mitotic Metaphase and Anaphase;Mitotic Prophase;Nuclear Envelope Breakdown;Nuclear Envelope Reassembly;Oncogenic MAPK signaling;Reproduction;S…	23	23	22	37.2	37.2	36	74.139	0	74.556	7177500	94	132020	132150	166830	174990	348110	332540	239300	239900	146350	152880	249050	200890	865910	1219800	227100	220060	153180	10863	138640	465430	356620	291520	352340	4	2	4	7
	0.537638	0.145619	P40429;M0QYS1;Q8J015;Q6NVV1;M0QZU1;A0A096LPE0	P40429;M0QYS1;Q8J015	60S ribosomal protein L13a	RPL13A;RPL13a	900	Color2 [A=255, R=128, G=128, B=128]	9	6	Axon guidance;Cap-dependent Translation Initiation;Developmental Biology;Disease;Eukaryotic Translation Elongation;Eukaryotic Translation Initiation;Eukaryotic Translation Termination;Formation of a pool of free 40S subunits;GTP hydrolysis and joining of the 60S ribosomal subunit;Infectious disease;Influenza Infection;Influenza Life Cycle;Influenza Viral RNA Transcription and Replication;L13a-med…	9	9	9	40.4	40.4	40.4	23.577	0	30.448	6092900	84	586230	400830	485810	433240	302130	372750	135140	277690	183150	196500	218030	189920	176380	283000	141010	214810	130720	99375	86594	251660	236950	217480	191200	8	6	7	8
	0.379461	0.14559	P61247;D6RG13;E9PFI5;D6RAT0;H0Y8L7;H0Y9Y4;D6RB09;D6RAS7;D6R9B6;D6RI02;D6RED7;D6RGE0	P61247;D6RG13;E9PFI5;D6RAT0;H0Y8L7;H0Y9Y4;D6RB09	40S ribosomal protein S3a	RPS3A	1023	Color2 [A=255, R=128, G=128, B=128]	9	6	Activation of the mRNA upon binding of the cap-binding complex and eIFs, and subsequent binding to 43S;Axon guidance;Cap-dependent Translation Initiation;Developmental Biology;Disease;Eukaryotic Translation Elongation;Eukaryotic Translation Initiation;Eukaryotic Translation Termination;Formation of a pool of free 40S subunits;Formation of the ternary complex, and subsequently, the 43S complex;GTP…	18	18	18	62.5	62.5	62.5	29.945	0	120.64	12685000	190	1372400	967890	1001400	1019300	378010	455800	176410	381960	682230	459070	705870	569090	220830	595140	254240	386570	314410	238090	185320	604350	336630	280980	392000	13	13	13	15
	0.281811	0.144389	P62942;Q1JUQ3;Q1JUQ5;A0A087WTS4;Q5W0X3;A0A087WV48;A0A087WZM5	P62942;Q1JUQ3;Q1JUQ5;A0A087WTS4;Q5W0X3;A0A087WV48;A0A087WZM5	Peptidyl-prolyl cis-trans isomerase FKBP1A;Peptidyl-prolyl cis-trans isomerase	FKBP1A;FKBP12-Exin;FKBP12-Exip2	1072	Color2 [A=255, R=128, G=128, B=128]	9	6	Adaptive Immune System;Calcineurin activates NFAT;Disease;Diseases of signal transduction;Downstream signaling events of B Cell Receptor (BCR);Immune System;Loss of Function of TGFBR1 in Cancer;Signal Transduction;Signaling by TGF-beta family members;Signaling by TGF-beta Receptor Complex;Signaling by TGF-beta Receptor Complex in Cancer;Signaling by the B Cell Receptor (BCR);TGF-beta receptor sig…	2	2	2	25	25	25	11.951	0	12.602	350900	17	36563	11883	9925.3	27017	0	0	0	0	43964	18953	56334	47390	0	0	0	0	27975	23787	19728	27377	0	0	0	2	1	1	2
	0.145871	0.141416	P57088;D6RAA6;H0Y8N0	P57088;D6RAA6;H0Y8N0	Transmembrane protein 33	TMEM33	311	Color2 [A=255, R=128, G=128, B=128]	9	6		4	4	4	15.4	15.4	15.4	27.978	0	20.418	1889700	44	105470	53859	55283	106890	204700	196580	112360	205060	0	0	0	0	48064	113920	65891	110060	20672	17166	27473	58377	88477	44440	98258	3	2	1	4
	0.0572074	0.141232	Q9NVJ2;Q96BM9;Q9NVJ2-2	Q9NVJ2;Q96BM9	ADP-ribosylation factor-like protein 8B;ADP-ribosylation factor-like protein 8A	ARL8B;ARL8A	1387	Color2 [A=255, R=128, G=128, B=128]	9	6	Immune System;Innate Immune System;Neutrophil degranulation	4	4	4	29.6	29.6	29.6	21.539	0	8.9928	597020	29	53157	27336	41180	68014	29872	28236	0	0	12898	35529	48302	22184	16534	53564	0	11368	0	0	3374.8	3959.1	51683	23953	48451	2	2	2	3
	0.250803	0.138939	O43707;O43707-2;F5GXS2;O43707-3;H7C144;K7EJH8;A0A494C060;F6THM6;Q9H254;K7EP19;M0QZQ3;C9JY79;Q9H254-2;Q9H254-4	O43707;O43707-2;F5GXS2;O43707-3	Alpha-actinin-4	ACTN4	568	Color2 [A=255, R=128, G=128, B=128]	9	6	Asparagine N-linked glycosylation;Axon guidance;Cell-Cell communication;COPI-mediated anterograde transport;Cytokine Signaling in Immune system;Developmental Biology;ER to Golgi Anterograde Transport;FLT3 Signaling;Hemostasis;Immune System;Interaction between L1 and Ankyrins;L1CAM interactions;MAPK family signaling cascades;MAPK1/MAPK3 signaling;Membrane Trafficking;Metabolism of proteins;NCAM si…	36	36	24	47.5	47.5	32.3	104.85	0	157.03	9720400	217	320170	156100	203950	451270	186090	196160	88058	163880	532640	534890	777990	633720	254250	708100	140240	222810	776570	609860	580500	1118800	260230	132140	261240	11	7	9	15
	0.643916	0.135082	P55884;P55884-2;C9JZG1;C9JQN7	P55884;P55884-2;C9JZG1	Eukaryotic translation initiation factor 3 subunit B	EIF3B	996	Color2 [A=255, R=128, G=128, B=128]	9	6	Activation of the mRNA upon binding of the cap-binding complex and eIFs, and subsequent binding to 43S;Cap-dependent Translation Initiation;Eukaryotic Translation Initiation;Formation of a pool of free 40S subunits;Formation of the ternary complex, and subsequently, the 43S complex;GTP hydrolysis and joining of the 60S ribosomal subunit;L13a-mediated translational silencing of Ceruloplasmin expre…	12	12	12	18.8	18.8	18.8	92.48	0	68.369	2367500	114	182420	77339	134370	202410	128220	118010	38861	97006	64922	46486	80422	111710	39832	92681	31218	46471	203430	117950	126390	212840	59719	40740	48737	10	5	7	9
	0.138858	0.131904	Q14258;A0A3B3IUA7	Q14258;A0A3B3IUA7	E3 ubiquitin/ISG15 ligase TRIM25	TRIM25	156	Color2 [A=255, R=128, G=128, B=128]	9	6	Antiviral mechanism by IFN-stimulated genes;Cytokine Signaling in Immune system;DDX58/IFIH1-mediated induction of interferon-alpha/beta;Deubiquitination;DNA Damage Bypass;DNA Repair;Immune System;Innate Immune System;Interferon gamma signaling;Interferon Signaling;ISG15 antiviral mechanism;Metabolism of proteins;Negative regulators of DDX58/IFIH1 signaling;NF-kB activation through FADD/RIP-1 path…	2	2	2	3.2	3.2	3.2	70.973	0	5.3456	149840	11	16383	9418.6	8343	0	0	0	0	0	0	0	0	3785.4	7760.9	21146	0	0	0	0	0	18493	15000	6001.9	21251	1	1	1	0
	0.092007	0.130553	O75390;B4DJV2;A0A0C4DGI3;F8VPA1;H0YH82;F8W4S1;F8W1S4;F8VTT8;F8VR34;F8VPF9;F8W0J2;F8VU34;F8VRI6;F8VWQ5;H0YIC4;F8VX68;F8VRP1;F8VX07;F8VP03;F8VZK9;F8W642	O75390;B4DJV2;A0A0C4DGI3;F8VPA1;H0YH82;F8W4S1;F8W1S4;F8VTT8;F8VR34;F8VPF9	Citrate synthase, mitochondrial;Citrate synthase	CS	200	Color2 [A=255, R=128, G=128, B=128]	9	6	Citric acid cycle (TCA cycle);Metabolism;Mitochondrial protein import;Protein localization;Pyruvate metabolism and Citric Acid (TCA) cycle;The citric acid (TCA) cycle and respiratory electron transport	4	4	3	9.4	9.4	7.5	51.712	0	11.627	944920	37	22801	12388	17867	21740	46976	47374	12016	41569	39267	34205	57731	31595	27675	70556	29289	15777	84047	50190	56600	95328	38267	40466	19200	1	1	1	1
	0.561564	0.128557	P62714;H0YC23;E7ESG8;E5RHC1;H0YBN9;E5RFI3;E5RHP4;E5RJX4	P62714	Serine/threonine-protein phosphatase 2A catalytic subunit beta isoform	PPP2CB	1056	Color2 [A=255, R=128, G=128, B=128]	9	6	Adaptive Immune System;AMER1 mutants destabilize the destruction complex;Amplification of signal from unattached kinetochores via a MAD2 inhibitory signal;Amplification of signal from the kinetochores;APC truncation mutants have impaired AXIN binding;AXIN missense mutants destabilize the destruction complex;AXIN mutants destabilize the destruction complex, activating WNT signaling;Beta-catenin ph…	9	9	1	33.7	33.7	2.6	35.575	0	65.053	9044400	107	324950	105190	175110	334630	360560	403420	132580	281380	551020	458870	693170	614920	270530	415190	169910	282660	703130	424290	396540	716890	354440	212180	320830	5	4	5	5
	0.241169	0.128071	P17844;J3KTA4;P17844-2;J3QRQ7;J3QSF1;J3KRZ1;J3KRX8;J3KTQ4;J3QR02;X6RLV5;J3QKN9;J3QRN5	P17844;J3KTA4;P17844-2	Probable ATP-dependent RNA helicase DDX5	DDX5	498	Color2 [A=255, R=128, G=128, B=128]	9	6	ESR-mediated signaling;Estrogen-dependent gene expression;Metabolism of proteins;Metabolism of RNA;mRNA Splicing;mRNA Splicing - Major Pathway;Post-translational protein modification;Processing of Capped Intron-Containing Pre-mRNA;Signal Transduction;Signaling by Nuclear Receptors;SUMO E3 ligases SUMOylate target proteins;SUMOylation;SUMOylation of transcription cofactors	23	23	17	41.5	41.5	31.1	69.147	0	106.29	19290000	319	1278200	904250	1000900	1013700	1103900	1149200	629160	1149300	445250	296840	547150	360990	729750	1061100	832630	1202200	399250	314720	326690	610820	905820	739810	1013400	21	15	18	18
	0.267262	0.124104	P17980;E9PM69;R4GNH3;E9PKD5;E9PMD8;E9PN50;E9PLG2	P17980;E9PM69;R4GNH3;E9PKD5;E9PMD8;E9PN50	26S protease regulatory subunit 6A	PSMC3	368	Color2 [A=255, R=128, G=128, B=128]	9	6	ABC transporter disorders;ABC-family proteins mediated transport;Activation of APC/C and APC/C:Cdc20 mediated degradation of mitotic proteins;Activation of NF-kappaB in B cells;Adaptive Immune System;Antigen processing: Ubiquitination & Proteasome degradation;Antigen processing-Cross presentation;APC/C:Cdc20 mediated degradation of mitotic proteins;APC/C:Cdc20 mediated degradation of Securin;APC/…	11	11	11	34.6	34.6	34.6	49.203	0	66.38	2269700	96	127340	50686	103840	152950	79953	60758	10581	44964	132900	127670	214660	181260	42380	65349	38464	33840	156130	112560	79606	186840	73450	52567	78306	6	6	8	8
	0.0790247	0.124062	P62910;D3YTB1;F8W727	P62910;D3YTB1;F8W727	60S ribosomal protein L32	RPL32	309	Color2 [A=255, R=128, G=128, B=128]	9	6	Axon guidance;Cap-dependent Translation Initiation;Developmental Biology;Disease;Eukaryotic Translation Elongation;Eukaryotic Translation Initiation;Eukaryotic Translation Termination;Formation of a pool of free 40S subunits;GTP hydrolysis and joining of the 60S ribosomal subunit;Infectious disease;Influenza Infection;Influenza Life Cycle;Influenza Viral RNA Transcription and Replication;L13a-med…	5	5	5	31.1	31.1	31.1	15.86	0	11.287	1601900	40	186600	105430	97153	90948	71733	120090	47398	78429	103580	5384	44883	30952	51727	134370	18064	105620	0	0	12530	37867	48575	48075	57653	5	3	4	3
	0.373653	0.121552	P0DMV8;A0A0G2JIW1;P0DMV9;P0DMV8-2;V9GZ37	P0DMV8;A0A0G2JIW1;P0DMV9;P0DMV8-2;V9GZ37	Heat shock 70 kDa protein 1A;Heat shock 70 kDa protein 1B	HSPA1A;HSPA1B	101	Color2 [A=255, R=128, G=128, B=128]	9	6	Attenuation phase;AUF1 (hnRNP D0) binds and destabilizes mRNA;Cellular response to heat stress;Cellular responses to external stimuli;Cellular responses to stress;Disease;Export of Viral Ribonucleoproteins from Nucleus;HSF1-dependent transactivation;HSP90 chaperone cycle for steroid hormone receptors (SHR);Immune System;Infectious disease;Influenza Infection;Influenza Life Cycle;Innate Immune Sys…	26	22	10	51.5	46.2	22	70.051	0	159.76	25081000	329	2155900	1479800	1935000	2387600	1035400	1229800	554980	915670	1081500	994170	1332000	1149900	288610	959240	323900	426810	1188300	922960	940840	1587200	548590	447900	547300	20	17	18	19
	0.0649778	0.121454	P55010;H0YK29;H0YK11;H0YMJ8;H0YM54;H0YLZ1;H0YN40	P55010	Eukaryotic translation initiation factor 5	EIF5	988	Color2 [A=255, R=128, G=128, B=128]	9	6	Cap-dependent Translation Initiation;Eukaryotic Translation Initiation;GTP hydrolysis and joining of the 60S ribosomal subunit;Metabolism of proteins;Ribosomal scanning and start codon recognition;Translation	7	7	7	17.6	17.6	17.6	49.222	0	15.459	662160	22	60314	0	28342	37571	0	0	0	0	110230	41897	68431	36093	0	0	0	0	73985	52001	40090	113200	0	0	0	4	0	2	3
	0.328799	0.121398	P12236;P12235;V9GYG0	P12236;P12235	ADP/ATP translocase 3;ADP/ATP translocase 3, N-terminally processed;ADP/ATP translocase 1	SLC25A6;SLC25A4	720	Color2 [A=255, R=128, G=128, B=128]	9	6	Disease;HIV Infection;Host Interactions of HIV factors;Host Interactions with Influenza Factors;Infectious disease;Influenza Infection;Influenza Virus Induced Apoptosis;Interactions of Vpr with host cellular proteins;Mitochondrial protein import;Protein localization;SLC-mediated transmembrane transport;Transport of nucleosides and free purine and pyrimidine bases across the plasma membrane;Transp…	13	3	3	39.9	11.1	11.1	32.866	0	10.241	1330800	50	26138	40778	56194	40356	169670	140730	63222	125900	2973.2	0	0	6465.2	56549	97395	62386	100380	0	0	5085.2	19191	71826	64469	82394	2	3	3	2
	0.499677	0.116563	Q9Y263;E5RIM3;H0YBW4;H0YC16;H0YAU9	Q9Y263;E5RIM3	Phospholipase A-2-activating protein	PLAA	1434	Color2 [A=255, R=128, G=128, B=128]	9	6		13	13	13	18.9	18.9	18.9	87.156	0	89.023	3089500	111	105660	71129	73485	161100	160600	160930	51573	154520	103690	109630	216520	164420	87978	149250	74302	82789	119980	76669	117650	353340	103940	112940	82446	4	4	2	7
	0.22571	0.115558	P27707;D6RFG8;D6RCP9	P27707;D6RFG8;D6RCP9	Deoxycytidine kinase	DCK	317	Color2 [A=255, R=128, G=128, B=128]	9	6	Metabolism;Metabolism of nucleotides;Nucleotide salvage;Purine salvage;Pyrimidine salvage	5	5	5	16.5	16.5	16.5	30.518	0	11.297	730580	20	0	0	1358.2	9569.4	0	0	0	0	24257	18640	39867	37629	19464	37022	28550	27616	81505	54262	35899	153160	41040	21793	25918	0	0	1	1
	0.0187055	0.115373	Q58FF8	Q58FF8	Putative heat shock protein HSP 90-beta 2	HSP90AB2P	1223	Color2 [A=255, R=128, G=128, B=128]	9	6		8	1	1	18.1	3.9	3.9	44.348	0	5.6	5025300	34	123270	45800	39852	101640	396430	467920	137360	316590	135120	129790	133180	117720	204960	486400	207170	321810	106730	83728	104000	136720	342470	227710	250980	1	1	1	1
	0.131742	0.11493	P78344;P78344-2;H0Y3P2;D3DQV9;H0YCH5;H0YEC5;H0YD77;E9PKF8	P78344;P78344-2;H0Y3P2;D3DQV9;H0YCH5;H0YEC5;H0YD77	Eukaryotic translation initiation factor 4 gamma 2	EIF4G2	308	Color2 [A=255, R=128, G=128, B=128]	9	6	Antiviral mechanism by IFN-stimulated genes;Cytokine Signaling in Immune system;Immune System;Interferon Signaling;ISG15 antiviral mechanism	9	9	9	13.2	13.2	13.2	102.36	0	20.541	345760	21	80170	20688	63197	81499	0	0	0	0	11209	0	26721	10853	0	0	0	0	0	9827.5	16059	25536	0	0	0	5	2	5	5
	0.353881	0.113353	P62280;M0QZC5;M0R1H6;M0R1H5	P62280;M0QZC5	40S ribosomal protein S11	RPS11	1048	Color2 [A=255, R=128, G=128, B=128]	9	6	Activation of the mRNA upon binding of the cap-binding complex and eIFs, and subsequent binding to 43S;Axon guidance;Cap-dependent Translation Initiation;Developmental Biology;Disease;Eukaryotic Translation Elongation;Eukaryotic Translation Initiation;Eukaryotic Translation Termination;Formation of a pool of free 40S subunits;Formation of the ternary complex, and subsequently, the 43S complex;GTP…	10	10	10	53.2	53.2	53.2	18.431	0	30.386	11873000	132	825540	539830	711970	521230	526980	559270	324570	695010	803860	203560	466180	265870	392730	729840	432010	652270	180290	153030	214010	366410	510970	388640	581480	6	6	6	6
	0.215778	0.11058	P62263;A0A2R8Y811;E5RH77	P62263;A0A2R8Y811;E5RH77	40S ribosomal protein S14	RPS14	138	Color2 [A=255, R=128, G=128, B=128]	9	6	Activation of the mRNA upon binding of the cap-binding complex and eIFs, and subsequent binding to 43S;Axon guidance;Cap-dependent Translation Initiation;Developmental Biology;Disease;Eukaryotic Translation Elongation;Eukaryotic Translation Initiation;Eukaryotic Translation Termination;Formation of a pool of free 40S subunits;Formation of the ternary complex, and subsequently, the 43S complex;GTP…	5	5	5	37.1	37.1	37.1	16.273	0	25.899	7346100	119	602130	530410	562310	529220	369460	388140	174370	398380	318270	195950	289280	229920	177390	287370	190320	325810	123850	110030	118800	247640	261170	206320	299970	5	4	4	5
	0.0758411	0.109835	P16152;E9PQ63;A8MTM1;P16152-2	P16152;E9PQ63;A8MTM1;P16152-2	Carbonyl reductase [NADPH] 1	CBR1	747	Color2 [A=255, R=128, G=128, B=128]	9	6	Arachidonic acid metabolism;Fatty acid metabolism;Metabolism;Metabolism of lipids;Synthesis of Prostaglandins (PG) and Thromboxanes (TX)	9	9	7	50.2	50.2	39.7	30.375	0	104.27	1450800	63	46007	19278	22734	49047	14651	21659	0	2877	45344	31902	62997	58184	18805	288800	21986	31309	129760	65497	105930	198300	60013	41717	47528	2	2	2	4
	0.135054	0.104912	P78417;Q5TA02;P78417-3;P78417-2;Q5TA01	P78417;Q5TA02;P78417-3;P78417-2;Q5TA01	Glutathione S-transferase omega-1	GSTO1	1095	Color2 [A=255, R=128, G=128, B=128]	9	6	Biological oxidations;Cytokine Signaling in Immune system;Gene and protein expression by JAK-STAT signaling after Interleukin-12 stimulation;Glutathione conjugation;Immune System;Interleukin-12 family signaling;Interleukin-12 signaling;Metabolism;Metabolism of vitamins and cofactors;Metabolism of water-soluble vitamins and cofactors;Methylation;Phase II - Conjugation of compounds;Signaling by Int…	8	8	8	29.5	29.5	29.5	27.566	0	26.863	2960000	63	197560	91460	158140	249250	31336	27832	11758	21167	236000	199190	282360	242580	0	28001	12769	17359	263950	195740	207260	366770	38790	25583	25084	6	4	5	7
	0.0963959	0.104062	Q9UNQ2;A0A0C4DGB1;A0A494C0G7;D6RCL3	Q9UNQ2;A0A0C4DGB1;A0A494C0G7	Probable dimethyladenosine transferase	DIMT1	1428	Color2 [A=255, R=128, G=128, B=128]	9	6	Metabolism of RNA;rRNA modification in the nucleus and cytosol;rRNA processing;rRNA processing in the nucleus and cytosol	4	4	4	14.1	14.1	14.1	35.236	0	8.084	243780	14	4862	0	0	0	54943	37150	0	25785	0	0	0	0	9482.8	16037	0	15493	0	0	0	0	20831	13585	5884.2	1	0	0	0
	0.510227	0.103973	P61353;K7ELC7;K7EQQ9;K7ERY7	P61353;K7ELC7	60S ribosomal protein L27	RPL27	1026	Color2 [A=255, R=128, G=128, B=128]	9	6	Axon guidance;Cap-dependent Translation Initiation;Developmental Biology;Disease;Eukaryotic Translation Elongation;Eukaryotic Translation Initiation;Eukaryotic Translation Termination;Formation of a pool of free 40S subunits;GTP hydrolysis and joining of the 60S ribosomal subunit;Infectious disease;Influenza Infection;Influenza Life Cycle;Influenza Viral RNA Transcription and Replication;L13a-med…	4	4	4	36	36	36	15.798	0	15.582	15017000	109	732980	549590	645900	553080	962110	1335400	572200	904250	193870	135990	214730	162450	642920	1378700	625750	813210	257380	194560	233410	396710	888280	840090	813710	4	4	4	4
	0.16008	0.102537	Q9GZT3;Q9GZT3-2;A0A087WUN7;H0YJ40;G3V4X6;G3V2S9;H0YJW7;H0YJI1;H0YJ07;H0YJU7	Q9GZT3;Q9GZT3-2;A0A087WUN7;H0YJ40;G3V4X6;G3V2S9;H0YJW7	SRA stem-loop-interacting RNA-binding protein, mitochondrial	SLIRP	1353	Color2 [A=255, R=128, G=128, B=128]	9	6		4	4	4	42.2	42.2	42.2	12.349	0	18.723	669440	25	59135	64303	47075	75380	0	0	0	0	82181	12786	74768	38821	0	0	0	0	40382	26274	62648	85685	0	0	0	2	2	1	2
	0.0620684	0.10187	P43487;F6WQW2;P43487-2;C9JXG8;C9JJ34;C9JGV6;C9JDM3;Q9C010;C9JIC6;Q5T0Z6;Q9C010-2	P43487;F6WQW2;P43487-2;C9JXG8;C9JJ34;C9JGV6	Ran-specific GTPase-activating protein	RANBP1	395	Color2 [A=255, R=128, G=128, B=128]	9	6	Disease;HIV Infection;HIV Life Cycle;Host Interactions of HIV factors;Infectious disease;Interactions of Rev with host cellular proteins;Late Phase of HIV Life Cycle;Rev-mediated nuclear export of HIV RNA	6	6	6	32.3	32.3	32.3	23.31	0	16.619	1161600	33	97512	21543	37063	49309	8010.4	11146	0	0	84467	106210	108610	81496	0	0	3506.6	0	152720	115290	57752	203010	13052	0	10865	5	2	2	2
	0.0778257	0.098316	P13995;P13995-2;B9A062	P13995;P13995-2;B9A062	Bifunctional methylenetetrahydrofolate dehydrogenase/cyclohydrolase, mitochondrial;NAD-dependent methylenetetrahydrofolate dehydrogenase;Methenyltetrahydrofolate cyclohydrolase	MTHFD2	730	Color2 [A=255, R=128, G=128, B=128]	9	6	Metabolism;Metabolism of folate and pterines;Metabolism of vitamins and cofactors;Metabolism of water-soluble vitamins and cofactors	2	2	2	9.7	9.7	9.7	37.895	0.00085106	4.4523	199310	8	8507.3	5699.9	8017.6	12133	0	0	0	0	12182	0	14192	7804.7	0	0	0	0	30558	29491	24582	46141	0	0	0	1	2	2	1
	0.137901	0.0971324	O75396;A0A087X1A9	O75396	Vesicle-trafficking protein SEC22b	SEC22B	589	Color2 [A=255, R=128, G=128, B=128]	9	6	Adaptive Immune System;Antigen processing-Cross presentation;Asparagine N-linked glycosylation;Cargo concentration in the ER;Class I MHC mediated antigen processing & presentation;COPI-dependent Golgi-to-ER retrograde traffic;COPII-mediated vesicle transport;ER to Golgi Anterograde Transport;ER-Phagosome pathway;Golgi-to-ER retrograde transport;Immune System;Intra-Golgi and retrograde Golgi-to-ER…	5	5	5	30.2	30.2	30.2	24.593	0	77.974	2816900	62	440600	257390	413190	441260	32836	52625	19364	23477	177810	110880	171990	116330	0	0	0	4802.4	152520	103020	95041	188640	9135	0	6008.1	5	5	5	5
	0.0899823	0.096427	P56385	P56385	ATP synthase subunit e, mitochondrial	ATP5I	999	Color2 [A=255, R=128, G=128, B=128]	9	6	Cristae formation;Formation of ATP by chemiosmotic coupling;Metabolism;Mitochondrial biogenesis;Organelle biogenesis and maintenance;Respiratory electron transport, ATP synthesis by chemiosmotic coupling, and heat production by uncoupling proteins.;The citric acid (TCA) cycle and respiratory electron transport	2	2	2	34.8	34.8	34.8	7.9331	0.00088889	5.0743	1262600	8	79003	43903	63711	104330	0	0	0	12200	49208	77882	116910	97362	0	0	0	0	215970	164430	7569.4	230140	0	0	0	1	1	2	2
	0.253351	0.096318	P08559;P08559-3;P08559-2;P08559-4;P29803;Q5JPU3;Q5JPU0;Q5JPT9;Q5JPU1;Q5JPU2	P08559;P08559-3;P08559-2;P08559-4	Pyruvate dehydrogenase E1 component subunit alpha, somatic form, mitochondrial	PDHA1	685	Color2 [A=255, R=128, G=128, B=128]	9	6	Glyoxylate metabolism and glycine degradation;Metabolism;Metabolism of amino acids and derivatives;Pyruvate metabolism;Pyruvate metabolism and Citric Acid (TCA) cycle;Regulation of pyruvate dehydrogenase (PDH) complex;Signal Transduction;Signaling by Nuclear Receptors;Signaling by Retinoic Acid;The citric acid (TCA) cycle and respiratory electron transport	8	8	8	22.6	22.6	22.6	43.295	0	25.925	3356900	67	146860	97211	135770	189750	120290	212730	109790	172890	85688	98667	148350	89546	113300	153450	99113	123340	198770	146900	135330	190480	139890	121330	152310	2	2	3	5
	0.130548	0.0953441	P11387;Q969P6;E5RIC7;Q969P6-2	P11387	DNA topoisomerase 1	TOP1	713	Color2 [A=255, R=128, G=128, B=128]	9	6	Metabolism of proteins;Post-translational protein modification;SUMO E3 ligases SUMOylate target proteins;SUMOylation;SUMOylation of DNA replication proteins	4	4	4	5.4	5.4	5.4	90.725	0	6.2761	478850	6	17133	19643	22037	20253	71858	69161	31017	42415	23158	27773	31763	35061	3005.1	25176	0	0	0	21474	0	0	0	0	8148.2	1	1	1	1
	0.0591462	0.0932391	P05091;P05091-2;S4R3S4;P00352;P47895;O94788;F8VP50;H0Y2X5;H0YMG7;O94788-4;O94788-2;O94788-3	P05091;P05091-2	Aldehyde dehydrogenase, mitochondrial	ALDH2	651	Color2 [A=255, R=128, G=128, B=128]	9	6	Biological oxidations;Ethanol oxidation;Fructose catabolism;Fructose metabolism;Metabolism;Metabolism of carbohydrates;Metabolism of serotonin;Neuronal System;Neurotransmitter clearance;Phase I - Functionalization of compounds;RA biosynthesis pathway;Serotonin clearance from the synaptic cleft;Signal Transduction;Signaling by Nuclear Receptors;Signaling by Retinoic Acid;Transmission across Chemic…	6	5	5	14.3	12.8	12.8	56.381	0	42.072	685470	37	0	0	0	10795	22981	18137	0	17133	30382	14745	43008	16340	24006	173480	16886	22793	50939	19641	19355	86909	27676	20688	13076	0	0	0	2
	0.150133	0.0908384	P62917;E9PKZ0;E9PP36;G3V1A1;E9PKU4	P62917;E9PKZ0;E9PP36;G3V1A1;E9PKU4	60S ribosomal protein L8	RPL8	1070	Color2 [A=255, R=128, G=128, B=128]	9	6	Axon guidance;Cap-dependent Translation Initiation;Developmental Biology;Disease;Eukaryotic Translation Elongation;Eukaryotic Translation Initiation;Eukaryotic Translation Termination;Formation of a pool of free 40S subunits;GTP hydrolysis and joining of the 60S ribosomal subunit;Infectious disease;Influenza Infection;Influenza Life Cycle;Influenza Viral RNA Transcription and Replication;L13a-med…	6	6	6	21.8	21.8	21.8	28.024	0	19.357	5321900	103	395980	264360	257680	266000	259720	321480	151510	254030	284400	122880	213620	166110	156260	336990	145550	353160	79615	44072	64957	156490	215840	191850	232620	4	4	4	4
	0.181955	0.0886374	P62854;Q5JNZ5	P62854;Q5JNZ5	40S ribosomal protein S26;Putative 40S ribosomal protein S26-like 1	RPS26;RPS26P11	1062	Color2 [A=255, R=128, G=128, B=128]	9	6	Activation of the mRNA upon binding of the cap-binding complex and eIFs, and subsequent binding to 43S;Axon guidance;Cap-dependent Translation Initiation;Developmental Biology;Disease;Eukaryotic Translation Elongation;Eukaryotic Translation Initiation;Eukaryotic Translation Termination;Formation of a pool of free 40S subunits;Formation of the ternary complex, and subsequently, the 43S complex;GTP…	3	3	3	27	27	27	13.015	0	57.687	4943500	72	530070	386180	417700	374640	209840	220050	113860	164590	246700	205280	238500	177840	83615	165890	79617	169140	165410	132370	106840	223450	128050	112750	115140	3	3	3	3
	0.602402	0.0840116	Q07020;G3V203;J3QQ67;H0YHA7;Q07020-2;F8VUA6;F8VYV2;A0A075B7A0;F8VXR6	Q07020;G3V203;J3QQ67;H0YHA7;Q07020-2;F8VUA6;F8VYV2;A0A075B7A0	60S ribosomal protein L18	RPL18	415	Color2 [A=255, R=128, G=128, B=128]	9	6	Axon guidance;Cap-dependent Translation Initiation;Developmental Biology;Disease;Eukaryotic Translation Elongation;Eukaryotic Translation Initiation;Eukaryotic Translation Termination;Formation of a pool of free 40S subunits;GTP hydrolysis and joining of the 60S ribosomal subunit;Infectious disease;Influenza Infection;Influenza Life Cycle;Influenza Viral RNA Transcription and Replication;L13a-med…	5	5	5	29.3	29.3	29.3	21.634	0	44.796	13107000	96	1052400	898050	1017300	966310	740070	791600	395650	552380	304070	276790	356410	300990	417010	597850	399960	513640	376170	285940	268540	552460	492320	480180	492630	5	5	5	5
	0.187331	0.0825438	Q14103;Q14103-3;D6RAF8;H0YA96;H0Y8G5;Q14103-4;Q14103-2;D6RD83;D6RF44;D6RBQ9	Q14103;Q14103-3;D6RAF8;H0YA96;H0Y8G5;Q14103-4;Q14103-2;D6RD83;D6RF44	Heterogeneous nuclear ribonucleoprotein D0	HNRNPD	312	Color2 [A=255, R=128, G=128, B=128]	9	6	AUF1 (hnRNP D0) binds and destabilizes mRNA;Metabolism of RNA;mRNA Splicing;mRNA Splicing - Major Pathway;Processing of Capped Intron-Containing Pre-mRNA;Regulation of mRNA stability by proteins that bind AU-rich elements	9	9	8	24.8	24.8	22.5	38.434	0	105.37	8151800	99	435730	304170	404740	454170	374810	433770	214800	307930	374290	315490	394820	336120	256060	364310	301170	279070	276390	211840	218830	392600	402080	346460	380930	7	5	7	7
	0.113949	0.0812507	Q9Y265;Q9Y265-2;H7C4G5;E7ETR0;J3QLR1;H7C4I3	Q9Y265;Q9Y265-2;H7C4G5;E7ETR0	RuvB-like 1	RUVBL1	1435	Color2 [A=255, R=128, G=128, B=128]	9	6	Cell Cycle;Chromatin modifying enzymes;Chromatin organization;Chromosome Maintenance;Deposition of new CENPA-containing nucleosomes at the centromere;Deubiquitination;DNA Damage Recognition in GG-NER;DNA Repair;Extension of Telomeres;Formation of the beta-catenin:TCF transactivating complex;Global Genome Nucleotide Excision Repair (GG-NER);HATs acetylate histones;Metabolism of proteins;Nucleosome…	11	11	11	34.4	34.4	34.4	50.227	0	50.001	2754000	87	118050	52606	129550	156320	62463	83890	3236	58098	164780	133520	211310	147900	26796	91229	24464	57649	297620	213630	163200	374930	19370	33043	54945	5	5	7	8
	0.348636	0.078069	P47897;P47897-2;A0A1B0GVU9;B4DDN1;H7C0R3;A0A0U1RQT0;C9J165;A0A0U1RQM8;A0A0U1RQU2;A0A0U1RQQ5;A0A0U1RQE9;A0A1B0GTT3;F2Z2V6;A0A0U1RRI9;A0A0U1RQX5;A0A0U1RRC8;A0A0U1RQC3;A0A0U1RQL2;A0A0U1RQX9	P47897;P47897-2;A0A1B0GVU9;B4DDN1;H7C0R3	Glutamine--tRNA ligase	QARS	928	Color2 [A=255, R=128, G=128, B=128]	9	6	Cytosolic tRNA aminoacylation;Metabolism;Metabolism of amino acids and derivatives;Metabolism of proteins;Mitochondrial tRNA aminoacylation;Selenoamino acid metabolism;Translation;tRNA Aminoacylation	12	12	12	18.2	18.2	18.2	87.798	0	106.37	3826000	129	154490	29437	97158	194370	150560	151440	45133	121640	152650	122780	186510	165670	93864	283010	94952	152080	211080	172560	170950	390050	178540	98104	161950	7	2	4	9
	0.400521	0.0769267	P62829;J3KT29;C9JD32;J3KTJ3;B9ZVP7;J3QQT9	P62829;J3KT29;C9JD32;J3KTJ3;B9ZVP7	60S ribosomal protein L23	RPL23	1060	Color2 [A=255, R=128, G=128, B=128]	9	6	Axon guidance;Cap-dependent Translation Initiation;Developmental Biology;Disease;Eukaryotic Translation Elongation;Eukaryotic Translation Initiation;Eukaryotic Translation Termination;Formation of a pool of free 40S subunits;GTP hydrolysis and joining of the 60S ribosomal subunit;Infectious disease;Influenza Infection;Influenza Life Cycle;Influenza Viral RNA Transcription and Replication;L13a-med…	6	6	6	56.4	56.4	56.4	14.865	0	41.214	8754100	99	726140	542760	662970	574970	464700	408920	221740	358190	508080	212310	370310	285560	271950	413610	248190	318330	198240	147390	175320	215220	362720	242040	353860	6	5	6	6
	0.20788	0.0718253	Q9BQA1;H0Y711;Q9BQA1-2	Q9BQA1;H0Y711;Q9BQA1-2	Methylosome protein 50	WDR77	1333	Color2 [A=255, R=128, G=128, B=128]	9	6	Chromatin modifying enzymes;Chromatin organization;Metabolism of non-coding RNA;Metabolism of RNA;RMTs methylate histone arginines;snRNP Assembly	4	4	4	25.4	25.4	25.4	36.724	0	30.565	1853000	47	41128	5071.5	47344	79684	174000	182320	97359	164930	10208	25588	38398	27668	63356	100290	54169	83182	64442	52839	55037	94944	100930	85888	92816	2	1	2	3
	0.0522291	0.0696487	P46782;M0R0F0;M0R0R2;M0QZN2	P46782;M0R0F0;M0R0R2;M0QZN2	40S ribosomal protein S5;40S ribosomal protein S5, N-terminally processed	RPS5	525	Color2 [A=255, R=128, G=128, B=128]	9	6	Activation of the mRNA upon binding of the cap-binding complex and eIFs, and subsequent binding to 43S;Axon guidance;Cap-dependent Translation Initiation;Developmental Biology;Disease;Eukaryotic Translation Elongation;Eukaryotic Translation Initiation;Eukaryotic Translation Termination;Formation of a pool of free 40S subunits;Formation of the ternary complex, and subsequently, the 43S complex;GTP…	9	9	9	53.4	53.4	53.4	22.876	0	44.501	3448500	59	317030	188390	228620	259430	0	0	0	0	673820	243000	562000	368030	0	16024	0	0	93341	109780	160550	223690	0	4768.2	0	9	6	6	6
	0.0930608	0.0692363	Q12905;B4DY09;X6R6Z1;A0A0A0MRL0	Q12905;B4DY09	Interleukin enhancer-binding factor 2	ILF2	208	Color2 [A=255, R=128, G=128, B=128]	9	6	Immune System;Innate Immune System;Neutrophil degranulation	11	11	11	40.3	40.3	40.3	43.062	0	74.226	4864300	111	328730	235720	390410	515340	10628	18963	0	18410	309690	275020	336310	272410	0	53135	0	14906	506020	393070	430060	653290	23960	20622	30625	8	7	8	10
	0.0381218	0.0688014	P28331;B4DJ81;P28331-3;P28331-4;P28331-5;P28331-2	P28331;B4DJ81;P28331-3;P28331-4;P28331-5;P28331-2	NADH-ubiquinone oxidoreductase 75 kDa subunit, mitochondrial	NDUFS1	199	Color2 [A=255, R=128, G=128, B=128]	9	6	Complex I biogenesis;Metabolism;Respiratory electron transport;Respiratory electron transport, ATP synthesis by chemiosmotic coupling, and heat production by uncoupling proteins.;The citric acid (TCA) cycle and respiratory electron transport	4	4	4	8.9	8.9	8.9	79.467	0	27.748	578460	27	18952	11248	25331	18996	23407	26741	5680.9	14739	23443	22559	30279	11598	18321	34565	18472	16830	50220	26656	20061	71560	27541	21664	18371	1	1	2	1
	0.334598	0.0686893	P46778;G3V1B3;M0R181	P46778;G3V1B3;M0R181	60S ribosomal protein L21	RPL21	924	Color2 [A=255, R=128, G=128, B=128]	9	6	Axon guidance;Cap-dependent Translation Initiation;Developmental Biology;Disease;Eukaryotic Translation Elongation;Eukaryotic Translation Initiation;Eukaryotic Translation Termination;Formation of a pool of free 40S subunits;GTP hydrolysis and joining of the 60S ribosomal subunit;Infectious disease;Influenza Infection;Influenza Life Cycle;Influenza Viral RNA Transcription and Replication;L13a-med…	5	5	5	36.9	36.9	36.9	18.565	0	32.2	7837400	86	655890	528370	553360	606980	367980	405110	249650	378430	192930	147820	205030	186440	222230	466430	196420	272900	168660	133760	150070	278160	355860	289370	380900	5	5	5	5
	0.0624951	0.0636506	Q9NP79;A0A087WY55;Q5TGM0;Q9NP79-2	Q9NP79;A0A087WY55;Q5TGM0;Q9NP79-2	Vacuolar protein sorting-associated protein VTA1 homolog	VTA1	33	Color2 [A=255, R=128, G=128, B=128]	9	6	Budding and maturation of HIV virion;Disease;Endosomal Sorting Complex Required For Transport (ESCRT);HIV Infection;HIV Life Cycle;Infectious disease;Late Phase of HIV Life Cycle;Membrane Trafficking;Vesicle-mediated transport	3	3	3	13.7	13.7	13.7	33.879	0	20.984	601170	24	11339	6261.4	0	21404	0	4371.2	0	0	48051	38136	41558	78042	3604.9	7582.8	0	0	85684	33771	47118	169550	0	4695.4	0	1	1	0	2
	0.149884	0.0579748	Q00325;Q00325-2;F8VVM2;F8VZL5;F8VWR4;F8VWQ0	Q00325;Q00325-2;F8VVM2	Phosphate carrier protein, mitochondrial	SLC25A3	1100	Color2 [A=255, R=128, G=128, B=128]	9	6		9	9	9	23.8	23.8	23.8	40.094	0	27.593	6233100	84	261970	167080	218280	224880	438690	428570	238460	415520	122250	162320	219580	207750	281470	351770	260130	347130	105380	71049	120820	198580	338520	270660	346810	6	5	5	5
	0.0515361	0.0566916	P15311;E7EQR4;P35241;A0A2R8Y7M3;A0A2R8Y5S7;P35241-5;V9GZ54;E9PQ82;E9PNV3;P35241-4;A0A2R8Y5P0;P35241-3	P15311;E7EQR4	Ezrin	EZR	334	Color2 [A=255, R=128, G=128, B=128]	9	6	Axon guidance;Developmental Biology;L1CAM interactions;Netrin-1 signaling;Recycling pathway of L1	11	11	7	21.7	21.7	15.9	69.412	0	40.975	1134500	63	15228	3236.9	19836	25838	24547	75329	13180	47443	41169	22530	55865	32617	31167	219500	24212	32342	45826	20646	23819	83445	87718	44045	71285	1	1	3	2
	0.0484066	0.0563154	P55209;F8W118;P55209-2;F8W0J6;H0YIV4;B7Z9C2;H0YHC3;F8VV59;F5H4R6;F8VY35;F8W020;H0YH88;F8VRJ2;F8VXI6;F8VUX1;F8W543;P55209-3;F8VVB5	P55209;F8W118;P55209-2;F8W0J6;H0YIV4;B7Z9C2;H0YHC3;F8VV59;F5H4R6;F8VY35;F8W020;H0YH88;F8VRJ2;F8VXI6;F8VUX1;F8W543;P55209-3;F8VVB5	Nucleosome assembly protein 1-like 1	NAP1L1	227	Color2 [A=255, R=128, G=128, B=128]	9	6		5	5	4	14.6	14.6	12	45.374	0	29.168	3116700	56	339310	90886	372020	337060	14413	15437	0	0	215050	200780	281440	253600	0	10682	0	0	231390	138790	316420	283320	11109	4975.7	0	4	4	4	5
	0.0494162	0.0555389	P50454;E9PKH2;H0YEP8;E9PQ34;E9PJH8;E9PIG2;E9PRS3;E9PNX1;E9PK86;E9PMI5;E9PR70;E9PPV6	P50454;E9PKH2	Serpin H1	SERPINH1	957	Color2 [A=255, R=128, G=128, B=128]	9	6	Collagen biosynthesis and modifying enzymes;Collagen formation;Extracellular matrix organization	6	6	6	20.6	20.6	20.6	46.44	0	41.321	988550	53	19102	0	31351	44248	17697	23741	0	12362	71302	35562	59346	55769	23601	37526	21830	24971	115530	75644	64773	117950	42008	17065	34575	2	0	3	3
	0.0854653	0.0521855	P62701;P22090;Q8TD47;C9JEH7	P62701	40S ribosomal protein S4, X isoform	RPS4X	1055	Color2 [A=255, R=128, G=128, B=128]	9	6	Activation of the mRNA upon binding of the cap-binding complex and eIFs, and subsequent binding to 43S;Axon guidance;Cap-dependent Translation Initiation;Developmental Biology;Disease;Eukaryotic Translation Elongation;Eukaryotic Translation Initiation;Eukaryotic Translation Termination;Formation of a pool of free 40S subunits;Formation of the ternary complex, and subsequently, the 43S complex;GTP…	15	15	15	51.7	51.7	51.7	29.597	0	81.859	26343000	325	1809300	1337300	1291300	1419400	1386200	1360600	766670	1886100	593890	514790	750710	591590	977980	1500100	957910	1575000	463520	441220	395010	949550	1214400	901710	1166000	13	13	12	13
	0.213937	0.0519729	P63000;P63000-2;P15153;B1AH77;B1AH80;P60763;J3KSC4;J3QLK0;B1AH78	P63000;P63000-2;P15153;B1AH77;B1AH80	Ras-related C3 botulinum toxin substrate 1;Ras-related C3 botulinum toxin substrate 2	RAC1;RAC2	1075	Color2 [A=255, R=128, G=128, B=128]	9	6	Activated NTRK2 signals through CDK5;Activated NTRK2 signals through FYN;Activation of NMDA receptors and postsynaptic events;Activation of RAC1;Activation of RAC1 downstream of NMDARs;Adaptive Immune System;Axon guidance;Beta-catenin independent WNT signaling;CD28 co-stimulation;CD28 dependent Vav1 pathway;Cell death signalling via NRAGE, NRIF and NADE;Constitutive Signaling by Aberrant PI3K in …	3	3	3	17.7	17.7	17.7	21.45	0	10.074	3288900	53	137620	68811	86296	165000	143430	157020	86467	103230	194070	113560	210000	161500	103330	123880	95340	133760	115110	99088	138440	184350	189270	128440	175210	3	3	3	3
	0.112368	0.050247	P48444;B0YIW6;P48444-2;Q6P1Q5	P48444;B0YIW6;P48444-2	Coatomer subunit delta	ARCN1	188	Color2 [A=255, R=128, G=128, B=128]	9	6	Asparagine N-linked glycosylation;COPI-dependent Golgi-to-ER retrograde traffic;COPI-mediated anterograde transport;ER to Golgi Anterograde Transport;Golgi-to-ER retrograde transport;Intra-Golgi and retrograde Golgi-to-ER traffic;Membrane Trafficking;Metabolism of proteins;Post-translational protein modification;Transport to the Golgi and subsequent modification;Vesicle-mediated transport	7	7	7	15.1	15.1	15.1	57.21	0	23.006	1564600	68	40774	21921	76157	128160	107220	106850	41749	100610	74910	23034	52975	55579	35900	80882	44944	51593	64234	29167	42056	111500	60553	55019	81259	2	1	5	6
	0.0241469	0.0470104	P32322;P32322-3;E2QRB3;P32322-2;J3KQ22;J3QL24;J3QKT4;J3QR88;J3QLK9;J3QL23;J3QL32;J3KTA8;J3QKT3;J3QRZ0	P32322;P32322-3;E2QRB3;P32322-2;J3KQ22	Pyrroline-5-carboxylate reductase 1, mitochondrial;Pyrroline-5-carboxylate reductase	PYCR1	863	Color2 [A=255, R=128, G=128, B=128]	9	6	Glutamate and glutamine metabolism;Metabolism;Metabolism of amino acids and derivatives	10	10	10	42.9	42.9	42.9	33.36	0	51.261	1483200	43	40702	23355	32513	42071	15861	18472	0	13966	115150	83421	171980	164530	21442	34455	11911	20763	103440	87444	136610	219920	40771	22939	25632	1	1	1	1
	0.0417929	0.0468338	O75608;A0A087X1K9;B4DP64;E5RGR0;O75608-2;E5RJ48;E5RI35	O75608;A0A087X1K9;B4DP64;E5RGR0;O75608-2;E5RJ48;E5RI35	Acyl-protein thioesterase 1	LYPLA1	46	Color2 [A=255, R=128, G=128, B=128]	9	6	eNOS activation;Metabolism;Metabolism of nitric oxide: eNOS activation and regulation	3	3	3	11.3	11.3	11.3	24.669	0	6.6268	1054000	23	80953	38436	64428	105490	0	0	0	0	92373	94777	50673	93174	0	12522	0	0	97775	85749	83900	148600	0	0	5138.6	2	2	2	2
	0.0741738	0.0456271	P62266;D6RD47;D6RDJ2;D6RIX0;D6R9I7	P62266;D6RD47;D6RDJ2;D6RIX0;D6R9I7	40S ribosomal protein S23	RPS23	1044	Color2 [A=255, R=128, G=128, B=128]	9	6	Activation of the mRNA upon binding of the cap-binding complex and eIFs, and subsequent binding to 43S;Axon guidance;Cap-dependent Translation Initiation;Developmental Biology;Disease;Eukaryotic Translation Elongation;Eukaryotic Translation Initiation;Eukaryotic Translation Termination;Formation of a pool of free 40S subunits;Formation of the ternary complex, and subsequently, the 43S complex;GTP…	4	4	4	28.7	28.7	28.7	15.807	0	11.752	3323600	49	220780	163660	188090	173750	159950	197770	92086	163060	219710	60139	159350	92967	102460	124610	87166	182410	99373	73941	92366	128160	107520	102590	106340	2	2	2	2
	0.0612607	0.0451291	Q13509;A0A0B4J269;Q13509-2;G3V2A3;G3V5W4;G3V2R8;G3V3R4;G3V2N6	Q13509;A0A0B4J269;Q13509-2	Tubulin beta-3 chain	TUBB3	80	Color2 [A=255, R=128, G=128, B=128]	9	6	Activation of AMPK downstream of NMDARs;Activation of NMDA receptors and postsynaptic events;Adaptive Immune System;Asparagine N-linked glycosylation;Assembly and cell surface presentation of NMDA receptors;Axon guidance;Carboxyterminal post-translational modifications of tubulin;Cell Cycle;Cell Cycle, Mitotic;Cellular responses to external stimuli;Cellular responses to stress;Chaperonin-mediated…	17	4	4	44	13.8	13.8	50.432	0	59.46	1477800	32	168520	0	0	0	0	193720	0	0	97302	91356	146040	119000	148910	18074	209320	10927	54395	54655	49568	69778	12243	0	13266	1	0	0	0
	0.0230457	0.0443633	Q09666;E9PQE3;E9PJZ0;E9PKR9;E9PJC6;E9PLK4;Q09666-2	Q09666	Neuroblast differentiation-associated protein AHNAK	AHNAK	1133	Color2 [A=255, R=128, G=128, B=128]	9	6		29	29	29	12.8	12.8	12.8	629.09	0	114.51	3277800	120	19666	0	0	8111.5	7212.9	13510	0	2109	159530	66921	213670	95975	63339	822090	44451	46243	327620	214820	155460	490180	187110	99054	111430	4	0	0	2
	0.0291375	0.0424793	O00429;O00429-8;G8JLD5;O00429-2;O00429-5;O00429-6;O00429-3;O00429-4;O00429-7;F8VZ52;B4DDQ3;F8VUJ9;F8W1W3;H0YHY4;B4DPZ9;F8VYL3;F8VR28	O00429;O00429-8;G8JLD5;O00429-2;O00429-5;O00429-6;O00429-3;O00429-4;O00429-7	Dynamin-1-like protein	DNM1L	432	Color2 [A=255, R=128, G=128, B=128]	9	6	Apoptosis;Apoptotic execution phase;Programmed Cell Death	5	5	5	8.7	8.7	8.7	81.876	0	14.172	158750	8	0	0	0	13538	0	0	0	0	0	0	15846	4277.1	0	0	0	0	35002	18224	18705	53156	0	0	0	0	0	0	1
	0.102649	0.040359	P62424;Q5T8U3;Q5T8U2	P62424;Q5T8U3;Q5T8U2	60S ribosomal protein L7a	RPL7A	1054	Color2 [A=255, R=128, G=128, B=128]	9	6	Axon guidance;Cap-dependent Translation Initiation;Developmental Biology;Disease;Eukaryotic Translation Elongation;Eukaryotic Translation Initiation;Eukaryotic Translation Termination;Formation of a pool of free 40S subunits;GTP hydrolysis and joining of the 60S ribosomal subunit;Infectious disease;Influenza Infection;Influenza Life Cycle;Influenza Viral RNA Transcription and Replication;L13a-med…	13	13	13	43.2	43.2	43.2	29.995	0	128.55	15051000	197	1445800	979660	1012400	1067500	720180	810800	399910	630430	341030	306820	446030	355650	458530	748280	384700	596950	410250	345520	376920	643790	605100	466140	596710	13	12	11	11
	0.0532803	0.0398779	P0DPH8;P0DPH7;P0DPH7-2;Q6PEY2;V9GZ17	P0DPH8;P0DPH7;P0DPH7-2;Q6PEY2	Tubulin alpha-3E chain	TUBA3E	704	Color2 [A=255, R=128, G=128, B=128]	9	6	Activation of AMPK downstream of NMDARs;Activation of NMDA receptors and postsynaptic events;Adaptive Immune System;Asparagine N-linked glycosylation;Assembly and cell surface presentation of NMDA receptors;Axon guidance;Carboxyterminal post-translational modifications of tubulin;Cell Cycle;Cell Cycle, Mitotic;Cellular responses to external stimuli;Cellular responses to stress;Chaperonin-mediated…	21	3	2	56	7.1	5.3	49.959	0	37.188	8256900	54	360560	162180	275460	359260	365880	321530	160930	271670	359850	352270	455210	461720	283850	265600	287820	344500	477100	378640	425600	535500	319620	307490	355490	3	3	3	3
	0.0344681	0.0396941	P05387;H0YDD8	P05387	60S acidic ribosomal protein P2	RPLP2	658	Color2 [A=255, R=128, G=128, B=128]	9	6	Axon guidance;Cap-dependent Translation Initiation;Developmental Biology;Disease;Eukaryotic Translation Elongation;Eukaryotic Translation Initiation;Eukaryotic Translation Termination;Formation of a pool of free 40S subunits;GTP hydrolysis and joining of the 60S ribosomal subunit;Infectious disease;Influenza Infection;Influenza Life Cycle;Influenza Viral RNA Transcription and Replication;L13a-med…	5	5	5	76.5	76.5	76.5	11.665	0	72.665	4075800	52	510700	348170	414550	494330	12149	14111	0	8866.1	206060	182020	234060	225360	3504.2	22061	0	7568.4	373860	212830	298140	479000	9863.8	7260	11292	5	5	4	5
	0.0347555	0.0395465	P00492	P00492	Hypoxanthine-guanine phosphoribosyltransferase	HPRT1	626	Color2 [A=255, R=128, G=128, B=128]	9	6	Metabolism;Metabolism of nucleotides;Nucleotide salvage;Purine salvage	3	3	2	15.1	15.1	11.9	24.579	0	8.6886	728670	8	41054	30144	51139	72359	8491.4	9923.5	0	0	49193	47473	62724	46649	0	12524	0	0	56870	55425	65636	89009	4786.6	0	11597	1	2	2	2
	0.154235	0.037972	P23396;P23396-2;E9PL09;E9PPU1;H0YEU2;F2Z2S8;H0YCJ7;H0YF32;E9PQ96;E9PSF4;E9PJH4;E9PK82;E9PQX2;H0YES8;E9PJN9	P23396;P23396-2;E9PL09;E9PPU1;H0YEU2;F2Z2S8;H0YCJ7	40S ribosomal protein S3	RPS3	793	Color2 [A=255, R=128, G=128, B=128]	9	6	Activation of the mRNA upon binding of the cap-binding complex and eIFs, and subsequent binding to 43S;Axon guidance;Cap-dependent Translation Initiation;Developmental Biology;Disease;Eukaryotic Translation Elongation;Eukaryotic Translation Initiation;Eukaryotic Translation Termination;Formation of a pool of free 40S subunits;Formation of the ternary complex, and subsequently, the 43S complex;GTP…	20	20	20	80.2	80.2	80.2	26.688	0	136.79	51684000	346	2822600	1883800	2385100	2823200	2625400	3008000	1932900	2673300	1798400	1378900	1894700	1617500	1765800	2824400	1825900	2291100	1627700	1153400	1416400	2085000	2418100	2003700	2531700	18	16	16	18
	0.035101	0.0375898	P54687;P54687-5;P54687-3;P54687-4;P54687-2;F5H2F2	P54687;P54687-5;P54687-3;P54687-4;P54687-2	Branched-chain-amino-acid aminotransferase, cytosolic	BCAT1	986	Color2 [A=255, R=128, G=128, B=128]	9	6	Branched-chain amino acid catabolism;Metabolism;Metabolism of amino acids and derivatives	4	4	4	10.6	10.6	10.6	42.966	0	25.304	562890	24	5791.5	0	10325	27676	1511.6	3438.3	0	4935	101900	45273	74163	70679	8848.8	4498.9	0	10480	42625	15129	22857	51303	19803	4862	22019	1	0	1	3
	0.0626557	0.0361724	P08865;C9J9K3;A0A0C4DG17;F8WD59	P08865;C9J9K3;A0A0C4DG17;F8WD59	40S ribosomal protein SA	RPSA	88	Color2 [A=255, R=128, G=128, B=128]	9	6	Activation of the mRNA upon binding of the cap-binding complex and eIFs, and subsequent binding to 43S;Axon guidance;Cap-dependent Translation Initiation;Developmental Biology;Disease;Eukaryotic Translation Elongation;Eukaryotic Translation Initiation;Eukaryotic Translation Termination;Formation of a pool of free 40S subunits;Formation of the ternary complex, and subsequently, the 43S complex;GTP…	10	10	10	40	40	40	32.854	0	110.84	10025000	143	551180	342640	421910	558720	340850	341840	152850	256930	561300	517870	590450	427650	201860	588650	183230	232180	806300	606720	544270	680620	258810	248700	286290	8	9	8	9
	0.078142	0.0355742	P62195;P62195-2;J3QQM1;J3QLH6;J3KRP2;J3QSA9;J3QSE0;J3QRW1;J3QRR3	P62195;P62195-2;J3QQM1;J3QLH6;J3KRP2;J3QSA9;J3QSE0	26S protease regulatory subunit 8	PSMC5	1039	Color2 [A=255, R=128, G=128, B=128]	9	6	ABC transporter disorders;ABC-family proteins mediated transport;Activation of APC/C and APC/C:Cdc20 mediated degradation of mitotic proteins;Activation of NF-kappaB in B cells;Adaptive Immune System;Antigen processing: Ubiquitination & Proteasome degradation;Antigen processing-Cross presentation;APC/C:Cdc20 mediated degradation of mitotic proteins;APC/C:Cdc20 mediated degradation of Securin;APC/…	10	10	9	28.8	28.8	25.9	45.626	0	43.045	1361100	62	100020	13123	37249	71395	28313	43104	8698.6	25249	111270	56047	123460	119030	19386	48821	22416	27241	66840	41696	60560	155710	46539	22389	47314	5	1	3	5
	0.101292	0.0331585	Q9NSD9;Q9NSD9-2	Q9NSD9;Q9NSD9-2	Phenylalanine--tRNA ligase beta subunit	FARSB	1383	Color2 [A=255, R=128, G=128, B=128]	9	6	Cytosolic tRNA aminoacylation;Metabolism of proteins;Translation;tRNA Aminoacylation	15	15	15	27.2	27.2	27.2	66.115	0	46.375	4888600	129	165330	61100	151230	238630	252600	257430	53147	214910	278480	148340	302930	223870	150500	205910	114270	175140	277350	170760	185010	328600	263180	183500	223950	7	6	6	9
	0.109415	0.0327015	P63241;I3L397;I3L504;P63241-2;Q9GZV4;Q6IS14;F8WCJ1;C9J7B5;C9J4W5	P63241;I3L397;I3L504;P63241-2	Eukaryotic translation initiation factor 5A-1;Eukaryotic translation initiation factor 5A	EIF5A	484	Color2 [A=255, R=128, G=128, B=128]	9	6	Gamma carboxylation, hypusine formation and arylsulfatase activation;Hypusine synthesis from eIF5A-lysine;Metabolism of proteins;Post-translational protein modification	7	7	7	44.2	44.2	44.2	16.832	0	66.692	7562600	107	288350	228370	364920	481820	200790	265150	72787	180740	352450	265860	447250	357760	158860	488130	141540	160810	508000	411670	377480	720180	283970	219750	284160	6	6	5	6
	0.117039	0.0315175	P49207	P49207	60S ribosomal protein L34	RPL34	937	Color2 [A=255, R=128, G=128, B=128]	9	6	Axon guidance;Cap-dependent Translation Initiation;Developmental Biology;Disease;Eukaryotic Translation Elongation;Eukaryotic Translation Initiation;Eukaryotic Translation Termination;Formation of a pool of free 40S subunits;GTP hydrolysis and joining of the 60S ribosomal subunit;Infectious disease;Influenza Infection;Influenza Life Cycle;Influenza Viral RNA Transcription and Replication;L13a-med…	3	3	3	20.5	20.5	20.5	13.293	0	9.3871	6922700	60	457970	352200	338730	349830	320650	404050	223360	314040	261690	150130	226210	171090	259640	473100	227830	353640	124610	106160	121420	209470	383880	299300	324580	3	3	3	3
	0.034834	0.0312576	Q9NWV4	Q9NWV4	UPF0587 protein C1orf123	C1orf123	1392	Color2 [A=255, R=128, G=128, B=128]	9	6		3	3	3	35	35	35	18.048	0	13.317	342700	10	0	0	0	9670.2	0	0	0	0	21788	5838.8	0	0	0	0	0	0	87296	60040	52326	105740	0	0	0	0	0	0	1
	0.0998033	0.02966	O75131;A0A087WYQ3;E5RHZ0;A0A087WXR6;H0YB26;Q96A23;O95741-2;Q96A23-2;Q9UBL6-2;O95741;E7ENV7;Q9UBL6;Q86YQ8;Q86YQ8-2;Q96FN4-2;Q9HCH3-2;Q96FN4;Q9HCH3;Q8IYJ1;A0A087WUS8	O75131;A0A087WYQ3	Copine-3	CPNE3	583	Color2 [A=255, R=128, G=128, B=128]	9	6	Glycerophospholipid biosynthesis;Immune System;Innate Immune System;Metabolism;Metabolism of lipids;Neutrophil degranulation;Phospholipid metabolism	10	10	10	17.7	17.7	17.7	60.13	0	52.48	4455400	151	121280	67996	124590	221010	221230	230000	88308	191480	125920	100260	196650	202350	149030	271500	146550	233500	206030	150250	172840	267170	272800	190680	206590	5	4	7	7
	0.0886363	0.0294685	P07814;V9GYZ6	P07814;V9GYZ6	Bifunctional glutamate/proline--tRNA ligase;Glutamate--tRNA ligase;Proline--tRNA ligase	EPRS	676	Color2 [A=255, R=128, G=128, B=128]	9	6	Cytosolic tRNA aminoacylation;Metabolism;Metabolism of amino acids and derivatives;Metabolism of proteins;Metabolism of RNA;Selenoamino acid metabolism;Translation;tRNA Aminoacylation;tRNA modification in the nucleus and cytosol;tRNA processing	19	19	19	15.9	15.9	15.9	170.59	0	70.133	3100300	122	141510	49773	107050	171720	101030	95833	14607	80156	206460	91225	211120	135810	86173	201080	99691	139720	136400	103220	76617	233650	124920	91743	165090	7	3	5	9
	0.10615	0.0264518	P26640;A0A140T936;A0A140T954;P26640-2;A2ABF4;A0A0G2JJT9;A0A140T904;H0Y426	P26640;A0A140T936	Valine--tRNA ligase	VARS	815	Color2 [A=255, R=128, G=128, B=128]	9	6	Cytosolic tRNA aminoacylation;Metabolism of proteins;Translation;tRNA Aminoacylation	19	19	19	18.8	18.8	18.8	140.47	0	76.499	4795300	173	285440	117010	152200	215700	337370	307200	103590	319720	132640	69962	156110	119320	232780	323460	144600	253980	157290	52390	110100	203940	262830	207400	262080	10	6	8	12
	0.0161013	0.025234	O15372;A0A087WZK9;B3KS98;E5RGU4;E5RJT0;E5RHC7;E5RH59;E5RFW7;E5RFH0	O15372;A0A087WZK9;B3KS98;E5RGU4;E5RJT0	Eukaryotic translation initiation factor 3 subunit H	EIF3H	37	Color2 [A=255, R=128, G=128, B=128]	9	6	Activation of the mRNA upon binding of the cap-binding complex and eIFs, and subsequent binding to 43S;Cap-dependent Translation Initiation;Eukaryotic Translation Initiation;Formation of a pool of free 40S subunits;Formation of the ternary complex, and subsequently, the 43S complex;GTP hydrolysis and joining of the 60S ribosomal subunit;L13a-mediated translational silencing of Ceruloplasmin expre…	4	4	4	16.2	16.2	16.2	39.93	0	57.617	760700	32	26057	21957	31431	83634	11481	9335.4	0	11736	52721	43848	65680	83437	0	0	0	0	58486	52848	72235	135810	0	0	0	1	2	2	4
	0.0157183	0.0246353	P63092;Q5JWF2-2;Q5JWF2;P63092-3;P63092-2;P63092-4;A0A0A0MR13;S4R3E3	P63092;Q5JWF2-2;Q5JWF2;P63092-3;P63092-2;P63092-4	Guanine nucleotide-binding protein G(s) subunit alpha isoforms short;Guanine nucleotide-binding protein G(s) subunit alpha isoforms XLas	GNAS	1076	Color2 [A=255, R=128, G=128, B=128]	9	6	Aquaporin-mediated transport;Class B/2 (Secretin family receptors);G alpha (i) signalling events;G alpha (s) signalling events;G alpha (z) signalling events;Glucagon signaling in metabolic regulation;Glucagon-like Peptide-1 (GLP1) regulates insulin secretion;Glucagon-type ligand receptors;GPCR downstream signalling;GPCR ligand binding;Hedgehog 'off' state;Hemostasis;Integration of energy metaboli…	6	5	5	17.3	14.5	14.5	45.664	0	17.239	386310	23	11391	0	6816.2	8517.9	0	0	0	0	42841	29580	53469	31856	0	0	0	0	61576	16623	17169	80466	12098	4544.4	8040.6	1	0	1	1
	0.11614	0.0245767	Q9BVA1	Q9BVA1	Tubulin beta-2B chain	TUBB2B	1343	Color2 [A=255, R=128, G=128, B=128]	9	6	Activation of AMPK downstream of NMDARs;Activation of NMDA receptors and postsynaptic events;Adaptive Immune System;Asparagine N-linked glycosylation;Assembly and cell surface presentation of NMDA receptors;Axon guidance;Carboxyterminal post-translational modifications of tubulin;Cell Cycle;Cell Cycle, Mitotic;Cellular responses to external stimuli;Cellular responses to stress;Chaperonin-mediated…	21	5	1	61.6	16.9	2.7	49.953	0	30.276	7316800	102	154950	196700	277920	189620	334460	67854	171980	77405	499300	458910	334330	540770	402190	283600	413790	141850	361290	291110	163690	356630	388550	404690	371510	5	4	4	4
	0.0232863	0.0243559	Q9UBI6	Q9UBI6	Guanine nucleotide-binding protein G(I)/G(S)/G(O) subunit gamma-12	GNG12	1407	Color2 [A=255, R=128, G=128, B=128]	9	6	Activation of G protein gated Potassium channels;Activation of GABAB receptors;Activation of kainate receptors upon glutamate binding;ADP signalling through P2Y purinoceptor 1;ADP signalling through P2Y purinoceptor 12;Adrenaline,noradrenaline inhibits insulin secretion;Aquaporin-mediated transport;Beta-catenin independent WNT signaling;Ca2+ pathway;Chaperonin-mediated protein folding;Class B/2 (…	3	3	3	47.2	47.2	47.2	8.0061	0	8.1602	312610	13	10907	0	10244	10553	0	0	0	2238.5	19022	39005	53013	31278	0	3367.2	0	1461.1	32002	28809	16539	54170	0	0	0	1	0	1	1
	0.0664672	0.0227389	Q08211;Q08211-2	Q08211	ATP-dependent RNA helicase A	DHX9	1125	Color2 [A=255, R=128, G=128, B=128]	9	6	Cytosolic sensors of pathogen-associated DNA;DEx/H-box helicases activate type I IFN and inflammatory cytokines production;Immune System;Innate Immune System;Metabolism of RNA;mRNA Splicing;mRNA Splicing - Major Pathway;Processing of Capped Intron-Containing Pre-mRNA;RIP-mediated NFkB activation via ZBP1;ZBP1(DAI) mediated induction of type I IFNs	24	24	24	23.5	23.5	23.5	140.96	0	223.57	11465000	310	773790	567690	695890	773890	704880	688960	315160	611890	195210	192980	234480	276350	416870	638960	407340	506170	333350	172250	206630	496370	508030	497870	598990	17	16	16	19
	0.237013	0.0219784	P60842;J3KT12;P60842-2;J3QS69;J3KTB5;J3QL43;J3KSZ0;J3QR64;J3KTN0;J3QLN6;J3QKZ9;J3KS25;J3QL52	P60842;J3KT12;P60842-2;J3QS69;J3KTB5;J3QL43;J3KSZ0	Eukaryotic initiation factor 4A-I	EIF4A1	1007	Color2 [A=255, R=128, G=128, B=128]	9	6	Activation of the mRNA upon binding of the cap-binding complex and eIFs, and subsequent binding to 43S;Antiviral mechanism by IFN-stimulated genes;Cap-dependent Translation Initiation;Cytokine Signaling in Immune system;Deadenylation of mRNA;Deadenylation-dependent mRNA decay;Eukaryotic Translation Initiation;GTP hydrolysis and joining of the 60S ribosomal subunit;Immune System;Interferon Signali…	24	24	12	55.2	55.2	29.8	46.153	0	291.41	46659000	568	2279200	1319700	1848200	2560100	2366400	2177800	1181900	1912100	2044500	1883400	2609800	2100000	1322100	2398200	1295200	1539300	2001300	1670700	1757800	2720000	2094000	1634900	1929100	18	19	19	18
	0.0419903	0.0175476	O00299	O00299	Chloride intracellular channel protein 1	CLIC1	536	Color2 [A=255, R=128, G=128, B=128]	9	6		8	8	8	44.4	44.4	44.4	26.922	0	165.57	11566000	124	800130	449900	722080	869270	206610	267070	68925	124150	651840	624490	937440	850460	92230	314350	97469	113000	1074100	786480	801430	1111200	154710	138990	155520	7	7	7	7
	0.0377346	0.015903	P07954;P07954-2	P07954;P07954-2	Fumarate hydratase, mitochondrial	FH	681	Color2 [A=255, R=128, G=128, B=128]	9	6	Citric acid cycle (TCA cycle);Metabolism;Pyruvate metabolism and Citric Acid (TCA) cycle;The citric acid (TCA) cycle and respiratory electron transport	11	11	11	28.6	28.6	28.6	54.636	0	87.135	2179100	81	15535	9759.7	13130	27938	14966	42548	0	18121	164430	137130	205350	188660	57551	140380	54003	70918	167520	85507	86480	281260	114690	43537	119440	1	1	1	2
	0.0200791	0.0144148	Q14116;Q14116-2	Q14116;Q14116-2	Interleukin-18	IL18	1168	Color2 [A=255, R=128, G=128, B=128]	9	6	Cytokine Signaling in Immune system;Immune System;Interleukin-1 family signaling;Interleukin-1 processing;Interleukin-10 signaling;Interleukin-18 signaling;Interleukin-4 and Interleukin-13 signaling;Signaling by Interleukins	11	11	11	53.9	53.9	53.9	22.326	0	43.365	30475000	175	670010	326630	507870	634100	610510	670950	336550	508590	2132600	1973400	2686500	2559100	812780	1178700	878260	1148100	1943700	1647700	1598400	2391400	1526800	1245500	1277300	8	5	8	7
	0.00845075	0.0143261	Q9BYJ9;Q7Z739;A0A024R7W5;A0A087X0Q1;A0A087WY31	Q9BYJ9;Q7Z739;A0A024R7W5;A0A087X0Q1;A0A087WY31	YTH domain-containing family protein 1;YTH domain-containing family protein 3	YTHDF1;YTHDF3	4	Color2 [A=255, R=128, G=128, B=128]	9	6		2	2	1	4.1	4.1	2.5	60.873	0	14.846	241950	16	0	0	0	0	33358	36699	0	26240	19039	5529.9	0	10340	6509.5	24412	0	5608.9	0	0	0	0	11586	8723.2	26271	0	0	0	0
	0.0490941	0.0139818	P19623;K7EL89;K7EKM4;K7ESL0;K7EQ47	P19623	Spermidine synthase	SRM	767	Color2 [A=255, R=128, G=128, B=128]	9	6	Metabolism;Metabolism of amino acids and derivatives;Metabolism of polyamines	5	5	5	17.2	17.2	17.2	33.824	0	14.88	1729700	61	80784	45514	80318	111190	94383	91826	40390	73098	58146	49316	73804	43060	39619	65448	42491	53843	122610	84106	93678	156690	47622	47282	62765	3	3	4	3
	0.011267	0.0137568	P24539;Q5QNZ2	P24539;Q5QNZ2	ATP synthase F(0) complex subunit B1, mitochondrial	ATP5F1	799	Color2 [A=255, R=128, G=128, B=128]	9	6	Cristae formation;Formation of ATP by chemiosmotic coupling;Metabolism;Mitochondrial biogenesis;Organelle biogenesis and maintenance;Respiratory electron transport, ATP synthesis by chemiosmotic coupling, and heat production by uncoupling proteins.;The citric acid (TCA) cycle and respiratory electron transport	4	4	4	16.8	16.8	16.8	28.908	0	16.14	390900	24	11107	0	0	13668	0	0	0	0	47637	53794	68722	64988	0	0	0	0	24982	17067	19497	69436	0	0	0	1	0	0	1
	0.0126804	0.0126529	Q9NX46	Q9NX46	Poly(ADP-ribose) glycohydrolase ARH3	ADPRHL2	1394	Color2 [A=255, R=128, G=128, B=128]	9	6	Base Excision Repair;DNA Repair;POLB-Dependent Long Patch Base Excision Repair;Resolution of Abasic Sites (AP sites);Resolution of AP sites via the multiple-nucleotide patch replacement pathway	5	5	5	18.5	18.5	18.5	38.946	0	29.458	808670	45	15244	17964	44674	66618	35009	46824	0	28950	24923	10697	27706	28951	29934	48676	5674.9	20709	58858	30531	48374	84518	47373	28800	43072	1	2	3	3
	0.0461602	0.0102897	P62241;Q5JR95	P62241;Q5JR95	40S ribosomal protein S8	RPS8	1040	Color2 [A=255, R=128, G=128, B=128]	9	6	Activation of the mRNA upon binding of the cap-binding complex and eIFs, and subsequent binding to 43S;Axon guidance;Cap-dependent Translation Initiation;Developmental Biology;Disease;Eukaryotic Translation Elongation;Eukaryotic Translation Initiation;Eukaryotic Translation Termination;Formation of a pool of free 40S subunits;Formation of the ternary complex, and subsequently, the 43S complex;GTP…	7	7	7	38.5	38.5	38.5	24.205	0	115.02	16767000	155	1684400	1429700	1500500	1403700	784330	775240	451390	615020	575390	385590	519530	422200	367180	617860	339140	399710	623490	502250	500230	915810	504230	422470	456750	6	7	7	7
	0.0520952	0.00965571	P61019;P61019-2;E9PKL7;Q8WUD1;H7C125;A0A3B3ITL1;E9PE37;H0YD31	P61019;P61019-2;E9PKL7	Ras-related protein Rab-2A	RAB2A	1012	Color2 [A=255, R=128, G=128, B=128]	9	6	Cell Cycle;Cell Cycle, Mitotic;Golgi Cisternae Pericentriolar Stack Reorganization;M Phase;Metabolism of proteins;Mitotic Prophase;Post-translational protein modification;RAB geranylgeranylation	5	5	5	32.1	32.1	32.1	23.545	0	42.261	1477300	42	0	0	0	0	134800	119370	47440	114390	0	0	0	0	95148	167030	97450	133430	0	0	0	0	152370	115560	139620	0	0	0	0
	0.0109751	0.00957322	Q9H223	Q9H223	EH domain-containing protein 4	EHD4	1357	Color2 [A=255, R=128, G=128, B=128]	9	6		4	4	4	10	10	10	61.174	0	36.521	463790	28	58496	27345	46337	59165	7939.4	0	0	0	63350	10439	21247	14524	0	0	0	0	46323	16937	23238	65996	0	2453.8	0	3	2	3	3
	0.0223367	0.00892949	O15371;O15371-2;O15371-3;B0QYA5;B0QYA4;B0QYA6	O15371;O15371-2;O15371-3	Eukaryotic translation initiation factor 3 subunit D	EIF3D	559	Color2 [A=255, R=128, G=128, B=128]	9	6	Activation of the mRNA upon binding of the cap-binding complex and eIFs, and subsequent binding to 43S;Cap-dependent Translation Initiation;Eukaryotic Translation Initiation;Formation of a pool of free 40S subunits;Formation of the ternary complex, and subsequently, the 43S complex;GTP hydrolysis and joining of the 60S ribosomal subunit;L13a-mediated translational silencing of Ceruloplasmin expre…	9	9	9	22.8	22.8	22.8	63.972	0	75.531	5458300	96	262760	108380	235480	195340	455980	566700	199970	424450	51409	24907	88032	69054	230170	372360	230530	326650	109560	39595	97473	117920	293050	254110	309350	6	4	7	5
	0.00397666	0.00625157	Q12904;Q12904-2;D6R937	Q12904;Q12904-2	Aminoacyl tRNA synthase complex-interacting multifunctional protein 1;Endothelial monocyte-activating polypeptide 2	AIMP1	1138	Color2 [A=255, R=128, G=128, B=128]	9	6	Cytosolic tRNA aminoacylation;Metabolism;Metabolism of amino acids and derivatives;Metabolism of proteins;Selenoamino acid metabolism;Translation;tRNA Aminoacylation	6	6	6	29.2	29.2	29.2	34.352	0	32.866	1212900	43	69686	44825	61761	108620	26955	31509	6659.1	13695	91277	37140	59256	73561	18916	66838	13765	17294	103750	63866	86880	109720	30835	15619	27215	2	2	4	5
	0.0226134	0.00482082	P15880;H0YEN5;E9PQD7;E9PMM9;E9PPT0;I3L404;E9PM36;H3BNG3;H0YE27	P15880;H0YEN5;E9PQD7;E9PMM9;E9PPT0	40S ribosomal protein S2	RPS2	743	Color2 [A=255, R=128, G=128, B=128]	9	6	Activation of the mRNA upon binding of the cap-binding complex and eIFs, and subsequent binding to 43S;Axon guidance;Cap-dependent Translation Initiation;Chromatin modifying enzymes;Chromatin organization;Developmental Biology;Disease;Eukaryotic Translation Elongation;Eukaryotic Translation Initiation;Eukaryotic Translation Termination;Formation of a pool of free 40S subunits;Formation of the ter…	10	10	10	36.9	36.9	36.9	31.324	0	67.899	17491000	219	1118300	1010200	1122500	1050400	1080300	1083200	607610	1016700	345560	185160	370060	274010	582100	1145400	674730	823690	294380	248510	266030	528290	907020	737240	895670	10	10	10	10
	0.00647792	0.00278258	Q9NUU7;Q9UMR2;I3L0H8;F6QDS0;H3BQK0;Q9UMR2-2;Q9UMR2-4;H3BN59;H3BTB3;H3BMQ5;I3L352;Q9UMR2-3;Q9NUU7-2	Q9NUU7;Q9UMR2;I3L0H8;F6QDS0;H3BQK0;Q9UMR2-2;Q9UMR2-4;H3BN59;H3BTB3;H3BMQ5	ATP-dependent RNA helicase DDX19A;ATP-dependent RNA helicase DDX19B	DDX19A;DDX19B	390	Color2 [A=255, R=128, G=128, B=128]	9	6		5	5	5	13.8	13.8	13.8	53.974	0	50.588	2420800	68	64018	28378	49637	67949	88692	97534	23397	93252	65365	74359	106110	106590	93318	153980	97124	126710	101720	80234	96878	165070	174300	135010	161090	3	2	2	3
	0.00171944	0.00215507	Q15084;Q15084-5;Q15084-3;Q15084-4;Q15084-2	Q15084;Q15084-5;Q15084-3;Q15084-4;Q15084-2	Protein disulfide-isomerase A6	PDIA6	1192	Color2 [A=255, R=128, G=128, B=128]	9	6	IRE1alpha activates chaperones;Metabolism of proteins;Post-translational protein modification;Post-translational protein phosphorylation;Regulation of Insulin-like Growth Factor (IGF) transport and uptake by Insulin-like Growth Factor Binding Proteins (IGFBPs);Unfolded Protein Response (UPR);XBP1(S) activates chaperone genes	11	11	11	36.8	36.8	36.8	48.121	0	119.94	6423400	97	135270	112170	141570	213830	14746	0	0	5449.4	536850	561170	639420	655100	19256	23374	15825	26752	845950	679900	664940	1026200	16718	26971	34081	4	4	6	6
	0.000419897	0.00155568	P30086	P30086	Phosphatidylethanolamine-binding protein 1;Hippocampal cholinergic neurostimulating peptide	PEBP1	842	Color2 [A=255, R=128, G=128, B=128]	9	6	Cytokine Signaling in Immune system;Disease;Diseases of signal transduction;FLT3 Signaling;Immune System;MAP2K and MAPK activation;MAPK family signaling cascades;MAPK1/MAPK3 signaling;Negative regulation of MAPK pathway;Oncogenic MAPK signaling;Paradoxical activation of RAF signaling by kinase inactive BRAF;RAF/MAP kinase cascade;Signal Transduction;Signaling by BRAF and RAF fusions;Signaling by …	5	5	5	43.9	43.9	43.9	21.057	0	37.274	1431600	39	35636	21714	32815	15858	19898	20629	17147	19478	98250	78769	261720	95650	12694	53160	25681	18895	61219	258750	50165	78733	40339	49356	28657	1	1	3	1
	0.000368291	0.000112057	P47756-2;B1AK87;B1AK88;P47756;B1AK85	P47756-2;B1AK87;B1AK88;P47756	F-actin-capping protein subunit beta	CAPZB	190	Color2 [A=255, R=128, G=128, B=128]	9	6	Adaptive Immune System;Asparagine N-linked glycosylation;Cellular responses to external stimuli;Cellular responses to stress;COPI-independent Golgi-to-ER retrograde traffic;COPI-mediated anterograde transport;ER to Golgi Anterograde Transport;Factors involved in megakaryocyte development and platelet production;Golgi-to-ER retrograde transport;Hemostasis;HSP90 chaperone cycle for steroid hormone …	10	10	9	28.3	28.3	23.2	30.628	0	29.853	2735600	72	28769	16398	23207	33787	165920	124690	52688	120140	84353	72073	95333	88080	146700	254620	117260	172100	65376	41592	47854	113930	260400	179080	206870	2	1	1	2
	0.0154322	-0.00137901	P29692;E9PK01;A0A087X1X7;E9PRY8;P29692-2;E9PL12;P29692-3;E9PI39;E9PQ49;E9PPR1;P29692-4;E9PQZ1;E9PMW7;E9PL71;H0YCK7;E9PK06;E9PIZ1;E9PN91;H0YE72;E9PK72;E9PQC9;H0YE58;E9PKK3;E9PJD0;E9PNW6	P29692;E9PK01;A0A087X1X7;E9PRY8;P29692-2;E9PL12;P29692-3;E9PI39;E9PQ49;E9PPR1;P29692-4;E9PQZ1;E9PMW7;E9PL71;H0YCK7;E9PK06;E9PIZ1	Elongation factor 1-delta	EEF1D	359	Color2 [A=255, R=128, G=128, B=128]	9	6	Eukaryotic Translation Elongation;Metabolism of proteins;Translation	10	10	10	43.8	43.8	43.8	31.121	0	138.27	18859000	154	1676700	1224800	1707300	1977800	420970	750300	236150	350210	1190100	1079100	1349000	1132000	123300	239510	115100	142270	1179900	985570	803740	1443900	195090	138030	186870	9	10	10	10
	0.00124052	-0.0021832	P62308;A8MWD9;Q49AN9;F5H013;C9JVQ0	P62308;A8MWD9;Q49AN9;F5H013;C9JVQ0	Small nuclear ribonucleoprotein G;Putative small nuclear ribonucleoprotein G-like protein 15	SNRPG;SNRPGP15	182	Color2 [A=255, R=128, G=128, B=128]	9	6	Gene expression (Transcription);Metabolism of non-coding RNA;Metabolism of RNA;mRNA Splicing;mRNA Splicing - Major Pathway;mRNA Splicing - Minor Pathway;Processing of Capped Intron-Containing Pre-mRNA;Processing of Capped Intronless Pre-mRNA;RNA Polymerase II Transcription;RNA Polymerase II Transcription Termination;SLBP Dependent Processing of Replication-Dependent Histone Pre-mRNAs;SLBP indepen…	3	3	3	34.2	34.2	34.2	8.496	0	6.1608	236830	7	20458	0	0	0	0	0	0	0	42070	20094	68599	60009	0	0	0	0	0	0	0	11180	5526.4	0	0	2	0	0	0
	0.00505569	-0.00234556	P13010;C9JZ81	P13010	X-ray repair cross-complementing protein 5	XRCC5	724	Color2 [A=255, R=128, G=128, B=128]	9	6	2-LTR circle formation;Cytosolic sensors of pathogen-associated DNA;Disease;DNA Double-Strand Break Repair;DNA Repair;Early Phase of HIV Life Cycle;HIV Infection;HIV Life Cycle;Immune System;Infectious disease;Innate Immune System;Integration of provirus;IRF3-mediated induction of type I IFN;Neutrophil degranulation;Nonhomologous End-Joining (NHEJ);STING mediated induction of host immune responses	18	18	17	32.1	32.1	29	82.704	0	93.875	8344100	155	272470	163200	194800	163120	638400	569390	320170	484420	105810	111360	127190	81154	525900	696050	441700	519420	119360	91990	97092	90114	718800	547140	655260	6	4	6	5
	0.00825374	-0.00263119	P68363;P68363-2;C9JDS9	P68363;P68363-2	Tubulin alpha-1B chain	TUBA1B	1089	Color2 [A=255, R=128, G=128, B=128]	9	6	Activation of AMPK downstream of NMDARs;Activation of NMDA receptors and postsynaptic events;Adaptive Immune System;Asparagine N-linked glycosylation;Assembly and cell surface presentation of NMDA receptors;Axon guidance;Carboxyterminal post-translational modifications of tubulin;Cell Cycle;Cell Cycle, Mitotic;Cellular responses to external stimuli;Cellular responses to stress;Chaperonin-mediated…	25	25	0	65.6	65.6	0	50.151	0	323.31	370690000	615	10645000	7060200	10555000	15040000	12706000	13034000	7843400	11785000	18245000	17606000	20395000	19424000	12057000	17016000	12292000	14675000	21376000	18295000	20944000	26817000	15991000	13605000	15561000	17	17	20	22
	0.00888125	-0.0028367	P14618;P14618-3;B4DNK4;H3BUW1;H3BTJ2;H3BT25;H3BU13;H3BN34;H3BQZ3;P30613;P30613-2	P14618;P14618-3;B4DNK4	Pyruvate kinase PKM;Pyruvate kinase	PKM	734	Color2 [A=255, R=128, G=128, B=128]	9	6	Developmental Biology;Glucose metabolism;Glycolysis;Immune System;Innate Immune System;Metabolism;Metabolism of carbohydrates;Neutrophil degranulation;Regulation of beta-cell development;Regulation of gene expression in beta cells	40	40	5	75.5	75.5	9.4	57.936	0	323.31	313400000	1069	9696300	5877500	8560700	11643000	12935000	13001000	7451900	11489000	14655000	11821000	16628000	15364000	12721000	16935000	12310000	14190000	14361000	11314000	12201000	17221000	16112000	13310000	16414000	33	32	32	32
	0.0110486	-0.00292349	P04075;P04075-2;J3KPS3;H3BQN4;H3BPS8;H3BUH7;H3BR04;H3BR68;H3BMQ8;H3BU78;P05062;A0A087WXX2;A0A3B3IS80	P04075;P04075-2;J3KPS3;H3BQN4;H3BPS8	Fructose-bisphosphate aldolase A;Fructose-bisphosphate aldolase	ALDOA	636	Color2 [A=255, R=128, G=128, B=128]	9	6	Disease;Diseases of carbohydrate metabolism;Diseases of metabolism;Fructose catabolism;Fructose metabolism;Gluconeogenesis;Glucose metabolism;Glycolysis;Hemostasis;Hereditary fructose intolerance;Immune System;Innate Immune System;Metabolism;Metabolism of carbohydrates;Neutrophil degranulation;Platelet activation, signaling and aggregation;Platelet degranulation;Response to elevated platelet cyto…	18	18	16	64	64	54.4	39.42	0	241.78	22670000	347	621760	355150	552930	930820	817740	962970	372930	624470	984010	1004500	1287200	1018700	623180	2408200	514620	659890	1430300	1033500	856420	1921500	1004500	745600	824430	13	9	13	16
	0.00842809	-0.00344801	Q9P0W8;Q9P0W8-3;Q9P0W8-2;G3V3D2;G3V5V8;G3V5H6;G3V2V4;G3V287;G3V4A9;H0YJ48;G3V2E1	Q9P0W8;Q9P0W8-3;Q9P0W8-2;G3V3D2;G3V5V8;G3V5H6;G3V2V4;G3V287;G3V4A9;H0YJ48;G3V2E1	Spermatogenesis-associated protein 7	SPATA7	1402	Color2 [A=255, R=128, G=128, B=128]	9	6		2	2	2	5	5	5	67.718	0.0015798	3.5031	273550000	25	9637400	12763000	13111000	10556000	14252000	11661000	12343000	12728000	10995000	10354000	11639000	11463000	9985200	11140000	9415500	9600500	12957000	11249000	9183000	14580000	11788000	9389800	10982000	1	1	1	2
	0.0132519	-0.00372124	Q15149;Q15149-5;Q15149-4;Q15149-2;Q15149-6;Q15149-9;Q15149-3;Q15149-7;Q15149-8;H0YDN1;E9PMV1;Q9UPN3;E9PKG0;H3BQK9;E9PIA2;Q9UPN3-5;H3BPE1;E9PQ28	Q15149;Q15149-5;Q15149-4;Q15149-2;Q15149-6;Q15149-9;Q15149-3;Q15149-7;Q15149-8;H0YDN1	Plectin	PLEC	1193	Color2 [A=255, R=128, G=128, B=128]	9	6	Apoptosis;Apoptotic cleavage of cellular proteins;Apoptotic execution phase;Assembly of collagen fibrils and other multimeric structures;Caspase-mediated cleavage of cytoskeletal proteins;Cell junction organization;Cell-Cell communication;Collagen formation;Extracellular matrix organization;Programmed Cell Death;Type I hemidesmosome assembly	100	100	94	25.6	25.6	23.5	531.78	0	323.31	22211000	549	1196400	1601900	1019100	1862200	657770	755110	223430	2983700	417620	328140	804770	406800	280440	875920	211590	2807100	824430	550560	464470	2220200	515980	344800	403440	52	33	49	70
	0.00721235	-0.00418496	P83731;C9JXB8;C9JNW5	P83731;C9JXB8;C9JNW5	60S ribosomal protein L24	RPL24	259	Color2 [A=255, R=128, G=128, B=128]	9	6	Axon guidance;Cap-dependent Translation Initiation;Developmental Biology;Disease;Eukaryotic Translation Elongation;Eukaryotic Translation Initiation;Eukaryotic Translation Termination;Formation of a pool of free 40S subunits;GTP hydrolysis and joining of the 60S ribosomal subunit;Infectious disease;Influenza Infection;Influenza Life Cycle;Influenza Viral RNA Transcription and Replication;L13a-med…	6	6	6	29.3	29.3	29.3	17.779	0	20.82	5237200	110	740570	540660	541660	468100	199630	216990	80577	149610	178970	130100	212450	117570	100410	202620	74248	238650	71152	71148	63108	160130	147870	115730	142850	6	6	6	6
	0.00689339	-0.00567317	Q04446;E9PGM4	Q04446;E9PGM4	1,4-alpha-glucan-branching enzyme	GBE1	1114	Color2 [A=255, R=128, G=128, B=128]	9	6	Disease;Diseases of carbohydrate metabolism;Diseases of metabolism;Glycogen metabolism;Glycogen storage disease type IV (GBE1);Glycogen storage diseases;Glycogen synthesis;Metabolism;Metabolism of carbohydrates	4	4	4	7.8	7.8	7.8	80.473	0	10.393	109130	11	2781.6	0	0	0	3053.3	0	0	2445.8	0	10420	36073	19674	0	2327	0	0	3893.1	0	0	11042	0	5976.3	11445	1	0	0	0
	0.00388898	-0.00796461	O75874;C9J4N6;P48735;C9JLU6;P48735-2;C9JJE5	O75874;C9J4N6	Isocitrate dehydrogenase [NADP] cytoplasmic	IDH1	597	Color2 [A=255, R=128, G=128, B=128]	9	6	Abnormal conversion of 2-oxoglutarate to 2-hydroxyglutarate;Citric acid cycle (TCA cycle);Disease;Diseases of metabolism;Immune System;Innate Immune System;Metabolism;Metabolism of cofactors;Metabolism of vitamins and cofactors;Mitochondrial biogenesis;NADPH regeneration;Neutrophil degranulation;Organelle biogenesis and maintenance;Peroxisomal protein import;Protein localization;Pyruvate metaboli…	12	12	12	27.8	27.8	27.8	46.659	0	28.406	1558500	48	21725	0	0	16368	0	0	0	0	268100	212520	213850	155220	14646	168800	0	16444	62561	35437	31176	250590	20680	18389	27869	1	0	0	1
	0.0296485	-0.00872135	Q02878;F8VZ45;U3KQR5;F8VR69;F8VZA3;F8VWR1;F8VU16	Q02878	60S ribosomal protein L6	RPL6	1113	Color2 [A=255, R=128, G=128, B=128]	9	6	Axon guidance;Cap-dependent Translation Initiation;Developmental Biology;Disease;Eukaryotic Translation Elongation;Eukaryotic Translation Initiation;Eukaryotic Translation Termination;Formation of a pool of free 40S subunits;GTP hydrolysis and joining of the 60S ribosomal subunit;Infectious disease;Influenza Infection;Influenza Life Cycle;Influenza Viral RNA Transcription and Replication;L13a-med…	16	16	16	45.1	45.1	45.1	32.728	0	106.53	11269000	236	1264400	1029300	1118300	1135200	310290	507250	249080	350220	411830	409310	581500	414640	128770	359530	133640	187970	370000	280260	370310	730280	230890	175540	223980	13	13	14	12
	0.00869927	-0.00997972	P31948;P31948-2;P31948-3;F5H783;F5GXD8;H0YGI8	P31948;P31948-2;P31948-3	Stress-induced-phosphoprotein 1	STIP1	860	Color2 [A=255, R=128, G=128, B=128]	9	6	Cellular responses to external stimuli;Cellular responses to stress;HSP90 chaperone cycle for steroid hormone receptors (SHR)	13	13	13	23.2	23.2	23.2	62.639	0	38.893	1905300	89	132220	28845	85390	154580	31855	34469	13946	25415	131930	124520	208800	145040	16567	32234	17581	23062	158510	108750	80383	236750	30177	23487	28403	8	1	7	8
	0.00437521	-0.0101879	Q15758;M0QXM4;Q15758-3;Q15758-2	Q15758;M0QXM4;Q15758-3;Q15758-2	Neutral amino acid transporter B(0);Amino acid transporter	SLC1A5	524	Color2 [A=255, R=128, G=128, B=128]	9	6	Amino acid transport across the plasma membrane;SLC-mediated transmembrane transport;Transport of inorganic cations/anions and amino acids/oligopeptides;Transport of small molecules	3	3	3	7.8	7.8	7.8	56.598	0	13.091	681570	28	42430	5389.7	19323	38590	60802	63074	29874	49956	11919	4352.8	31187	9369.7	25599	20286	25555	13621	34804	26340	4026.6	46235	32596	18831	37337	2	1	1	2
	0.0276434	-0.0103598	Q9UQ80;Q9UQ80-2;F8VR77;H0YIN7;F8W0A3;F8VZ69	Q9UQ80;Q9UQ80-2;F8VR77	Proliferation-associated protein 2G4	PA2G4	1430	Color2 [A=255, R=128, G=128, B=128]	9	6	Immune System;Innate Immune System;Neutrophil degranulation	21	21	21	61.2	61.2	61.2	43.786	0	323.31	35025000	398	1086900	739500	1099400	1365900	1728100	1740100	1035400	1678000	1721600	1454900	1820100	1941600	1356100	1647500	1198200	1493900	1402300	895080	1212700	1714500	1578100	1373900	1827600	16	15	16	18
	0.0338974	-0.0108087	P22626;P22626-2;A0A087WUI2	P22626;P22626-2;A0A087WUI2	Heterogeneous nuclear ribonucleoproteins A2/B1	HNRNPA2B1	786	Color2 [A=255, R=128, G=128, B=128]	9	6	Cytokine Signaling in Immune system;Gene and protein expression by JAK-STAT signaling after Interleukin-12 stimulation;Immune System;Interleukin-12 family signaling;Interleukin-12 signaling;Metabolism of RNA;mRNA Splicing;mRNA Splicing - Major Pathway;Processing of Capped Intron-Containing Pre-mRNA;Signaling by Interleukins	15	15	14	41.1	41.1	41.1	37.429	0	96.033	6698100	188	346540	245610	274250	426580	222200	292480	117880	200020	405660	330250	359690	315360	178310	357680	129780	188050	330450	221150	245010	527920	272470	196600	267880	12	9	10	14
	0.0244295	-0.0118446	P33993;P33993-3;P33993-2;C9J8M6	P33993;P33993-3	DNA replication licensing factor MCM7	MCM7	867	Color2 [A=255, R=128, G=128, B=128]	9	6	Activation of ATR in response to replication stress;Activation of the pre-replicative complex;Assembly of the pre-replicative complex;Cell Cycle;Cell Cycle Checkpoints;Cell Cycle, Mitotic;DNA Replication;DNA Replication Pre-Initiation;DNA strand elongation;G1/S Transition;G2/M Checkpoints;Mitotic G1-G1/S phases;Orc1 removal from chromatin;S Phase;Switching of origins to a post-replicative state;S…	30	30	30	47.4	47.4	47.4	81.307	0	220.12	12600000	390	181380	89295	228200	330950	812710	753850	323920	699350	362220	336930	418420	511440	537310	674480	605660	631550	465530	351090	380410	718910	837190	593200	837330	13	9	12	15
	0.0600637	-0.0133822	Q01813;Q01813-2;B1APP6;H0Y3Y3;H0Y757;V9GY25;Q5VSR5	Q01813;Q01813-2;B1APP6	ATP-dependent 6-phosphofructokinase, platelet type	PFKP	1107	Color2 [A=255, R=128, G=128, B=128]	9	6	Glucose metabolism;Glycolysis;Metabolism;Metabolism of carbohydrates	13	13	10	19.3	19.3	14	85.595	0	61.185	3139600	116	78188	15338	63155	90799	145560	163010	46609	117520	87034	84963	138930	113920	143100	262100	123260	164240	85073	47794	61804	180430	246970	177330	226760	4	2	6	7
	0.0309854	-0.015336	P08243;P08243-2;P08243-3;F8WEJ5;C9J057;C9JT45;C9JLN6;C9JM09	P08243;P08243-2;P08243-3;F8WEJ5	Asparagine synthetase [glutamine-hydrolyzing]	ASNS	684	Color2 [A=255, R=128, G=128, B=128]	9	6	Aspartate and asparagine metabolism;ATF4 activates genes in response to endoplasmic reticulum stress;Metabolism;Metabolism of amino acids and derivatives;Metabolism of proteins;PERK regulates gene expression;Unfolded Protein Response (UPR)	21	21	21	44.7	44.7	44.7	64.369	0	208.29	17114000	307	329920	137800	415100	852240	534720	582760	219170	500660	1024100	976500	1498000	1259200	357290	624290	411300	486670	1001400	803510	841500	1547900	667740	515030	733930	11	7	13	16
	0.0110085	-0.0153463	Q8NFH4;F8VTY2	Q8NFH4;F8VTY2	Nucleoporin Nup37	NUP37	1277	Color2 [A=255, R=128, G=128, B=128]	9	6	Amplification of signal from unattached kinetochores via a MAD2 inhibitory signal;Amplification of signal from the kinetochores;Antiviral mechanism by IFN-stimulated genes;Cell Cycle;Cell Cycle Checkpoints;Cell Cycle, Mitotic;Cellular response to heat stress;Cellular responses to external stimuli;Cellular responses to stress;Cytokine Signaling in Immune system;Defective TPR may confer susceptibil…	6	6	6	22.7	22.7	22.7	36.707	0	27.638	770520	38	4293.9	0	20546	51399	36912	34133	0	26012	31408	33664	68560	52464	15374	36096	10960	17151	74143	30917	25301	132900	15641	12170	19637	1	0	2	2
	0.0341185	-0.0153701	P41252;J3KR24;A0A0A0MSX9;Q5TCC6	P41252;J3KR24;A0A0A0MSX9	Isoleucine--tRNA ligase, cytoplasmic	IARS	492	Color2 [A=255, R=128, G=128, B=128]	9	6	Cytosolic tRNA aminoacylation;Metabolism;Metabolism of amino acids and derivatives;Metabolism of proteins;Selenoamino acid metabolism;Translation;tRNA Aminoacylation	15	15	15	15.9	15.9	15.9	144.5	0	81.084	3393800	167	141290	49742	98633	226390	172500	162800	17335	132280	94301	36277	144820	71051	81050	258680	122540	166050	138350	153260	114330	220460	178340	101540	218270	7	5	5	11
	0.0162113	-0.0161772	P52788;H7C2R7;P52788-2	P52788;H7C2R7	Spermine synthase	SMS	974	Color2 [A=255, R=128, G=128, B=128]	9	6	Metabolism;Metabolism of amino acids and derivatives;Metabolism of polyamines	3	3	3	7.7	7.7	7.7	41.268	0	6.4746	123140	7	0	0	0	0	0	0	0	0	11500	16537	24714	24143	0	0	0	0	6568.8	0	1850.2	37829	0	0	0	0	0	0	0
	0.0296631	-0.0163856	Q9UHB6;Q9UHB6-4;F8VQE1;Q9UHB6-2;Q9UHB6-5;F8VRN8;F8VS07;Q9UHB6-3;F8VVQ7;F8VTU2	Q9UHB6;Q9UHB6-4;F8VQE1;Q9UHB6-2;Q9UHB6-5;F8VRN8;F8VS07;Q9UHB6-3	LIM domain and actin-binding protein 1	LIMA1	1413	Color2 [A=255, R=128, G=128, B=128]	9	6		10	10	10	16.3	16.3	16.3	85.225	0	33.652	88965000	51	4017500	2512900	2752400	4072400	3293100	3379300	2362900	3592900	4579000	5256100	4866400	4962400	2215600	3257500	2638200	3203100	4202800	3798600	4915800	4810900	3661200	2712600	3714800	2	1	2	3
	0.0407783	-0.016592	Q8NFH3;Q8NFH3-2	Q8NFH3	Nucleoporin Nup43	NUP43	1276	Color2 [A=255, R=128, G=128, B=128]	9	6	Amplification of signal from unattached kinetochores via a MAD2 inhibitory signal;Amplification of signal from the kinetochores;Antiviral mechanism by IFN-stimulated genes;Cell Cycle;Cell Cycle Checkpoints;Cell Cycle, Mitotic;Cellular response to heat stress;Cellular responses to external stimuli;Cellular responses to stress;Cytokine Signaling in Immune system;Defective TPR may confer susceptibil…	4	4	4	15	15	15	42.15	0	21.46	1593400	55	35835	16936	28731	65783	64108	91191	25097	79187	15442	26744	55985	33988	61599	91733	61417	77075	102510	64057	83312	132840	94537	74414	94794	3	2	2	3
	0.0119758	-0.0166984	Q9UNM6;J3KNQ3;Q9UNM6-2;A0A087WUL9;H0YD73;E9PL38	Q9UNM6;J3KNQ3;Q9UNM6-2;A0A087WUL9;H0YD73;E9PL38	26S proteasome non-ATPase regulatory subunit 13	PSMD13	487	Color2 [A=255, R=128, G=128, B=128]	9	6	ABC transporter disorders;ABC-family proteins mediated transport;Activation of APC/C and APC/C:Cdc20 mediated degradation of mitotic proteins;Activation of NF-kappaB in B cells;Adaptive Immune System;Antigen processing: Ubiquitination & Proteasome degradation;Antigen processing-Cross presentation;APC/C:Cdc20 mediated degradation of mitotic proteins;APC/C:Cdc20 mediated degradation of Securin;APC/…	4	4	4	9.8	9.8	9.8	42.945	0	8.2651	526550	20	22746	0	30197	40840	0	0	0	0	45399	21876	64686	22634	0	0	0	0	72500	50106	51225	104340	0	0	0	1	0	2	2
	0.0556231	-0.0167875	P46781;A0A024R4M0;B5MCT8;C9JM19;F2Z3C0;A8MXK4	P46781;A0A024R4M0;B5MCT8;C9JM19	40S ribosomal protein S9	RPS9	2	Color2 [A=255, R=128, G=128, B=128]	9	6	Activation of the mRNA upon binding of the cap-binding complex and eIFs, and subsequent binding to 43S;Axon guidance;Cap-dependent Translation Initiation;Developmental Biology;Disease;Eukaryotic Translation Elongation;Eukaryotic Translation Initiation;Eukaryotic Translation Termination;Formation of a pool of free 40S subunits;Formation of the ternary complex, and subsequently, the 43S complex;GTP…	12	12	12	52.1	52.1	52.1	22.591	0	75.473	33933000	235	1845200	1109700	1262300	1107200	2221800	2382700	1407200	2050300	538350	217060	717320	359550	1675700	2354800	1571600	2125000	410200	281450	415810	678590	2427100	1959600	2267400	11	11	11	11
	0.0408308	-0.0180042	P16949;A2A2D0;P16949-2	P16949;A2A2D0;P16949-2	Stathmin	STMN1	751	Color2 [A=255, R=128, G=128, B=128]	9	6	Nuclear signaling by ERBB4;Signal Transduction;Signaling by ERBB4;Signaling by Receptor Tyrosine Kinases	5	5	3	31.5	31.5	20.1	17.302	0	19.896	1175000	48	11463	0	0	12591	11241	22626	0	0	52665	56539	98963	65649	48567	66229	45235	60687	109600	72753	59006	119800	71980	49740	74820	1	0	0	1
	0.0488888	-0.0193071	P46779;H0YKD8;P46779-2;P46779-3;H0YMF4;P46779-4;P46779-5;H0YLP6	P46779;H0YKD8;P46779-2;P46779-3;H0YMF4;P46779-4;P46779-5;H0YLP6	60S ribosomal protein L28	RPL28	450	Color2 [A=255, R=128, G=128, B=128]	9	6	Axon guidance;Cap-dependent Translation Initiation;Developmental Biology;Disease;Eukaryotic Translation Elongation;Eukaryotic Translation Initiation;Eukaryotic Translation Termination;Formation of a pool of free 40S subunits;GTP hydrolysis and joining of the 60S ribosomal subunit;Infectious disease;Influenza Infection;Influenza Life Cycle;Influenza Viral RNA Transcription and Replication;L13a-med…	7	7	7	37.2	37.2	37.2	15.747	0	16.146	6305200	99	530820	387570	386390	373810	377680	366350	212160	316300	114300	95905	200100	111260	240970	320760	206100	295990	82859	61901	53865	175790	366840	259160	373190	7	6	6	6
	0.11544	-0.0206072	P49189;P49189-3;P49189-2	P49189;P49189-3;P49189-2	4-trimethylaminobutyraldehyde dehydrogenase	ALDH9A1	936	Color2 [A=255, R=128, G=128, B=128]	9	6	Carnitine synthesis;Metabolism;Metabolism of amino acids and derivatives	11	11	11	24.5	24.5	24.5	53.801	0	66.399	5964000	160	195890	52724	160320	269220	278000	283550	109810	230840	214110	226360	301740	292390	181260	319140	165950	190180	333380	279120	276450	507140	293300	235110	267570	9	4	7	10
	0.0147203	-0.0208073	Q15003;E9PHA2;C9J470;Q15003-2;C9JZP1;H7C415	Q15003;E9PHA2;C9J470;Q15003-2	Condensin complex subunit 2	NCAPH	354	Color2 [A=255, R=128, G=128, B=128]	9	6	Cell Cycle;Cell Cycle, Mitotic;Condensation of Prometaphase Chromosomes;M Phase;Mitotic Prometaphase	7	7	6	15	15	11.7	82.562	0	19.803	340480	13	3111.7	0	97841	0	6317.2	0	0	0	0	0	8429.4	71944	0	0	0	3814.6	34917	23384	9099.3	57649	1801.7	0	0	1	0	1	0
	0.0675123	-0.0211623	P54886;P54886-2	P54886;P54886-2	Delta-1-pyrroline-5-carboxylate synthase;Glutamate 5-kinase;Gamma-glutamyl phosphate reductase	ALDH18A1	987	Color2 [A=255, R=128, G=128, B=128]	9	6	Glutamate and glutamine metabolism;Metabolism;Metabolism of amino acids and derivatives	27	27	27	39.2	39.2	39.2	87.301	0	115.61	11485000	323	216210	152920	240840	311540	321100	361010	99932	308670	558560	510770	690050	700680	386320	548710	385060	467440	740150	513620	619350	1008100	563540	405870	633550	12	8	10	10
	0.0277339	-0.0215282	P62081;A0A2R8Y623;B5MCP9	P62081;A0A2R8Y623;B5MCP9	40S ribosomal protein S7	RPS7	1036	Color2 [A=255, R=128, G=128, B=128]	9	6	Activation of the mRNA upon binding of the cap-binding complex and eIFs, and subsequent binding to 43S;Axon guidance;Cap-dependent Translation Initiation;Developmental Biology;Disease;Eukaryotic Translation Elongation;Eukaryotic Translation Initiation;Eukaryotic Translation Termination;Formation of a pool of free 40S subunits;Formation of the ternary complex, and subsequently, the 43S complex;GTP…	9	9	9	56.2	56.2	56.2	22.127	0	157.07	6206400	106	283390	103830	178740	128450	249260	287800	133820	231980	1797700	17887	385170	80947	163490	419450	109450	320050	44008	21537	55817	100340	225240	187780	263400	7	4	7	5
	0.0732419	-0.0217285	P51148;P51148-2;K7ERI8;K7ERQ8;F8VVK3;K7ENY4;P61020;F8VWU4;F8VVZ0;F8VUA5;P61020-2;F8WCY6;F8WD79;F8VPW9;F8VSF8;F8VWZ7	P51148;P51148-2;K7ERI8;K7ERQ8;F8VVK3;K7ENY4	Ras-related protein Rab-5C	RAB5C	963	Color2 [A=255, R=128, G=128, B=128]	9	6	Clathrin-mediated endocytosis;Golgi Associated Vesicle Biogenesis;Immune System;Innate Immune System;Membrane Trafficking;Metabolism of proteins;Neutrophil degranulation;Post-translational protein modification;RAB GEFs exchange GTP for GDP on RABs;RAB geranylgeranylation;Rab regulation of trafficking;TBC/RABGAPs;trans-Golgi Network Vesicle Budding;Vesicle-mediated transport	6	6	4	37.5	37.5	27.3	23.482	0	47.456	1996900	45	0	0	2411.4	0	154120	151200	73495	164680	0	0	0	0	166890	207040	149990	192140	8453.5	5301	0	13400	198310	140200	167280	0	0	1	0
	0.0265459	-0.0240667	P51572-2;P51572;A0A2R8Y5M6;C9JMD7;C9JSP1;C9JQ75;C9J0M4	P51572-2;P51572;A0A2R8Y5M6	B-cell receptor-associated protein 31	BCAP31	968	Color2 [A=255, R=128, G=128, B=128]	9	6	Adaptive Immune System;Antigen Presentation: Folding, assembly and peptide loading of class I MHC;Apoptosis;Apoptotic cleavage of cellular proteins;Apoptotic execution phase;Class I MHC mediated antigen processing & presentation;Immune System;Programmed Cell Death	3	3	3	8	8	8	34.752	0	6.351	212390	13	0	5850.4	9962	0	0	0	0	0	26554	13620	53882	38324	0	0	0	0	14643	0	10104	39448	0	0	0	0	1	1	0
	0.0587479	-0.0244069	P21980;P21980-2;A2A299;P21980-3;A2A2A0;P49221	P21980;P21980-2	Protein-glutamine gamma-glutamyltransferase 2	TGM2	779	Color2 [A=255, R=128, G=128, B=128]	9	6		19	19	18	31.7	31.7	28.5	77.328	0	171.96	17584000	266	543060	237690	454370	727040	643650	733970	288340	577150	756300	769000	1045800	825840	551140	691050	495210	598690	1262300	1024400	957890	1601900	815850	530020	672820	9	9	11	12
	0.0681534	-0.0265889	P22314;P22314-2;Q5JRR6;Q5JRR9;Q5JRS0;Q5JRS2;Q5JRS1;Q5JRS3	P22314;P22314-2	Ubiquitin-like modifier-activating enzyme 1	UBA1	782	Color2 [A=255, R=128, G=128, B=128]	9	6	Adaptive Immune System;Antigen processing: Ubiquitination & Proteasome degradation;Class I MHC mediated antigen processing & presentation;Immune System;Metabolism of proteins;Post-translational protein modification;Protein ubiquitination;Synthesis of active ubiquitin: roles of E1 and E2 enzymes	19	19	19	23.4	23.4	23.4	117.85	0	85.29	4123500	144	138730	51175	117760	230790	110980	118790	30949	106450	221120	202590	316700	199270	83995	214360	43873	89849	333290	247850	212820	495380	167690	105400	119830	6	3	6	12
	0.0220645	-0.0269608	P43686;P43686-2	P43686;P43686-2	26S protease regulatory subunit 6B	PSMC4	917	Color2 [A=255, R=128, G=128, B=128]	9	6	ABC transporter disorders;ABC-family proteins mediated transport;Activation of APC/C and APC/C:Cdc20 mediated degradation of mitotic proteins;Activation of NF-kappaB in B cells;Adaptive Immune System;Antigen processing: Ubiquitination & Proteasome degradation;Antigen processing-Cross presentation;APC/C:Cdc20 mediated degradation of mitotic proteins;APC/C:Cdc20 mediated degradation of Securin;APC/…	9	9	9	28	28	28	47.366	0	48.465	1072500	51	12348	6096	29715	38424	35543	19045	0	17257	70093	44660	112920	108050	6962.1	65144	0	6919.9	114520	41359	68317	176080	36645	0	21858	1	1	4	3
	0.11917	-0.0282474	Q92841;Q92841-3;A0A1X7SBZ2;A0A1W2PQ51;Q92841-1;Q92841-2;A0A0U1RQJ0	Q92841;Q92841-3;A0A1X7SBZ2;A0A1W2PQ51;Q92841-1;Q92841-2	Probable ATP-dependent RNA helicase DDX17	DDX17	120	Color2 [A=255, R=128, G=128, B=128]	9	6	Metabolism of proteins;Post-translational protein modification;SUMO E3 ligases SUMOylate target proteins;SUMOylation;SUMOylation of transcription cofactors	16	10	10	24.1	15.4	15.4	80.272	0	33.913	3370300	91	223850	173940	181940	176850	212640	234220	22339	158660	57556	29578	65325	45989	138890	280290	163120	219210	9518.7	0	72283	47859	114390	180100	258990	7	7	5	7
	0.0283347	-0.0282888	F8W7C6;P27635;A0A087WV22;X1WI28;H7C123;H7C2C5;Q96L21;H7C2U2;B8A6G2;A6QRI9	F8W7C6;P27635;A0A087WV22;X1WI28;H7C123;H7C2C5	60S ribosomal protein L10	RPL10	406	Color2 [A=255, R=128, G=128, B=128]	9	6	Axon guidance;Cap-dependent Translation Initiation;Developmental Biology;Disease;Eukaryotic Translation Elongation;Eukaryotic Translation Initiation;Eukaryotic Translation Termination;Formation of a pool of free 40S subunits;GTP hydrolysis and joining of the 60S ribosomal subunit;Infectious disease;Influenza Infection;Influenza Life Cycle;Influenza Viral RNA Transcription and Replication;L13a-med…	7	7	7	36.8	36.8	36.8	18.565	0	41.992	3575700	111	277150	243150	274940	292680	183480	175460	49166	169900	52211	52390	91584	103920	91370	303010	60867	230190	44188	36392	27009	108100	131660	114990	170260	4	5	5	6
	0.0528413	-0.0287046	O95336;M0R1L2;M0R0U3;M0R261	O95336;M0R1L2;M0R0U3;M0R261	6-phosphogluconolactonase	PGLS	606	Color2 [A=255, R=128, G=128, B=128]	9	6	Metabolism;Metabolism of carbohydrates;Pentose phosphate pathway	4	4	4	27.5	27.5	27.5	27.547	0	8.4253	153450	8	0	0	0	0	2937.9	0	0	0	10126	0	5825.7	3087.8	0	0	0	0	41951	16256	0	73263	0	0	0	0	0	0	0
	0.0585822	-0.028867	Q14166	Q14166	Tubulin--tyrosine ligase-like protein 12	TTLL12	1172	Color2 [A=255, R=128, G=128, B=128]	9	6	Carboxyterminal post-translational modifications of tubulin;Metabolism of proteins;Post-translational protein modification	7	7	7	15.7	15.7	15.7	74.403	0	35.929	1208300	55	13959	0	23405	37678	61280	64632	19273	56321	25674	26593	41480	36628	38971	90849	36161	66110	73570	47663	48134	108030	68033	53197	83931	2	0	2	2
	0.0356465	-0.0297711	Q9UJS0;Q9UJS0-2;O75746;O75746-2;R4GN64	Q9UJS0;Q9UJS0-2	Calcium-binding mitochondrial carrier protein Aralar2	SLC25A13	1419	Color2 [A=255, R=128, G=128, B=128]	9	6	Aspartate and asparagine metabolism;Gluconeogenesis;Glucose metabolism;Metabolism;Metabolism of amino acids and derivatives;Metabolism of carbohydrates;Mitochondrial protein import;Protein localization	7	7	7	15	15	15	74.175	0	32.256	501910	30	9670.5	6900.3	6763.1	10167	52221	91637	13784	83406	0	0	0	0	12059	52492	12039	33129	0	0	3790.6	0	17196	13623	20189	1	1	2	1
	0.0646643	-0.0301232	P52597;A0A1B0GW42	P52597	Heterogeneous nuclear ribonucleoprotein F;Heterogeneous nuclear ribonucleoprotein F, N-terminally processed	HNRNPF	972	Color2 [A=255, R=128, G=128, B=128]	9	6	Cytokine Signaling in Immune system;FGFR2 alternative splicing;Gene and protein expression by JAK-STAT signaling after Interleukin-12 stimulation;Immune System;Interleukin-12 family signaling;Interleukin-12 signaling;Metabolism of RNA;mRNA Splicing;mRNA Splicing - Major Pathway;Processing of Capped Intron-Containing Pre-mRNA;Signal Transduction;Signaling by FGFR;Signaling by FGFR2;Signaling by In…	10	8	8	32	25.5	25.5	45.671	0	134.35	15446000	154	512330	368330	570130	635840	494070	552160	286060	542360	1063500	1002200	1322500	1011100	414240	485920	395890	452270	765390	746160	665100	948310	553560	464200	566770	6	7	7	7
	0.0415065	-0.0318348	Q9H0U4;E9PLD0;Q92928	Q9H0U4;E9PLD0;Q92928	Ras-related protein Rab-1B;Putative Ras-related protein Rab-1C	RAB1B;RAB1C	1356	Color2 [A=255, R=128, G=128, B=128]	9	6	Asparagine N-linked glycosylation;Cell Cycle;Cell Cycle, Mitotic;COPI-dependent Golgi-to-ER retrograde traffic;COPII-mediated vesicle transport;COPI-mediated anterograde transport;ER to Golgi Anterograde Transport;Golgi Cisternae Pericentriolar Stack Reorganization;Golgi-to-ER retrograde transport;Intra-Golgi and retrograde Golgi-to-ER traffic;M Phase;Membrane Trafficking;Metabolism of proteins;M…	10	4	4	62.7	27.9	27.9	22.171	0	58.809	2158200	46	26447	15573	52986	75361	96546	64051	15891	58777	165200	85004	119510	105020	69163	98139	50202	54581	142550	94536	105970	249020	112390	79993	93044	1	1	1	2
	0.0355179	-0.032444	O75821;K7ER90;K7EL20;K7ENA8;K7EP16	O75821;K7ER90;K7EL20;K7ENA8	Eukaryotic translation initiation factor 3 subunit G	EIF3G	510	Color2 [A=255, R=128, G=128, B=128]	9	6	Activation of the mRNA upon binding of the cap-binding complex and eIFs, and subsequent binding to 43S;Cap-dependent Translation Initiation;Eukaryotic Translation Initiation;Formation of a pool of free 40S subunits;Formation of the ternary complex, and subsequently, the 43S complex;GTP hydrolysis and joining of the 60S ribosomal subunit;L13a-mediated translational silencing of Ceruloplasmin expre…	4	4	4	13.8	13.8	13.8	35.611	0	20.83	474730	28	36817	20319	27004	41091	18283	1814.6	0	0	23168	20368	47963	21643	0	25351	3694.9	0	27911	14950	17081	64119	22921	10500	17409	2	1	1	2
	0.227754	-0.0326176	P61204;P84077;F5H423;P61204-2;F5H0C7;H0YGG7	P61204;P84077;F5H423;P61204-2	ADP-ribosylation factor 3;ADP-ribosylation factor 1	ARF3;ARF1	1020	Color2 [A=255, R=128, G=128, B=128]	9	6	Adaptive Immune System;Asparagine N-linked glycosylation;COPI-dependent Golgi-to-ER retrograde traffic;COPI-mediated anterograde transport;Cytokine Signaling in Immune system;Disease;ER to Golgi Anterograde Transport;Gene and protein expression by JAK-STAT signaling after Interleukin-12 stimulation;Golgi Associated Vesicle Biogenesis;Golgi-to-ER retrograde transport;HIV Infection;Host Interaction…	11	11	6	58.6	58.6	29.8	20.601	0	113.48	13871000	227	731450	354630	611250	979360	567760	483060	160740	362300	779120	660520	1003800	990710	239730	567760	204830	316460	877790	636730	680490	1050700	390490	346700	412110	7	7	10	9
	0.0840906	-0.0327835	P05198;G3V4T5;H0YJS4	P05198;G3V4T5;H0YJS4	Eukaryotic translation initiation factor 2 subunit 1	EIF2S1	655	Color2 [A=255, R=128, G=128, B=128]	9	6	ABC-family proteins mediated transport;Activation of the mRNA upon binding of the cap-binding complex and eIFs, and subsequent binding to 43S;Cap-dependent Translation Initiation;Eukaryotic Translation Initiation;Formation of the ternary complex, and subsequently, the 43S complex;GTP hydrolysis and joining of the 60S ribosomal subunit;L13a-mediated translational silencing of Ceruloplasmin express…	17	17	17	56.5	56.5	56.5	36.112	0	212.96	19952000	329	784070	402900	715720	879100	1340000	1276700	638170	1054500	733640	615670	871580	715390	746150	992570	684720	778860	752350	454790	656100	999400	1057400	730420	997710	13	12	13	14
	0.1707	-0.0335445	P30050;P30050-2	P30050;P30050-2	60S ribosomal protein L12	RPL12	839	Color2 [A=255, R=128, G=128, B=128]	9	6	Axon guidance;Cap-dependent Translation Initiation;Developmental Biology;Disease;Eukaryotic Translation Elongation;Eukaryotic Translation Initiation;Eukaryotic Translation Termination;Formation of a pool of free 40S subunits;GTP hydrolysis and joining of the 60S ribosomal subunit;Infectious disease;Influenza Infection;Influenza Life Cycle;Influenza Viral RNA Transcription and Replication;L13a-med…	7	7	7	54.5	54.5	54.5	17.818	0	80.759	15886000	137	810710	561140	803280	857290	808220	845850	446560	663180	634490	404050	544540	645490	547750	788180	512920	582980	716180	516700	604430	764800	727830	603370	707090	6	6	6	6
	0.183867	-0.0342431	P40926;P40926-2;G3XAL0	P40926;P40926-2;G3XAL0	Malate dehydrogenase, mitochondrial;Malate dehydrogenase	MDH2	902	Color2 [A=255, R=128, G=128, B=128]	9	6	Citric acid cycle (TCA cycle);Gluconeogenesis;Glucose metabolism;Metabolism;Metabolism of carbohydrates;Pyruvate metabolism and Citric Acid (TCA) cycle;The citric acid (TCA) cycle and respiratory electron transport	16	16	16	56.2	56.2	56.2	35.503	0	167.93	10352000	235	348890	114030	202260	323000	327080	377450	106670	285270	580280	508690	700920	600580	303280	567860	278560	330640	701190	541660	508470	833000	403490	394560	495320	13	6	9	11
	0.0870128	-0.0342453	O00116;A0A1B0GWA2;A0A2R8YEL0;B8ZZ81	O00116;A0A1B0GWA2;A0A2R8YEL0	Alkyldihydroxyacetonephosphate synthase, peroxisomal	AGPS	530	Color2 [A=255, R=128, G=128, B=128]	9	6	Metabolism;Metabolism of lipids;Peroxisomal protein import;Plasmalogen biosynthesis;Protein localization;TYSND1 cleaves peroxisomal proteins;Wax and plasmalogen biosynthesis	8	8	8	18.8	18.8	18.8	72.911	0	37.655	1409700	64	69113	24217	0	74231	103470	102020	17662	75767	84179	47291	15624	26063	54139	65906	46051	45328	52095	21332	42279	97957	79933	71838	72594	5	3	0	5
	0.0859026	-0.0343652	P14866;M0QXS5;A0A3B3ITJ4;P14866-2;M0QYT0;M0QYL7;M0R1W6;M0R076;B4DVF8	P14866;M0QXS5;A0A3B3ITJ4;P14866-2	Heterogeneous nuclear ribonucleoprotein L	HNRNPL	737	Color2 [A=255, R=128, G=128, B=128]	9	6	Metabolism of RNA;mRNA Splicing;mRNA Splicing - Major Pathway;Processing of Capped Intron-Containing Pre-mRNA	13	13	13	33.6	33.6	33.6	64.132	0	100.3	11358000	212	299280	207410	334260	443650	573070	612500	255970	572410	488470	329860	553070	457760	419290	804330	477160	650440	236820	159320	181030	382720	630700	576770	797540	8	6	7	10
	0.0566773	-0.0352769	P62249;M0R210;M0R3H0;M0R1M5;Q6IPX4;M0QX76	P62249;M0R210;M0R3H0;M0R1M5	40S ribosomal protein S16	RPS16	1042	Color2 [A=255, R=128, G=128, B=128]	9	6	Activation of the mRNA upon binding of the cap-binding complex and eIFs, and subsequent binding to 43S;Axon guidance;Cap-dependent Translation Initiation;Developmental Biology;Disease;Eukaryotic Translation Elongation;Eukaryotic Translation Initiation;Eukaryotic Translation Termination;Formation of a pool of free 40S subunits;Formation of the ternary complex, and subsequently, the 43S complex;GTP…	12	12	12	70.5	70.5	70.5	16.445	0	36.462	12487000	174	1190600	915700	1057800	991740	477300	488790	229280	504470	286630	244550	348300	306290	321670	597460	237030	462740	329290	290820	294200	560670	482120	362130	495570	11	10	10	10
	0.192238	-0.0365589	O43242;O43242-2;H0YGV8	O43242;O43242-2	26S proteasome non-ATPase regulatory subunit 3	PSMD3	563	Color2 [A=255, R=128, G=128, B=128]	9	6	ABC transporter disorders;ABC-family proteins mediated transport;Activation of APC/C and APC/C:Cdc20 mediated degradation of mitotic proteins;Activation of NF-kappaB in B cells;Adaptive Immune System;Antigen processing: Ubiquitination & Proteasome degradation;Antigen processing-Cross presentation;APC/C:Cdc20 mediated degradation of mitotic proteins;APC/C:Cdc20 mediated degradation of Securin;APC/…	15	15	15	32.8	32.8	32.8	60.977	0	54.544	3876800	137	106760	31617	80735	130030	369270	354060	140590	298090	27297	24177	85872	41388	147340	272200	177330	206260	80112	35959	61001	124130	278550	237310	256690	6	3	6	5
	0.019512	-0.0368736	P53611;Q5T4U8	P53611;Q5T4U8	Geranylgeranyl transferase type-2 subunit beta	RABGGTB	980	Color2 [A=255, R=128, G=128, B=128]	9	6	Gene expression (Transcription);Generic Transcription Pathway;Metabolism of proteins;Post-translational protein modification;RAB geranylgeranylation;RNA Polymerase II Transcription;TP53 Regulates Transcription of Cell Death Genes;TP53 regulates transcription of several additional cell death genes whose specific roles in p53-dependent apoptosis remain uncertain;Transcriptional Regulation by TP53	2	2	2	6.6	6.6	6.6	36.924	0	6.2532	820660	31	45133	24560	34893	50738	44804	49583	27210	36698	34789	34348	49759	46622	20057	27978	17047	25492	32875	26304	23678	31496	39085	29130	38096	1	1	1	2
	0.119694	-0.037704	P61163;R4GMT0;A0A1B0GVS3	P61163;R4GMT0;A0A1B0GVS3	Alpha-centractin	ACTR1A	1019	Color2 [A=255, R=128, G=128, B=128]	9	6	Adaptive Immune System;Anchoring of the basal body to the plasma membrane;Asparagine N-linked glycosylation;AURKA Activation by TPX2;Cell Cycle;Cell Cycle, Mitotic;Cellular responses to external stimuli;Cellular responses to stress;Centrosome maturation;Cilium Assembly;COPI-independent Golgi-to-ER retrograde traffic;COPI-mediated anterograde transport;ER to Golgi Anterograde Transport;G2/M Transi…	12	12	8	44.4	44.4	29.8	42.613	0	150.01	10622000	128	152290	59099	167590	270750	501110	499040	232140	389300	475340	374310	533450	493970	456290	619720	423880	513710	632520	463130	452820	671570	560350	495010	569450	5	3	4	5
	0.0710115	-0.0389018	Q9ULV4;Q9ULV4-2;Q9ULV4-3;B4E3S0;F8VV53;F8W1H8;F8VUX3;F8VSA4;F8VRE9;H0YHL7;F8VTT6;F8VVB7	Q9ULV4;Q9ULV4-2;Q9ULV4-3;B4E3S0	Coronin-1C;Coronin	CORO1C	1426	Color2 [A=255, R=128, G=128, B=128]	9	6		6	6	6	14.8	14.8	14.8	53.248	0	36.814	1540900	63	133430	69251	57044	80650	107750	120340	51162	93528	43172	10504	31134	11621	52599	90751	47421	52442	26917	7821.4	17791	39814	113730	87381	95499	5	5	2	3
	0.0372514	-0.0406325	Q9Y383;Q96HJ9-2;A0A0A6YYJ8;Q9Y383-3;Q9Y383-2;B8ZZ12	Q9Y383;Q96HJ9-2;A0A0A6YYJ8;Q9Y383-3;Q9Y383-2	Putative RNA-binding protein Luc7-like 2	LUC7L2	76	Color2 [A=255, R=128, G=128, B=128]	9	6		9	9	6	23	23	15.3	46.513	0	63.041	1613200	51	104890	54736	93317	124550	0	0	0	0	224470	133470	291540	212460	0	0	0	0	74324	58241	58441	182770	0	0	0	6	3	5	5
	0.135401	-0.044219	P12004	P12004	Proliferating cell nuclear antigen	PCNA	719	Color2 [A=255, R=128, G=128, B=128]	9	6	Base Excision Repair;Cell Cycle;Cell Cycle, Mitotic;Chromosome Maintenance;DNA Damage Bypass;DNA Double-Strand Break Repair;DNA Repair;DNA Replication;DNA strand elongation;Dual Incision in GG-NER;Dual incision in TC-NER;E3 ubiquitin ligases ubiquitinate target proteins;Extension of Telomeres;G0 and Early G1;G1/S Transition;G1/S-Specific Transcription;Gap-filling DNA repair synthesis and ligation…	12	12	12	60.5	60.5	60.5	28.768	0	138.91	23126000	207	1010700	540120	913500	1043500	913270	946300	459430	738610	1447200	1184200	1609900	1618700	531540	781790	558110	676090	1357900	896630	885450	1653200	942680	706230	826890	8	8	9	9
	0.126561	-0.047524	P43490;A0A0C4DFS8	P43490;A0A0C4DFS8	Nicotinamide phosphoribosyltransferase	NAMPT	916	Color2 [A=255, R=128, G=128, B=128]	9	6	BMAL1:CLOCK,NPAS2 activates circadian gene expression;Circadian Clock;Metabolism;Metabolism of vitamins and cofactors;Metabolism of water-soluble vitamins and cofactors;Nicotinamide salvaging;Nicotinate metabolism	13	13	13	33.6	33.6	33.6	55.52	0	66.985	8001100	126	240000	228380	356620	565160	523460	517400	263760	424970	257610	190640	316130	343720	363990	308080	237770	290350	311430	201340	241190	554200	331200	254430	312090	8	6	9	11
	0.0570917	-0.0479989	Q16543;K7EQA9;K7EL68;K7EIU0;K7EKQ2	Q16543;K7EQA9;K7EL68	Hsp90 co-chaperone Cdc37;Hsp90 co-chaperone Cdc37, N-terminally processed	CDC37	1209	Color2 [A=255, R=128, G=128, B=128]	9	6	Constitutive Signaling by EGFRvIII;Constitutive Signaling by Ligand-Responsive EGFR Cancer Variants;Disease;Diseases of signal transduction;Downregulation of ERBB2 signaling;Signal Transduction;Signaling by EGFR in Cancer;Signaling by EGFRvIII in Cancer;Signaling by ERBB2;Signaling by Ligand-Responsive EGFR Variants in Cancer;Signaling by Receptor Tyrosine Kinases	6	6	6	20.1	20.1	20.1	44.468	0	18.887	2536000	35	399010	205680	256520	360960	2223.4	15771	3604.3	5241.1	150560	102850	408220	335270	2250.2	0	0	0	73024	34795	45817	124520	2844.8	3033.9	0	6	2	3	5
	0.209527	-0.0481668	P49589;P49589-3;P49589-2;B4DKY1	P49589;P49589-3;P49589-2;B4DKY1	Cysteine--tRNA ligase, cytoplasmic	CARS	201	Color2 [A=255, R=128, G=128, B=128]	9	6	Cytosolic tRNA aminoacylation;Metabolism of proteins;Translation;tRNA Aminoacylation	9	9	9	14.3	14.3	14.3	85.472	0	45.512	1855800	78	55463	14008	39207	61186	125060	188800	33899	102360	32100	20410	27352	29203	69540	152850	72454	100260	56765	24762	29382	111250	127920	98640	133650	4	2	4	5
	0.0908956	-0.0485291	P78371;F5GWF6;P78371-2;F8VQ14	P78371;F5GWF6;P78371-2;F8VQ14	T-complex protein 1 subunit beta	CCT2	1093	Color2 [A=255, R=128, G=128, B=128]	9	6	Association of TriC/CCT with target proteins during biosynthesis;BBSome-mediated cargo-targeting to cilium;Cargo trafficking to the periciliary membrane;Chaperonin-mediated protein folding;Cilium Assembly;Cooperation of PDCL (PhLP1) and TRiC/CCT in G-protein beta folding;Cooperation of Prefoldin and TriC/CCT in actin and tubulin folding;Folding of actin by CCT/TriC;Formation of tubulin folding in…	23	23	22	52.5	52.5	52.1	57.488	0	119.37	5516900	198	271990	103460	202190	305610	77912	74129	6637.8	51607	423750	370190	579070	445050	64549	123070	36192	55186	502070	402520	400320	734950	82274	52734	55666	11	7	8	10
	0.141105	-0.0488076	P06733;A0A2R8Y6G6;P06733-2;K7EM90;A0A2R8YEM5;A0A2R8Y879;K7ERS8;A0A2R8Y6I8;A0A2R8Y798;A0A2R8YEG5;E5RI09;E5RG95;K7EPM1;K7EKN2	P06733;A0A2R8Y6G6;P06733-2	Alpha-enolase	ENO1	663	Color2 [A=255, R=128, G=128, B=128]	9	6	Gluconeogenesis;Glucose metabolism;Glycolysis;Metabolism;Metabolism of carbohydrates	31	31	29	71.7	71.7	66.6	47.168	0	323.31	424350000	933	18089000	11287000	15186000	20281000	23032000	23698000	13878000	21302000	15890000	15587000	18979000	17971000	14289000	18067000	13654000	15455000	20964000	16310000	16315000	23469000	18382000	15833000	17482000	25	24	27	25
	0.124301	-0.0488706	P26639;P26639-2;D6RCA5;D6R9F8;D6RDJ6;D6RBR8;A2RTX5;A2RTX5-2;D6RJ97;D6RHV7;D6RCS6;B7ZLP8	P26639;P26639-2	Threonine--tRNA ligase, cytoplasmic	TARS	814	Color2 [A=255, R=128, G=128, B=128]	9	6	Cytosolic tRNA aminoacylation;Metabolism of proteins;Translation;tRNA Aminoacylation	24	24	24	34.7	34.7	34.7	83.434	0	129.63	20313000	384	1085200	468610	789430	989370	1151000	1174500	643280	1041500	1244400	752520	1016100	843870	581290	804450	501500	659540	817070	568510	660130	1120000	936060	723790	849280	22	14	18	20
	0.0419221	-0.0497007	Q9P287;Q9P287-2;Q9P287-4;Q9P287-3	Q9P287;Q9P287-2;Q9P287-4;Q9P287-3	BRCA2 and CDKN1A-interacting protein	BCCIP	1404	Color2 [A=255, R=128, G=128, B=128]	9	6		4	4	4	17.2	17.2	17.2	35.979	0	10.347	799960	23	29579	0	11139	42857	52500	64199	20562	49723	44514	0	7653.1	12365	0	35778	0	26495	56544	56668	64165	60635	45531	25148	33344	2	0	1	2
	0.126442	-0.0520344	Q15366;Q15366-2;F8VZX2;Q15366-7;Q15366-8;Q15366-3;H3BRU6;Q15366-5;Q15366-6;Q15366-4;P57721-4;J3QT27;E9PFP8;P57721;F8W0G4;P57721-3;F8VXH9;P57721-2;P57721-5;F8W1G6;F8VRH0;H3BSS4;C9J5V4;H3BND9;F8WC71;C9JZY3;C9JSA6;H3BSP4;C9K0A2;C9J0A4;C9J7A9;F8VTZ0;P57723-2;C9JTY5;P57723;C9IZV9	Q15366;Q15366-2;F8VZX2;Q15366-7;Q15366-8;Q15366-3;H3BRU6;Q15366-5;Q15366-6;Q15366-4;P57721-4;J3QT27;E9PFP8;P57721;F8W0G4;P57721-3;F8VXH9;P57721-2;P57721-5	Poly(rC)-binding protein 2;Poly(rC)-binding protein 3	PCBP2;PCBP3	403	Color2 [A=255, R=128, G=128, B=128]	9	6	Cell Cycle;Cell Cycle Checkpoints;DDX58/IFIH1-mediated induction of interferon-alpha/beta;FOXO-mediated transcription;FOXO-mediated transcription of cell cycle genes;G1/S DNA Damage Checkpoints;Gene expression (Transcription);Generic Transcription Pathway;Immune System;Innate Immune System;Metabolism of RNA;mRNA Splicing;mRNA Splicing - Major Pathway;Negative regulators of DDX58/IFIH1 signaling;p…	7	4	4	24.7	14.8	14.8	38.58	0	13.719	4424700	39	179220	86679	151010	208570	167330	175600	104310	147000	228540	198550	290180	243990	135170	174390	132390	151740	231170	169050	206370	307770	195200	153090	192160	4	3	3	3
	0.121179	-0.0520649	P52565;J3QQX2;J3KTF8;J3KRE2;J3KRY1;P52565-2;J3KS60	P52565;J3QQX2;J3KTF8;J3KRE2;J3KRY1;P52565-2	Rho GDP-dissociation inhibitor 1	ARHGDIA	500	Color2 [A=255, R=128, G=128, B=128]	9	6	Axonal growth inhibition (RHOA activation);Axonal growth stimulation;Death Receptor Signalling;p75 NTR receptor-mediated signalling;p75NTR regulates axonogenesis;Rho GTPase cycle;Signal Transduction;Signaling by Rho GTPases	9	9	9	49	49	49	23.207	0	126.18	42869000	166	491770	294570	612830	724570	3400500	3023900	1525900	2237200	736000	947280	1321900	1091200	1842800	2930300	2245800	2295400	1384500	1175100	679610	1414000	3376200	2968700	2949100	6	2	7	7
	0.230297	-0.0540767	P00558;P00558-2;P07205	P00558;P00558-2	Phosphoglycerate kinase 1	PGK1	628	Color2 [A=255, R=128, G=128, B=128]	9	6	Gluconeogenesis;Glucose metabolism;Glycolysis;Metabolism;Metabolism of carbohydrates	23	23	23	62.8	62.8	62.8	44.614	0	222.38	50288000	450	1998700	1365800	2062400	2762800	1703300	1737800	718470	1308600	2821400	2578300	3671100	3118400	1153800	1986500	1148500	1344600	2961500	2530100	2337000	4070000	1948700	1488500	1741600	15	16	17	17
	0.29017	-0.0576673	P11142;E9PKE3;P11142-2;E9PNE6;A8K7Q2;E9PN89;P54652;E9PLF4;E9PS65;E9PQQ4;E9PQK7;E9PK54;E9PI65;E9PPY6;E9PM13;E9PN25	P11142;E9PKE3;P11142-2;E9PNE6;A8K7Q2;E9PN89	Heat shock cognate 71 kDa protein	HSPA8	709	Color2 [A=255, R=128, G=128, B=128]	9	6	Attenuation phase;AUF1 (hnRNP D0) binds and destabilizes mRNA;Autophagy;Axon guidance;Cell Cycle;Cellular response to heat stress;Cellular responses to external stimuli;Cellular responses to stress;Chaperone Mediated Autophagy;CHL1 interactions;Clathrin-mediated endocytosis;Cytokine Signaling in Immune system;Developmental Biology;GABA synthesis, release, reuptake and degradation;Golgi Associated…	32	31	25	55.6	54.5	47.8	70.897	0	310.56	60659000	627	2281500	1612300	1821700	2717800	3871100	3966100	2142400	3309500	1904700	2031600	2473800	2240200	2141700	3230100	1947700	2171500	2294500	1829700	1809600	2846500	3228400	2614900	3004800	24	20	23	23
	0.154105	-0.0579083	P18077;F8WBS5;F8WB72;C9K025	P18077;F8WBS5;F8WB72;C9K025	60S ribosomal protein L35a	RPL35A	758	Color2 [A=255, R=128, G=128, B=128]	9	6	Axon guidance;Cap-dependent Translation Initiation;Developmental Biology;Disease;Eukaryotic Translation Elongation;Eukaryotic Translation Initiation;Eukaryotic Translation Termination;Formation of a pool of free 40S subunits;GTP hydrolysis and joining of the 60S ribosomal subunit;Infectious disease;Influenza Infection;Influenza Life Cycle;Influenza Viral RNA Transcription and Replication;L13a-med…	5	5	5	33.6	33.6	33.6	12.538	0	13.276	4408800	72	574420	360210	429150	396810	155710	183330	77238	122760	223530	198570	244600	266710	45077	168210	52606	65888	103780	63501	81884	224230	108560	67731	98499	5	4	5	5
	0.0703792	-0.0611181	P18031;B4DSN5	P18031;B4DSN5	Tyrosine-protein phosphatase non-receptor type 1;Tyrosine-protein phosphatase non-receptor type	PTPN1	757	Color2 [A=255, R=128, G=128, B=128]	9	6	Cytokine Signaling in Immune system;Gene expression (Transcription);Generic Transcription Pathway;Growth hormone receptor signaling;Hemostasis;Immune System;Integrin alphaIIb beta3 signaling;Integrin signaling;Interferon alpha/beta signaling;Interferon gamma signaling;Interferon Signaling;MECP2 regulates neuronal receptors and channels;Negative regulation of MET activity;Platelet activation, sign…	3	3	3	8.5	8.5	8.5	49.966	0	18.69	335360	13	26237	14099	23864	32088	0	0	0	0	9666.2	10824	38103	9563.5	0	4739.8	0	0	39790	16134	27248	83007	0	0	0	1	1	1	1
	0.162821	-0.0613427	Q12931;Q12931-2;I3L0K7;I3L239;I3L253;I3L2D5	Q12931;Q12931-2;I3L0K7	Heat shock protein 75 kDa, mitochondrial	TRAP1	1141	Color2 [A=255, R=128, G=128, B=128]	9	6	Metabolism;Respiratory electron transport;Respiratory electron transport, ATP synthesis by chemiosmotic coupling, and heat production by uncoupling proteins.;The citric acid (TCA) cycle and respiratory electron transport	18	18	17	29.4	29.4	28	80.109	0	99.333	9044800	210	148000	62946	125260	159400	681920	705440	321280	637410	75034	58854	107150	94899	529300	614170	464460	564620	211910	145940	154420	366890	772620	572670	732520	6	4	9	5
	0.0351853	-0.061877	P61421;J3QL14;R4GN72;F5GYQ1	P61421;J3QL14;R4GN72;F5GYQ1	V-type proton ATPase subunit d 1	ATP6V0D1	378	Color2 [A=255, R=128, G=128, B=128]	9	6	Amino acids regulate mTORC1;Cellular responses to external stimuli;Cellular responses to stress;Immune System;Innate Immune System;Insulin receptor recycling;Ion channel transport;IRE1alpha activates chaperones;Iron uptake and transport;Metabolism of proteins;ROS and RNS production in phagocytes;Signal Transduction;Signaling by Insulin receptor;Signaling by Receptor Tyrosine Kinases;Transferrin e…	2	2	2	6.8	6.8	6.8	40.329	0	5.6374	459960	28	18151	4022.2	11716	16082	17105	17644	7386.1	13468	19392	17692	24874	25858	14174	42923	8836.3	11243	21782	19963	22429	46855	26795	13982	16173	2	1	1	1
	0.934761	-0.0622604	P51149;C9J592;C9J8S3;C9IZZ0;C9J4V0;C9J4S4;C9J7D1	P51149;C9J592;C9J8S3;C9IZZ0;C9J4V0	Ras-related protein Rab-7a	RAB7A	964	Color2 [A=255, R=128, G=128, B=128]	9	6	Adaptive Immune System;Immune System;Innate Immune System;Membrane Trafficking;Metabolism of proteins;MHC class II antigen presentation;Neutrophil degranulation;Post-translational protein modification;RAB GEFs exchange GTP for GDP on RABs;RAB geranylgeranylation;Rab regulation of trafficking;TBC/RABGAPs;Vesicle-mediated transport	7	7	7	41.1	41.1	41.1	23.489	0	71.486	6896900	107	499410	284560	408240	505220	393290	398090	208550	331220	291070	192340	296730	259020	147340	270620	138190	169180	336780	252540	253160	409410	227830	172160	210480	6	6	6	7
	0.280877	-0.062994	Q15046;Q15046-2;H3BVA8;J3KRL2;H3BRC9;H3BPV7	Q15046;Q15046-2	Lysine--tRNA ligase	KARS	1190	Color2 [A=255, R=128, G=128, B=128]	9	6	Cytosolic tRNA aminoacylation;Metabolism;Metabolism of amino acids and derivatives;Metabolism of proteins;Mitochondrial tRNA aminoacylation;Selenoamino acid metabolism;Translation;tRNA Aminoacylation	18	18	18	30.2	30.2	30.2	68.047	0	212.61	9213400	264	131700	85830	158620	205740	163290	186840	32262	127850	595660	461650	619700	511460	279360	526870	288800	361630	667840	548880	480860	880440	467260	400620	499150	9	7	8	10
	0.322749	-0.0631332	O43776;K7EIU7;O43776-2;K7EJ19;K7EPK2;K7EQ35;K7EMQ6;REV__H7BZ55	O43776	Asparagine--tRNA ligase, cytoplasmic	NARS	570	Color2 [A=255, R=128, G=128, B=128]	9	6	Cytosolic tRNA aminoacylation;Metabolism of proteins;Translation;tRNA Aminoacylation	14	14	13	27	27	23.2	62.942	0	47.226	4328900	141	119790	74396	116670	194960	338710	403360	147780	288710	79556	44253	90750	85360	159030	362790	190480	206070	106970	41301	67055	130990	309480	198850	274530	5	4	5	9
	0.0627411	-0.0648773	Q9UI30;F5GX77;Q9UI30-2;F5GYQ2	Q9UI30;F5GX77;Q9UI30-2;F5GYQ2	Multifunctional methyltransferase subunit TRM112-like protein	TRMT112	376	Color2 [A=255, R=128, G=128, B=128]	9	6	Biological oxidations;Eukaryotic Translation Termination;Metabolism;Metabolism of proteins;Metabolism of RNA;Methylation;Phase II - Conjugation of compounds;rRNA modification in the nucleus and cytosol;rRNA processing;rRNA processing in the nucleus and cytosol;Translation;tRNA modification in the nucleus and cytosol;tRNA processing	2	2	2	16.8	16.8	16.8	14.199	0	6.1115	405500	14	17734	0	17703	30582	0	0	0	0	48474	43347	65581	47709	0	0	0	0	29660	26572	25267	52866	0	0	0	1	0	1	1
	0.178198	-0.0661364	Q99873;E9PKG1;Q99873-2;Q99873-3;E9PQ98;E9PIX6;Q99873-5;E9PNR9;H0YDE4;Q9NR22;Q9NR22-2;E9PMZ2;E9PMW9	Q99873;E9PKG1;Q99873-2;Q99873-3;E9PQ98;E9PIX6;Q99873-5;E9PNR9;H0YDE4	Protein arginine N-methyltransferase 1	PRMT1	361	Color2 [A=255, R=128, G=128, B=128]	9	6	Chromatin modifying enzymes;Chromatin organization;ESR-mediated signaling;Estrogen-dependent gene expression;Extra-nuclear estrogen signaling;Gene expression (Transcription);Generic Transcription Pathway;RMTs methylate histone arginines;RNA Polymerase II Transcription;RUNX1 regulates genes involved in megakaryocyte differentiation and platelet function;Signal Transduction;Signaling by Nuclear Rec…	13	13	12	38.5	38.5	32.6	42.461	0	68.719	13433000	197	432460	259600	371510	615510	726620	748010	380690	656030	357170	350780	476160	461660	467650	647600	443240	557950	713920	596250	533780	1002600	737890	565370	613880	7	6	6	10
	0.6941	-0.0662313	P68104;Q5VTE0;A0A087WVQ9;P68104-2;A0A087WV01;Q5JR01;A6PW80	P68104;Q5VTE0;A0A087WVQ9;P68104-2;A0A087WV01	Elongation factor 1-alpha 1;Putative elongation factor 1-alpha-like 3;Elongation factor 1-alpha	EEF1A1;EEF1A1P5	1088	Color2 [A=255, R=128, G=128, B=128]	9	6	Autophagy;Cellular response to heat stress;Cellular responses to external stimuli;Cellular responses to stress;Chaperone Mediated Autophagy;Eukaryotic Translation Elongation;HSF1 activation;Immune System;Innate Immune System;Metabolism of proteins;Neutrophil degranulation;Peptide chain elongation;Post-translational protein modification;Protein methylation;Translation	24	24	14	62.1	62.1	33.5	50.14	0	295.18	190940000	409	6821300	3960500	5071500	6839400	10518000	10555000	6526100	9499300	18796000	5617700	7305500	6033500	6690400	11000000	6588800	7263100	5209700	5815800	4685800	7326400	10698000	8030800	9406500	19	16	15	18
	0.222784	-0.0671725	P07737;K7EJ44;I3L3D5;CON__P02584	P07737;K7EJ44	Profilin-1	PFN1	674	Color2 [A=255, R=128, G=128, B=128]	9	6	Axon guidance;Beta-catenin independent WNT signaling;Developmental Biology;Hemostasis;PCP/CE pathway;Platelet activation, signaling and aggregation;Platelet degranulation;Response to elevated platelet cytosolic Ca2+;RHO GTPase Effectors;RHO GTPases Activate Formins;Signal Transduction;Signaling by Rho GTPases;Signaling by ROBO receptors;Signaling by WNT	8	8	8	63.6	63.6	63.6	15.054	0	215.41	62130000	235	3006000	1737500	2080700	2740600	3035300	2690100	1658800	2625400	2674200	2717200	3322800	2753200	2069200	2488300	1934200	2272800	3091600	2407900	2378400	3797700	2892700	2439000	2479000	8	8	8	8
	0.472825	-0.0672407	P62753;A2A3R5;A2A3R7	P62753;A2A3R5	40S ribosomal protein S6	RPS6	1057	Color2 [A=255, R=128, G=128, B=128]	9	6	Activation of the mRNA upon binding of the cap-binding complex and eIFs, and subsequent binding to 43S;Axon guidance;Cap-dependent Translation Initiation;Developmental Biology;Disease;Eukaryotic Translation Elongation;Eukaryotic Translation Initiation;Eukaryotic Translation Termination;Formation of a pool of free 40S subunits;Formation of the ternary complex, and subsequently, the 43S complex;GTP…	7	7	7	30.5	30.5	30.5	28.68	0	53.326	8908300	118	969560	646460	743890	690680	414990	465380	255540	351900	359270	224080	347030	219110	191800	384570	213330	355560	185080	145840	129730	265830	355770	287780	335950	7	6	7	5
	0.140681	-0.0679705	P10768;H7BZT7;X6RA14;U3KQT1	P10768;H7BZT7;X6RA14;U3KQT1	S-formylglutathione hydrolase	ESD	473	Color2 [A=255, R=128, G=128, B=128]	9	6	Biological oxidations;Glutathione conjugation;Metabolism;Phase II - Conjugation of compounds	4	4	4	23.4	23.4	23.4	31.462	0	47.192	2988500	94	61469	47183	60373	113020	74941	108840	22222	82224	149790	132110	174960	167630	100700	125360	91341	113870	219090	133890	147650	293500	161630	131460	137690	4	2	3	3
	0.324728	-0.0683937	Q15393;Q15393-2;Q15393-3;I3L4G7	Q15393	Splicing factor 3B subunit 3	SF3B3	1200	Color2 [A=255, R=128, G=128, B=128]	9	6	Metabolism of RNA;mRNA Splicing;mRNA Splicing - Major Pathway;mRNA Splicing - Minor Pathway;Processing of Capped Intron-Containing Pre-mRNA	12	12	12	12.9	12.9	12.9	135.58	0	43.076	3077600	85	58987	21311	42638	59227	130480	92745	41959	68351	94339	105410	170750	146880	102040	254060	87833	128840	220870	139940	153180	178350	190070	160740	200490	3	1	2	3
	0.390565	-0.0691547	P68371;Q3ZCM7	P68371	Tubulin beta-4B chain	TUBB4B	1091	Color2 [A=255, R=128, G=128, B=128]	9	6	Activation of AMPK downstream of NMDARs;Activation of NMDA receptors and postsynaptic events;Adaptive Immune System;Anchoring of the basal body to the plasma membrane;Asparagine N-linked glycosylation;Assembly and cell surface presentation of NMDA receptors;AURKA Activation by TPX2;Axon guidance;Carboxyterminal post-translational modifications of tubulin;Cell Cycle;Cell Cycle, Mitotic;Cellular re…	22	22	1	65.4	65.4	2.7	49.83	0	323.31	221670000	754	8710400	5213200	7547300	9279600	6417900	6358700	3595200	5885300	11568000	10790000	13438000	12695000	5546300	10448000	6035800	7693200	13859000	10913000	13591000	17265000	8931100	7708700	8536300	18	17	18	18
	0.397682	-0.0691872	P21291;E9PP21;E9PND2;E9PS42	P21291;E9PP21;E9PND2;E9PS42	Cysteine and glycine-rich protein 1	CSRP1	370	Color2 [A=255, R=128, G=128, B=128]	9	6	Cellular responses to external stimuli;MTF1 activates gene expression;Response to metal ions	4	4	4	36.8	36.8	36.8	20.567	0	49.01	3578200	67	62790	54270	80229	136320	160030	184820	101360	164660	122050	80887	129260	100800	149970	226820	153510	177930	151310	132830	131020	234310	212600	177200	211340	1	1	2	3
	0.200881	-0.0693703	P30040;F8VY02;F8W1G0;P30040-2	P30040;F8VY02	Endoplasmic reticulum resident protein 29	ERP29	833	Color2 [A=255, R=128, G=128, B=128]	9	6		8	8	8	34.1	34.1	34.1	28.993	0	30.269	3244500	105	116870	30045	51052	106790	56246	75599	26221	53356	190290	177490	402070	183310	107910	131460	60448	77263	261810	193550	154550	280230	131330	102290	115800	5	2	4	6
	0.380005	-0.069768	P07910;G3V2Q1;G3V4C1;B2R5W2;P07910-2;B4DY08;G3V4W0;P07910-4;G3V576;G3V575;G3V555;P07910-3;G3V251;B4DSU6;O60812;G3V5V7;G3V3K6;G3V2D6;G3V5X6;P0DMR1;B2RXH8;A0A0G2JPF8;A0A0G2JNQ3;B7ZW38;G3V4M8;G3V2H6	P07910;G3V2Q1;G3V4C1;B2R5W2;P07910-2;B4DY08;G3V4W0;P07910-4;G3V576;G3V575;G3V555;P07910-3;G3V251;B4DSU6;O60812;G3V5V7;G3V3K6;G3V2D6;G3V5X6;P0DMR1;B2RXH8;A0A0G2JPF8;A0A0G2JNQ3;B7ZW38	Heterogeneous nuclear ribonucleoproteins C1/C2;Heterogeneous nuclear ribonucleoprotein C-like 1;Heterogeneous nuclear ribonucleoprotein C-like 4;Heterogeneous nuclear ribonucleoprotein C-like 2;Heterogeneous nuclear ribonucleoprotein C-like 3	HNRNPC;HNRNPCL1;HNRNPCL4;HNRNPCL2;HNRNPCL3	194	Color2 [A=255, R=128, G=128, B=128]	9	6	Metabolism of proteins;Metabolism of RNA;mRNA Splicing;mRNA Splicing - Major Pathway;Post-translational protein modification;Processing of Capped Intron-Containing Pre-mRNA;SUMO E3 ligases SUMOylate target proteins;SUMOylation;SUMOylation of RNA binding proteins	12	12	12	36.3	36.3	36.3	33.67	0	67.479	11082000	216	880660	654340	765670	758850	552170	627030	225820	423430	404760	293340	461320	393490	329180	577450	252200	393780	360710	207010	272490	481180	399400	344300	440450	11	9	9	9
	1.25158	-0.0701966	P49591;Q5T5C7	P49591;Q5T5C7	Serine--tRNA ligase, cytoplasmic	SARS	946	Color2 [A=255, R=128, G=128, B=128]	9	6	Cytosolic tRNA aminoacylation;Metabolism;Metabolism of amino acids and derivatives;Metabolism of proteins;Selenoamino acid metabolism;Selenocysteine synthesis;Translation;tRNA Aminoacylation	7	7	7	20.4	20.4	20.4	58.777	0	30.718	3384700	70	97333	111280	201220	293130	280820	273810	120120	261430	96207	55738	53374	70908	82798	164720	84832	103530	76716	95767	100880	226060	145750	104700	136020	3	4	4	5
	0.488173	-0.0707173	P46777;A0A2R8Y6J3;Q5T7N0;A0A2R8Y4A2	P46777;A0A2R8Y6J3	60S ribosomal protein L5	RPL5	136	Color2 [A=255, R=128, G=128, B=128]	9	6	Axon guidance;Cap-dependent Translation Initiation;Developmental Biology;Disease;Eukaryotic Translation Elongation;Eukaryotic Translation Initiation;Eukaryotic Translation Termination;Formation of a pool of free 40S subunits;GTP hydrolysis and joining of the 60S ribosomal subunit;Infectious disease;Influenza Infection;Influenza Life Cycle;Influenza Viral RNA Transcription and Replication;L13a-med…	12	12	12	39.1	39.1	39.1	34.362	0	44.186	7991200	131	762070	500840	643330	536560	382390	386360	202960	314220	269470	245940	369050	330820	214040	306460	178150	234500	157820	134880	158890	235040	390920	297770	366720	10	8	11	9
	0.280545	-0.0719669	P04843;B7Z4L4;F8WF32	P04843;B7Z4L4	Dolichyl-diphosphooligosaccharide--protein glycosyltransferase subunit 1	RPN1	646	Color2 [A=255, R=128, G=128, B=128]	9	6	Asparagine N-linked glycosylation;Metabolism of proteins;Post-translational protein modification;SRP-dependent cotranslational protein targeting to membrane;Translation	17	17	17	33.8	33.8	33.8	68.569	0	83.149	8039800	238	308350	188920	280450	385810	489390	478390	202070	374510	230240	192370	373860	342750	279660	392890	250900	313060	340430	249620	253410	523190	440890	324890	391190	11	8	9	10
	0.261884	-0.0723734	P07437;Q5JP53;Q5ST81;A0A075B736;Q5SQY0;A6NNZ2;Q9H4B7;CON__ENSEMBL:ENSBTAP00000025008	P07437;Q5JP53;Q5ST81	Tubulin beta chain	TUBB	672	Color2 [A=255, R=128, G=128, B=128]	9	6	Activation of AMPK downstream of NMDARs;Activation of NMDA receptors and postsynaptic events;Adaptive Immune System;Anchoring of the basal body to the plasma membrane;Asparagine N-linked glycosylation;Assembly and cell surface presentation of NMDA receptors;AURKA Activation by TPX2;Axon guidance;Carboxyterminal post-translational modifications of tubulin;Cell Cycle;Cell Cycle, Mitotic;Cellular re…	21	5	4	61.7	19.4	16	49.67	0	252.78	81728000	220	3182300	1747900	2696200	3208300	2428900	2512100	1309600	2099200	4622300	4223200	4895900	4972600	2151300	3211400	2361800	2518100	5590500	4241900	5195600	6849500	2909400	2670100	2860400	5	4	5	5
	0.216178	-0.0726466	P62913;P62913-2;Q5VVC8	P62913;P62913-2;Q5VVC8	60S ribosomal protein L11	RPL11	1069	Color2 [A=255, R=128, G=128, B=128]	9	6	Axon guidance;Cap-dependent Translation Initiation;Developmental Biology;Disease;Eukaryotic Translation Elongation;Eukaryotic Translation Initiation;Eukaryotic Translation Termination;Formation of a pool of free 40S subunits;GTP hydrolysis and joining of the 60S ribosomal subunit;Infectious disease;Influenza Infection;Influenza Life Cycle;Influenza Viral RNA Transcription and Replication;L13a-med…	5	5	4	28.1	28.1	23.6	20.252	0	65.43	24916000	81	1176300	823170	1087800	1143600	1357800	1411400	905510	1276900	946550	556250	877740	706040	979220	1299100	1001900	1099100	689320	548960	629280	983470	1386200	1157400	1382800	4	4	4	4
	0.251203	-0.0727668	P11021	P11021	78 kDa glucose-regulated protein	HSPA5	708	Color2 [A=255, R=128, G=128, B=128]	9	6	Adaptive Immune System;Antigen Presentation: Folding, assembly and peptide loading of class I MHC;ATF6 (ATF6-alpha) activates chaperone genes;ATF6 (ATF6-alpha) activates chaperones;Cellular response to heat stress;Cellular responses to external stimuli;Cellular responses to stress;Class I MHC mediated antigen processing & presentation;Hemostasis;Immune System;IRE1alpha activates chaperones;Metabo…	17	15	15	30.9	29.8	29.8	72.332	0	125.53	6579000	202	279170	167620	240500	355550	328080	338910	126500	274120	227030	229740	307240	247180	184780	478410	134560	181160	361430	242200	273890	461350	317440	234220	279700	9	7	9	11
	0.240224	-0.0733089	P49411;H3BNU3	P49411	Elongation factor Tu, mitochondrial	TUFM	942	Color2 [A=255, R=128, G=128, B=128]	9	6	Metabolism of proteins;Mitochondrial translation;Mitochondrial translation elongation;Translation	19	19	19	50.7	50.7	50.7	49.541	0	116.92	20484000	344	757160	451880	662570	925520	965110	952710	456520	763950	886720	769220	955340	925310	719030	860710	681330	823870	1030500	742190	803280	1326600	1041200	815970	1012000	15	11	14	16
	0.0615866	-0.0734174	Q96C19;H0Y4Y4	Q96C19	EF-hand domain-containing protein D2	EFHD2	1307	Color2 [A=255, R=128, G=128, B=128]	9	6		3	3	3	11.7	11.7	11.7	26.697	0	7.959	193520	9	26393	0	14261	21501	0	0	0	0	16633	0	35525	17524	0	0	0	0	17969	14587	0	29131	0	0	0	2	0	1	2
	0.238213	-0.0740013	P46063;F5H4P4;F5H3W0;F5H2L2;F8WA66;F8WD97;F5GYB7	P46063	ATP-dependent DNA helicase Q1	RECQL	921	Color2 [A=255, R=128, G=128, B=128]	9	6		10	10	10	18.6	18.6	18.6	73.457	0	48.451	4261400	111	79814	21750	92751	126450	380370	372350	135750	247910	22087	9137.3	38652	24394	270380	376810	204070	270370	14860	0	0	29220	436880	295810	385630	5	1	4	6
	0.197435	-0.0743837	Q86TX2;A0A087X0W7;P49753;G3V4F2;A0A087WT95;P49753-2;A0A2R8Y7H3	Q86TX2;A0A087X0W7;P49753;G3V4F2;A0A087WT95	Acyl-coenzyme A thioesterase 1;Acyl-coenzyme A thioesterase 2, mitochondrial	ACOT1;ACOT2	41	Color2 [A=255, R=128, G=128, B=128]	9	6	Fatty acid metabolism;Metabolism;Metabolism of lipids;Mitochondrial Fatty Acid Beta-Oxidation;Peroxisomal protein import;Protein localization	8	8	8	23.3	23.3	23.3	46.277	0	43.01	2207000	74	67438	36544	49730	128060	121300	128960	51320	75599	71561	76149	107590	56289	66776	84729	63423	39641	154020	105020	102080	217440	119280	74629	100890	3	4	3	6
	0.0944501	-0.0755708	P20073;P20073-2	P20073;P20073-2	Annexin A7	ANXA7	769	Color2 [A=255, R=128, G=128, B=128]	9	6		6	6	6	13.1	13.1	13.1	52.739	0	17.884	1226500	29	36183	44310	48645	66239	62267	43545	49434	49368	84517	68116	165170	51697	7620.2	37945	0	0	89821	74837	43628	180320	0	12641	0	2	1	2	2
	0.452626	-0.0757685	Q15365	Q15365	Poly(rC)-binding protein 1	PCBP1	1198	Color2 [A=255, R=128, G=128, B=128]	9	6	Metabolism of RNA;mRNA Splicing;mRNA Splicing - Major Pathway;Processing of Capped Intron-Containing Pre-mRNA	9	9	6	32.6	32.6	22.5	37.497	0	120.64	15909000	194	739130	374810	552550	729360	636890	617370	382270	585320	875530	758320	999310	941420	485810	751380	434240	515200	737990	553360	554410	967440	729740	560430	661550	8	6	7	9
	0.235612	-0.0759616	Q99613;B5ME19;Q99613-2;H3BPE3;H3BPE4	Q99613;B5ME19;Q99613-2	Eukaryotic translation initiation factor 3 subunit C;Eukaryotic translation initiation factor 3 subunit C-like protein	EIF3C;EIF3CL	216	Color2 [A=255, R=128, G=128, B=128]	9	6	Activation of the mRNA upon binding of the cap-binding complex and eIFs, and subsequent binding to 43S;Cap-dependent Translation Initiation;Eukaryotic Translation Initiation;Formation of a pool of free 40S subunits;Formation of the ternary complex, and subsequently, the 43S complex;GTP hydrolysis and joining of the 60S ribosomal subunit;L13a-mediated translational silencing of Ceruloplasmin expre…	14	14	14	16.9	16.9	16.9	105.34	0	80.997	9236700	218	525280	286430	437680	477920	562320	546690	304830	506590	294200	219320	354290	273130	286610	384840	298720	313210	373200	313870	326800	569330	418690	344810	387900	10	7	9	10
	0.177855	-0.0760074	P43358;C9JZJ5;C9JK50;C9JIR1;C9J9C2;P43363;P43361;P43362;Q8TD91-2;O60732-2;O60732;A0A0A0MSA3;Q3SYA6;Q96M61;A2A368;O15480;A8MXT2	P43358	Melanoma-associated antigen 4	MAGEA4	915	Color2 [A=255, R=128, G=128, B=128]	9	6		13	13	11	39.4	39.4	34.1	34.899	0	105.82	22834000	290	597110	592300	561430	800740	1074200	1071100	482210	794090	1180300	1029800	1258500	1292200	656150	1025400	825400	1060500	906980	738290	828480	1337200	1309700	1007100	1191000	11	6	10	13
	0.0401011	-0.076313	Q02252;Q02252-2;G3V4Z4	Q02252;Q02252-2;G3V4Z4	Methylmalonate-semialdehyde dehydrogenase [acylating], mitochondrial	ALDH6A1	1108	Color2 [A=255, R=128, G=128, B=128]	9	6	Branched-chain amino acid catabolism;Metabolism;Metabolism of amino acids and derivatives	3	3	3	7.1	7.1	7.1	57.839	0	8.1919	245450	17	0	0	0	0	0	0	0	0	0	0	0	0	10252	21556	3678.8	0	30448	10416	13758	61326	13995	22969	20525	0	0	0	0
	0.219011	-0.0764117	P41250;H7C443	P41250	Glycine--tRNA ligase	GARS	905	Color2 [A=255, R=128, G=128, B=128]	9	6	Cytosolic tRNA aminoacylation;Metabolism of proteins;Mitochondrial tRNA aminoacylation;Translation;tRNA Aminoacylation	25	25	25	37.1	37.1	37.1	83.165	0	165.47	17939000	375	614010	277920	553350	791080	610720	753290	387650	663140	1111900	905570	1285000	1488500	484650	754750	334740	540690	912640	688220	646520	1359700	742000	643620	701730	16	12	15	20
	0.248242	-0.0764604	P41091;Q2VIR3;Q2VIR3-2;H7BZU1	P41091;Q2VIR3;Q2VIR3-2	Eukaryotic translation initiation factor 2 subunit 3;Putative eukaryotic translation initiation factor 2 subunit 3-like protein	EIF2S3;EIF2S3L	903	Color2 [A=255, R=128, G=128, B=128]	9	6	ABC-family proteins mediated transport;Activation of the mRNA upon binding of the cap-binding complex and eIFs, and subsequent binding to 43S;Cap-dependent Translation Initiation;Eukaryotic Translation Initiation;Formation of the ternary complex, and subsequently, the 43S complex;GTP hydrolysis and joining of the 60S ribosomal subunit;L13a-mediated translational silencing of Ceruloplasmin express…	9	9	9	26.9	26.9	26.9	51.109	0	75.54	5899000	160	225380	122060	189150	255300	404500	400470	212270	371030	180880	103260	157670	102660	243830	348020	229720	264660	176110	130680	143470	287720	403630	261310	316250	8	6	6	8
	0.806953	-0.0773816	P07355;P07355-2;H0YN42;H0YMU9;H0YMD0;A6NMY6;H0YM50;H0YKS4;H0YNP5;H0YL33;H0YN28;H0YMM1;H0YMT9;H0YKX9;H0YLV6;H0YKZ7;H0YMW4;H0YKL9;H0YNA0;H0YKV8;H0YN52;H0YMD9;H0YKN4;H0YNB8;H0YLE2	P07355;P07355-2;H0YN42;H0YMU9;H0YMD0;A6NMY6;H0YM50;H0YKS4;H0YNP5;H0YL33;H0YN28	Annexin A2;Annexin;Putative annexin A2-like protein	ANXA2;ANXA2P2	670	Color2 [A=255, R=128, G=128, B=128]	9	6	Cytokine Signaling in Immune system;Dissolution of Fibrin Clot;Gene and protein expression by JAK-STAT signaling after Interleukin-12 stimulation;Hemostasis;Immune System;Innate Immune System;Interleukin-12 family signaling;Interleukin-12 signaling;Muscle contraction;Neutrophil degranulation;Signaling by Interleukins;Smooth Muscle Contraction	27	27	27	71.4	71.4	71.4	38.604	0	323.31	48245000	485	1070400	770590	991430	1496700	1297000	1596800	943630	1242500	1792700	1766400	2423500	2115900	1826300	3387000	1806700	1932800	2935700	2276000	2218000	3411900	3034200	2396600	2669300	22	18	18	21
	0.195523	-0.0780439	P53004;C9J1E1	P53004	Biliverdin reductase A	BLVRA	976	Color2 [A=255, R=128, G=128, B=128]	9	6	Heme degradation;Metabolism;Metabolism of porphyrins	6	6	6	20.6	20.6	20.6	33.428	0	28.293	2513100	87	45443	13080	0	53650	97829	102530	39922	81409	86663	81924	120960	88970	101600	137580	102770	121600	158390	124480	132820	232510	144790	120900	153380	2	1	0	3
	0.0318673	-0.078342	Q02790;F5H1U3;H0YFG2;F5H120	Q02790	Peptidyl-prolyl cis-trans isomerase FKBP4;Peptidyl-prolyl cis-trans isomerase FKBP4, N-terminally processed	FKBP4	1112	Color2 [A=255, R=128, G=128, B=128]	9	6	Attenuation phase;Cellular response to heat stress;Cellular responses to external stimuli;Cellular responses to stress;ESR-mediated signaling;Estrogen-dependent gene expression;HSF1-dependent transactivation;HSP90 chaperone cycle for steroid hormone receptors (SHR);Signal Transduction;Signaling by Nuclear Receptors	24	24	24	62.3	62.3	62.3	51.804	0	186.75	8352200	207	602050	315120	505940	791300	21997	40177	0	21828	671450	640730	903060	701860	9721.2	25037	9898.3	18925	830600	599210	514240	1091800	14210	15365	5578.7	14	10	13	18
	0.198888	-0.079587	Q15181;Q5SQT6	Q15181;Q5SQT6	Inorganic pyrophosphatase	PPA1	1194	Color2 [A=255, R=128, G=128, B=128]	9	6	Cytosolic tRNA aminoacylation;Metabolism;Metabolism of proteins;Pyrophosphate hydrolysis;Translation;tRNA Aminoacylation	19	19	19	67.1	67.1	67.1	32.66	0	253.55	35604000	254	1333800	938140	1260500	1900500	760070	799290	439490	697180	2263900	2092800	2792200	2654600	671460	893400	629460	730730	2855700	2129600	2241400	3804600	1050400	792170	923280	11	10	10	14
	0.567778	-0.0800672	Q06830;A0A0A0MSI0;A0A0A0MRQ5;Q13162;H7C3T4	Q06830;A0A0A0MSI0	Peroxiredoxin-1	PRDX1	1120	Color2 [A=255, R=128, G=128, B=128]	9	6	Cellular responses to external stimuli;Cellular responses to stress;Deregulated CDK5 triggers multiple neurodegenerative pathways in Alzheimer's disease models;Detoxification of Reactive Oxygen Species;Disease;Gene expression (Transcription);Generic Transcription Pathway;Immune System;Innate Immune System;Neurodegenerative Diseases;Neutrophil degranulation;RNA Polymerase II Transcription;TP53 Reg…	13	13	12	72.9	72.9	67.3	22.11	0	82.852	54938000	267	1740600	1065600	1376000	1948400	1571700	1820000	1053300	1735200	2810600	2858400	3348200	3179700	1717900	2802200	1594600	2338900	2989100	2493600	2555500	3490000	2731000	2224100	2562500	12	10	11	11
	0.328425	-0.0802159	P31943;G8JLB6;E9PCY7;D6RBM0;H0YB39;D6RIU0;E7EN40;D6RFM3;D6RIH9;D6RJ04;D6RDU3;D6RIT2;D6R9T0;E5RGV0;D6RAM1;E7EQJ0;H0YBD7;D6RDL0;H0YBG7;E5RGH4;H0YAQ2;D6RF17;D6R9D3;E5RJ94	P31943;G8JLB6;E9PCY7;D6RBM0;H0YB39;D6RIU0;E7EN40	Heterogeneous nuclear ribonucleoprotein H;Heterogeneous nuclear ribonucleoprotein H, N-terminally processed	HNRNPH1	431	Color2 [A=255, R=128, G=128, B=128]	9	6	FGFR2 alternative splicing;Metabolism of RNA;mRNA Splicing;mRNA Splicing - Major Pathway;Processing of Capped Intron-Containing Pre-mRNA;Signal Transduction;Signaling by FGFR;Signaling by FGFR2;Signaling by Receptor Tyrosine Kinases	13	13	7	36.1	36.1	20.9	49.229	0	290.52	28792000	255	986600	619690	926460	1104400	1274400	1197600	614310	1072900	1498900	1381600	1829200	1769600	967120	1321900	972080	1197500	1414900	1077400	1285300	1779200	1159300	918660	1127300	8	9	9	10
	0.35771	-0.081367	P52907	P52907	F-actin-capping protein subunit alpha-1	CAPZA1	975	Color2 [A=255, R=128, G=128, B=128]	9	6	Adaptive Immune System;Advanced glycosylation endproduct receptor signaling;Asparagine N-linked glycosylation;Cellular responses to external stimuli;Cellular responses to stress;COPI-independent Golgi-to-ER retrograde traffic;COPI-mediated anterograde transport;Cytokine Signaling in Immune system;ER to Golgi Anterograde Transport;Factors involved in megakaryocyte development and platelet producti…	9	9	7	54.9	54.9	45.5	32.922	0	109.98	4841700	130	46531	9160.5	73922	136080	245680	257600	94555	212470	128180	123500	193060	117890	184030	363460	221730	250270	292150	207030	213890	356490	282380	238370	282800	2	1	6	5
	0.612822	-0.0815907	P13639	P13639	Elongation factor 2	EEF2	726	Color2 [A=255, R=128, G=128, B=128]	9	6	Disease;Eukaryotic Translation Elongation;Gamma carboxylation, hypusine formation and arylsulfatase activation;Immune System;Infectious disease;Innate Immune System;Metabolism of proteins;Neutrophil degranulation;Peptide chain elongation;Post-translational protein modification;Protein methylation;Synthesis of diphthamide-EEF2;Translation;Uptake and actions of bacterial toxins;Uptake and function …	41	41	38	55.4	55.4	49.3	95.337	0	323.31	100670000	756	2764500	1691000	2247900	3452300	6154000	6583200	3748700	6049300	2850700	2988800	3589400	3468100	3912500	6505900	3826400	4636000	3143900	2584600	2658900	4416500	6534300	5084200	5563200	28	29	27	33
	0.0461684	-0.0821767	O95747;C9JIG9;Q9UEW8;Q9UEW8-2	O95747;C9JIG9	Serine/threonine-protein kinase OSR1	OXSR1	614	Color2 [A=255, R=128, G=128, B=128]	9	6		6	6	6	13.1	13.1	13.1	58.022	0	53.675	477630	31	16462	0	30541	68989	38278	34410	0	22084	23423	8243.5	38999	12028	6720.5	17799	0	0	43847	16563	28776	60398	0	0	0	1	0	3	4
	0.927449	-0.0821853	P18124;A8MUD9;C9JIJ5;C9JZ88	P18124;A8MUD9	60S ribosomal protein L7	RPL7	760	Color2 [A=255, R=128, G=128, B=128]	9	6	Axon guidance;Cap-dependent Translation Initiation;Developmental Biology;Disease;Eukaryotic Translation Elongation;Eukaryotic Translation Initiation;Eukaryotic Translation Termination;Formation of a pool of free 40S subunits;GTP hydrolysis and joining of the 60S ribosomal subunit;Infectious disease;Influenza Infection;Influenza Life Cycle;Influenza Viral RNA Transcription and Replication;L13a-med…	13	13	13	51.2	51.2	51.2	29.225	0	70.497	11033000	137	1353500	1010500	1179200	1114900	343260	595370	184490	318330	336980	330640	459710	364580	241060	448040	163320	276010	216620	181090	163650	362910	350280	319200	335540	12	10	13	12
	0.185359	-0.08287	P33992;B1AHB1;B1AHA9;B1AHB2	P33992;B1AHB1	DNA replication licensing factor MCM5;DNA helicase	MCM5	866	Color2 [A=255, R=128, G=128, B=128]	9	6	Activation of ATR in response to replication stress;Activation of the pre-replicative complex;Assembly of the pre-replicative complex;Cell Cycle;Cell Cycle Checkpoints;Cell Cycle, Mitotic;DNA Replication;DNA Replication Pre-Initiation;DNA strand elongation;G1/S Transition;G2/M Checkpoints;Mitotic G1-G1/S phases;Orc1 removal from chromatin;S Phase;Switching of origins to a post-replicative state;S…	21	21	19	35.6	35.6	31.2	82.285	0	55.831	9312200	160	266640	123620	262650	191410	742610	706330	328820	575740	53643	24372	46116	88905	596720	798330	550450	687030	37863	14603	10859	70177	834550	666920	787290	9	4	7	6
	0.278899	-0.0836599	O75439;G3V0E4;F8WAZ6;F8WEA6;F8WBE1	O75439;G3V0E4	Mitochondrial-processing peptidase subunit beta	PMPCB	591	Color2 [A=255, R=128, G=128, B=128]	9	6	Mitochondrial calcium ion transport;Mitochondrial protein import;Processing of SMDT1;Protein localization;Transport of small molecules	9	8	8	23.1	21.7	21.7	54.366	0	31.584	2453100	92	64119	42134	76420	141860	159180	121580	61694	147150	82063	38528	102800	100080	58688	86589	56197	97587	130530	100600	100660	193560	131350	96100	124860	3	3	3	5
	0.18565	-0.0836926	P07237;H7BZ94;H0Y3Z3;I3L398;I3L312;I3L4M2;I3NI03;I3L0S0;I3L3U6;I3L514;I3L3P5;I3L1Y5	P07237;H7BZ94;H0Y3Z3	Protein disulfide-isomerase	P4HB	668	Color2 [A=255, R=128, G=128, B=128]	9	6	Cellular responses to external stimuli;Cellular responses to stress;Chylomicron assembly;Collagen biosynthesis and modifying enzymes;Collagen formation;Cytokine Signaling in Immune system;Detoxification of Reactive Oxygen Species;Extracellular matrix organization;Hedgehog ligand biogenesis;Immune System;Interleukin-12 family signaling;Interleukin-12 signaling;Interleukin-23 signaling;Metabolism o…	27	27	27	52	52	52	57.116	0	154.75	15807000	297	280360	118940	264780	358730	136050	181820	27963	109840	1046400	915880	1290900	1108000	217590	3738500	161480	187540	1215700	823500	828950	1512100	377770	277810	272880	9	4	12	12
	0.234337	-0.0844893	P53621;A0A3B3ISC6;A0A3B3IS84;P53621-2;A0A3B3IT15;A0A3B3IU89;A0A3B3ITV3;A0A3B3ISK1;A0A3B3ITI7;A0A3B3IU78	P53621;A0A3B3ISC6;A0A3B3IS84;P53621-2;A0A3B3IT15;A0A3B3IU89	Coatomer subunit alpha;Xenin;Proxenin	COPA	148	Color2 [A=255, R=128, G=128, B=128]	9	6	Asparagine N-linked glycosylation;COPI-dependent Golgi-to-ER retrograde traffic;COPI-mediated anterograde transport;ER to Golgi Anterograde Transport;Golgi-to-ER retrograde transport;Intra-Golgi and retrograde Golgi-to-ER traffic;Membrane Trafficking;Metabolism of proteins;Post-translational protein modification;Transport to the Golgi and subsequent modification;Vesicle-mediated transport	19	19	19	18.2	18.2	18.2	138.34	0	135.28	3263700	159	279390	125710	184240	246050	291840	245080	95211	220630	2290.7	3788.4	0	0	139830	270750	100660	129490	10901	4896.4	6197	50289	246520	121690	223560	14	8	12	15
	0.601001	-0.084671	Q9P2J5;Q9P2J5-2;Q9P2J5-3;A0A087WXY1	Q9P2J5;Q9P2J5-2	Leucine--tRNA ligase, cytoplasmic	LARS	1405	Color2 [A=255, R=128, G=128, B=128]	9	6	Cytosolic tRNA aminoacylation;Metabolism;Metabolism of amino acids and derivatives;Metabolism of proteins;Selenoamino acid metabolism;Translation;tRNA Aminoacylation	10	10	10	11.6	11.6	11.6	134.46	0	58.021	2641900	112	169530	108230	148340	172120	128740	146660	44849	104150	40515	16785	61332	27980	80648	148780	99069	111550	128110	85261	98710	226820	130980	101960	122710	7	5	6	7
	0.146524	-0.0851874	Q05639;A0A2U3TZH3;A0A2R8Y488;A0A2R8Y660;A0A2R8YDN5	Q05639;A0A2U3TZH3;A0A2R8Y488	Elongation factor 1-alpha 2	EEF1A2	143	Color2 [A=255, R=128, G=128, B=128]	9	6	Eukaryotic Translation Elongation;Metabolism of proteins;Translation	16	6	6	46.9	18.4	18.4	50.47	0	41.005	2607400	51	17474	13126	22988	41478	208670	181570	79342	160570	18783	19909	19190	6633.9	148870	174920	116000	210310	26628	25374	23710	55528	375100	170180	182330	1	1	1	2
	0.521132	-0.0860121	Q99460;A0A087WW66;Q99460-2;C9J9M4;H7BZR6;H7C378	Q99460;A0A087WW66;Q99460-2	26S proteasome non-ATPase regulatory subunit 1	PSMD1	28	Color2 [A=255, R=128, G=128, B=128]	9	6	ABC transporter disorders;ABC-family proteins mediated transport;Activation of APC/C and APC/C:Cdc20 mediated degradation of mitotic proteins;Activation of NF-kappaB in B cells;Adaptive Immune System;Antigen processing: Ubiquitination & Proteasome degradation;Antigen processing-Cross presentation;APC/C:Cdc20 mediated degradation of mitotic proteins;APC/C:Cdc20 mediated degradation of Securin;APC/…	13	13	12	16.1	16.1	14.2	105.84	0	53.579	3481700	109	35585	20799	79954	84234	195730	221520	96905	161680	83777	82458	169860	100860	98382	242280	123260	181460	160690	140010	103190	231170	219960	175420	227950	4	3	6	5
	0.221463	-0.086246	Q01581;P54868;D6RIW1;P54868-3;P54868-2	Q01581	Hydroxymethylglutaryl-CoA synthase, cytoplasmic	HMGCS1	1105	Color2 [A=255, R=128, G=128, B=128]	9	6	Activation of gene expression by SREBF (SREBP);Cholesterol biosynthesis;Ketone body metabolism;Metabolism;Metabolism of lipids;Metabolism of steroids;PPARA activates gene expression;Regulation of cholesterol biosynthesis by SREBP (SREBF);Regulation of lipid metabolism by Peroxisome proliferator-activated receptor alpha (PPARalpha);Synthesis of Ketone Bodies	12	12	12	28.8	28.8	28.8	57.293	0	147.83	15538000	245	607500	355280	516110	855040	797620	783650	412910	677770	575290	641930	877950	845020	423950	578170	472970	563560	846660	716620	618900	1102800	621050	423600	611210	10	9	10	12
	0.108004	-0.0870757	P42765;A0A0B4J2A4;K7EME0;K7ER88;K7EJB1;K7EJ68	P42765;A0A0B4J2A4;K7EME0	3-ketoacyl-CoA thiolase, mitochondrial	ACAA2	81	Color2 [A=255, R=128, G=128, B=128]	9	6	Fatty acid metabolism;Metabolism;Metabolism of lipids;Mitochondrial Fatty Acid Beta-Oxidation	3	3	3	7.6	7.6	7.6	41.924	0	12.774	349060	15	49240	6342.4	22353	44720	20539	11305	0	20167	13135	0	13441	0	0	33693	0	5967.9	22338	6487.5	15704	16236	8616.8	6569	10309	3	1	2	3
	0.200286	-0.0885127	Q01081;P0DN76;Q01081-2;Q8WU68;Q01081-3;K7EJH3;A0A1B0GW87;K7EJM7;M0QYK5;M0R2N4;Q01081-4;Q8WU68-3;Q8WU68-2	Q01081;P0DN76;Q01081-2	Splicing factor U2AF 35 kDa subunit	U2AF1	702	Color2 [A=255, R=128, G=128, B=128]	9	6	Gene expression (Transcription);Metabolism of RNA;mRNA 3'-end processing;mRNA Splicing;mRNA Splicing - Major Pathway;Processing of Capped Intron-Containing Pre-mRNA;RNA Polymerase II Transcription;RNA Polymerase II Transcription Termination;Transport of Mature mRNA derived from an Intron-Containing Transcript;Transport of Mature Transcript to Cytoplasm	5	5	5	22.1	22.1	22.1	27.872	0	60.15	2910000	81	167760	87014	99209	207320	178490	100280	93765	120320	136350	64742	115860	80606	86051	178660	95688	129250	91640	66067	86540	133540	134090	106050	139320	4	3	4	5
	0.0951221	-0.0885417	Q15785	Q15785	Mitochondrial import receptor subunit TOM34	TOMM34	1205	Color2 [A=255, R=128, G=128, B=128]	9	6		5	5	5	21.4	21.4	21.4	34.559	0	57.509	253310	15	22413	18400	29297	57461	0	0	0	0	24393	3302.4	29951	13085	0	0	0	0	29820	0	13415	11770	0	0	0	1	3	2	3
	0.208524	-0.0886607	P23526;P23526-2	P23526;P23526-2	Adenosylhomocysteinase	AHCY	795	Color2 [A=255, R=128, G=128, B=128]	9	6	Biological oxidations;Defective AHCY causes Hypermethioninemia with S-adenosylhomocysteine hydrolase deficiency (HMAHCHD);Disease;Diseases of metabolism;Metabolic disorders of biological oxidation enzymes;Metabolism;Metabolism of amino acids and derivatives;Metabolism of ingested SeMet, Sec, MeSec into H2Se;Methylation;Phase II - Conjugation of compounds;Selenoamino acid metabolism;Sulfur amino a…	18	18	18	42.4	42.4	42.4	47.716	0	217.98	79011000	494	3194200	1985700	2699000	3586000	3873000	3951700	2484300	3700800	3155500	2907400	3563200	3337800	2526500	3330800	2604700	3070500	3682500	2689100	2823500	4514500	4325700	3469400	3764200	17	14	15	18
	0.239476	-0.0892217	Q9BWF3;E9PB51;Q9BQ04;Q9BWF3-4;E9PLB0;E9PM61;D6R9K7;U3KQD5;J3QRR5;Q9BWF3-3;Q9BWF3-2	Q9BWF3;E9PB51;Q9BQ04;Q9BWF3-4	RNA-binding protein 4;RNA-binding protein 4B	RBM4;RBM4B	1345	Color2 [A=255, R=128, G=128, B=128]	9	6	Circadian Clock	5	5	3	19.5	19.5	7.4	40.313	0	31.699	235020	15	0	0	0	0	0	0	0	0	24502	9207.2	36748	26441	0	13720	0	0	19262	11326	7089.8	61931	10186	0	14603	0	0	0	0
	0.052307	-0.0894496	P60900;G3V3U4;G3V3I1;G3V295;G3V5Z7;P60900-2	P60900;G3V3U4;G3V3I1;G3V295;G3V5Z7;P60900-2	Proteasome subunit alpha type-6;Proteasome subunit alpha type	PSMA6	417	Color2 [A=255, R=128, G=128, B=128]	9	6	ABC transporter disorders;ABC-family proteins mediated transport;Activation of APC/C and APC/C:Cdc20 mediated degradation of mitotic proteins;Activation of NF-kappaB in B cells;Adaptive Immune System;Antigen processing: Ubiquitination & Proteasome degradation;Antigen processing-Cross presentation;APC/C:Cdc20 mediated degradation of mitotic proteins;APC/C:Cdc20 mediated degradation of Securin;APC/…	2	2	2	10.2	10.2	10.2	27.399	0	7.1039	261140	16	9331.1	0	0	26436	0	19803	0	7647.4	0	0	4298.7	6570.1	0	53958	0	3696.7	23310	5485	17565	46941	0	11420	8519.4	1	0	0	2
	0.416621	-0.0895507	Q96KP4;Q96KP4-2;J3QKT2;J3QKQ0;A0A087WYZ1;J3KSV5;J3QL02;J3QRD0;J3QLU1;J3QR27;J3QQN6;A0A087WVS2;J3KRD5;J3QRA8;J3QRH4;J3QRP4;J3KSS4	Q96KP4;Q96KP4-2	Cytosolic non-specific dipeptidase	CNDP2	1318	Color2 [A=255, R=128, G=128, B=128]	9	6	Biological oxidations;Glutathione conjugation;Glutathione synthesis and recycling;Metabolism;Phase II - Conjugation of compounds	12	12	12	36	36	36	52.878	0	63.866	4312700	157	159530	52023	97973	173140	138540	88784	55220	112100	207400	188480	286650	275460	107940	152660	97863	135650	342070	282620	297060	477950	132160	122720	140590	7	4	6	7
	0.148337	-0.0897894	O95373;E9PLJ0;E9PLB2	O95373	Importin-7	IPO7	609	Color2 [A=255, R=128, G=128, B=128]	9	6		7	7	6	8.2	8.2	7.1	119.52	0	32.556	954080	52	73800	26734	67977	124550	41055	33481	5850.4	33470	26493	24388	62443	38488	7342.9	30827	0	6504.7	78437	49994	59870	100470	19978	0	14328	4	2	4	5
	0.0559069	-0.0901501	O60701;O60701-2;O60701-3;E7ER95;E7ER83;E7ETF4;E7EV97;D6RHF4;E9PBD2	O60701;O60701-2;O60701-3	UDP-glucose 6-dehydrogenase	UGDH	578	Color2 [A=255, R=128, G=128, B=128]	9	6	Biological oxidations;Formation of the active cofactor, UDP-glucuronate;Glucuronidation;Metabolism;Phase II - Conjugation of compounds	7	7	7	19.4	19.4	19.4	55.023	0	21.197	693670	43	27411	5705.1	21149	48394	10374	12402	0	11239	59188	36232	58416	55901	20196	27534	0	13703	52364	29437	16851	83106	48952	14970	20582	2	1	2	4
	0.274855	-0.0902653	P36639;P36639-4;P36639-3;P36639-2	P36639;P36639-4;P36639-3;P36639-2	7,8-dihydro-8-oxoguanine triphosphatase	NUDT1	887	Color2 [A=255, R=128, G=128, B=128]	9	6	Metabolism;Metabolism of nucleotides;Nucleobase catabolism;Phosphate bond hydrolysis by NUDT proteins;Purine catabolism	3	3	3	20.3	20.3	20.3	22.519	0	29.523	955260	32	0	0	0	0	52600	53729	18249	31419	0	0	4886.2	0	85447	105440	61600	86354	18123	14154	14610	10865	103790	95530	90961	0	0	0	0
	0.290104	-0.0928676	P61224;P61224-3;P61224-2;P62834;A6NIZ1;F5H7Y6;E7ESV4;F5GX62;F5H004;F5GYB5;A0A075B6Q0;F5H4H0;F5H6R7;F5H500;F5H0B7;F5H491;F5GWU8;F5H077;F5GYH7;P61224-4;B7ZB78;F5H823;F5GZG1;F8WBC0	P61224;P61224-3;P61224-2;P62834;A6NIZ1;F5H7Y6;E7ESV4;F5GX62;F5H004;F5GYB5;A0A075B6Q0;F5H4H0;F5H6R7;F5H500;F5H0B7;F5H491;F5GWU8;F5H077;F5GYH7;P61224-4	Ras-related protein Rap-1b;Ras-related protein Rap-1A;Ras-related protein Rap-1b-like protein	RAP1B;RAP1A	1022	Color2 [A=255, R=128, G=128, B=128]	9	6	Adaptive Immune System;ARMS-mediated activation;Cytokine Signaling in Immune system;Disease;Diseases of signal transduction;FLT3 Signaling;Frs2-mediated activation;Gene and protein expression by JAK-STAT signaling after Interleukin-12 stimulation;Glucagon-like Peptide-1 (GLP1) regulates insulin secretion;GRB2:SOS provides linkage to MAPK signaling for Integrins;Hemostasis;Immune System;Innate Imm…	5	5	5	30.4	30.4	30.4	20.825	0	16.659	2429400	54	86835	51946	68316	98755	166550	145740	90767	143300	106350	81280	102560	89659	83835	118050	79115	61916	86217	83453	66095	126250	124470	108610	131160	3	4	2	3
	0.295038	-0.0931282	Q16658;C9JFC0;A0A0A0MSB2;C9JPH9	Q16658	Fascin	FSCN1	1211	Color2 [A=255, R=128, G=128, B=128]	9	6	Cytokine Signaling in Immune system;Immune System;Interleukin-4 and Interleukin-13 signaling;Signaling by Interleukins	18	18	18	38.3	38.3	38.3	54.529	0	196.14	11188000	266	234010	120820	182390	354540	343040	383440	185090	328820	752410	591140	896260	916020	315910	526420	339620	395110	488770	393840	423890	687250	638980	472100	604130	9	6	7	10
	0.916887	-0.093257	Q00610;A0A087WVQ6;Q00610-2;J3KS13;P53675;A0A087WX41;P53675-2;K7EJJ5;J3KSQ2;J3QL20;J3KRF5;F5H5N6	Q00610;A0A087WVQ6;Q00610-2	Clathrin heavy chain 1;Clathrin heavy chain	CLTC	25	Color2 [A=255, R=128, G=128, B=128]	9	6	Adaptive Immune System;Axon guidance;Beta-catenin independent WNT signaling;Cargo recognition for clathrin-mediated endocytosis;Clathrin-mediated endocytosis;Developmental Biology;Disease;Entry of Influenza Virion into Host Cell via Endocytosis;EPH-ephrin mediated repulsion of cells;EPH-Ephrin signaling;Formation of annular gap junctions;Gap junction degradation;Gap junction trafficking;Gap junct…	47	47	46	33.6	33.6	33.4	191.61	0	323.31	31761000	597	499200	253880	665680	968290	1860600	2262600	938150	1559400	881530	869250	1139100	1004200	1323200	1990700	1205100	1482900	1380300	1071300	1025500	1822200	2046500	1559900	1902000	23	14	20	20
	0.36153	-0.096257	P11177;P11177-3;P11177-2;F8WF02;C9J634	P11177;P11177-3;P11177-2;F8WF02;C9J634	Pyruvate dehydrogenase E1 component subunit beta, mitochondrial	PDHB	711	Color2 [A=255, R=128, G=128, B=128]	9	6	Glyoxylate metabolism and glycine degradation;Metabolism;Metabolism of amino acids and derivatives;Pyruvate metabolism;Pyruvate metabolism and Citric Acid (TCA) cycle;Regulation of pyruvate dehydrogenase (PDH) complex;Signal Transduction;Signaling by Nuclear Receptors;Signaling by Retinoic Acid;The citric acid (TCA) cycle and respiratory electron transport	7	7	7	25.1	25.1	25.1	39.233	0	59.725	2573100	68	102880	30440	96069	169300	99663	111050	36348	70795	133660	137460	174690	141520	61075	76193	37906	77937	225090	154790	106230	219380	90288	60708	87068	3	1	3	6
	0.0778771	-0.09782	Q13155;A8MU58;Q13155-2	Q13155	Aminoacyl tRNA synthase complex-interacting multifunctional protein 2	AIMP2	1146	Color2 [A=255, R=128, G=128, B=128]	9	6	Cytosolic tRNA aminoacylation;Metabolism;Metabolism of amino acids and derivatives;Metabolism of proteins;Selenoamino acid metabolism;Translation;tRNA Aminoacylation	3	3	3	14.1	14.1	14.1	35.348	0	19.757	1118400	28	2745.8	13888	33688	40398	33734	33336	126630	25633	56086	7008.2	74081	73346	36857	59538	27830	48363	56306	36110	44193	89469	55368	34825	45576	1	1	1	1
	0.895927	-0.0987437	P13798;C9JIF9;H7C393;C9JLK2;H7C1U0;F8WEH5	P13798;C9JIF9;H7C393;C9JLK2;H7C1U0	Acylamino-acid-releasing enzyme	APEH	255	Color2 [A=255, R=128, G=128, B=128]	9	6	Eukaryotic Translation Termination;Immune System;Innate Immune System;Metabolism of proteins;Neutrophil degranulation;Translation	7	7	7	14.2	14.2	14.2	81.224	0	21.673	1608300	66	20070	0	9756.6	61022	75352	78665	7056.6	45207	21451	31787	53684	47010	52046	118040	67994	69244	113100	81251	76896	203820	105310	74867	95544	2	0	1	4
	0.361025	-0.10069	O75607	O75607	Nucleoplasmin-3	NPM3	594	Color2 [A=255, R=128, G=128, B=128]	9	6		2	2	2	17.4	17.4	17.4	19.343	0	76.869	1941400	46	88840	38739	76049	82324	65280	80849	36445	67730	74263	67758	89852	77971	52971	110130	47117	55137	110480	103530	101380	198190	83648	71862	84835	2	2	2	2
	0.537184	-0.101703	P04406;P04406-2;E7EUT5	P04406;P04406-2;E7EUT5	Glyceraldehyde-3-phosphate dehydrogenase	GAPDH	643	Color2 [A=255, R=128, G=128, B=128]	9	6	Gluconeogenesis;Glucose metabolism;Glycolysis;Metabolism;Metabolism of carbohydrates	20	20	19	75.2	75.2	73.1	36.053	0	323.31	309410000	725	13936000	8977100	12045000	15456000	9294700	9627100	5566000	8422900	20163000	18819000	19652000	18734000	7284400	10552000	6832400	8269600	18996000	16381000	16905000	22791000	10588000	9178600	10433000	20	20	18	19
	0.283377	-0.101845	P25705;P25705-2;P25705-3;K7EK77;K7ERX7;K7ENJ4;K7EJP1;K7EQH4;K7ESA0	P25705;P25705-2;P25705-3;K7EK77	ATP synthase subunit alpha, mitochondrial	ATP5A1	806	Color2 [A=255, R=128, G=128, B=128]	9	6	Cristae formation;Formation of ATP by chemiosmotic coupling;Metabolism;Mitochondrial biogenesis;Mitochondrial protein import;Organelle biogenesis and maintenance;Protein localization;Respiratory electron transport, ATP synthesis by chemiosmotic coupling, and heat production by uncoupling proteins.;The citric acid (TCA) cycle and respiratory electron transport	27	27	27	52.4	52.4	52.4	59.75	0	309.66	53262000	493	1626500	948040	1273600	1481200	2458400	2392800	1365600	2151900	1806600	1711300	2078700	1903000	2585600	3070900	2322400	2656000	2024800	1567400	1556200	2677900	3869000	3005400	3264100	21	16	18	17
	0.579461	-0.103077	Q02543;M0R3D6;M0R1A7;M0R117;M0R0P7	Q02543;M0R3D6;M0R1A7;M0R117;M0R0P7	60S ribosomal protein L18a	RPL18A	526	Color2 [A=255, R=128, G=128, B=128]	9	6	Axon guidance;Cap-dependent Translation Initiation;Developmental Biology;Disease;Eukaryotic Translation Elongation;Eukaryotic Translation Initiation;Eukaryotic Translation Termination;Formation of a pool of free 40S subunits;GTP hydrolysis and joining of the 60S ribosomal subunit;Infectious disease;Influenza Infection;Influenza Life Cycle;Influenza Viral RNA Transcription and Replication;L13a-med…	8	8	8	43.8	43.8	43.8	20.762	0	29.316	6393700	124	574410	406770	429170	430220	311470	385150	201230	266470	205230	189550	239760	244980	184030	346970	196370	230110	47900	81027	59989	127260	313910	248610	333080	6	6	7	6
	0.283621	-0.103425	P05141;Q9H0C2	P05141	ADP/ATP translocase 2;ADP/ATP translocase 2, N-terminally processed	SLC25A5	654	Color2 [A=255, R=128, G=128, B=128]	9	6	Disease;HIV Infection;Host Interactions of HIV factors;Infectious disease;Interactions of Vpr with host cellular proteins;SLC-mediated transmembrane transport;Transport of nucleosides and free purine and pyrimidine bases across the plasma membrane;Transport of small molecules;Transport of vitamins, nucleosides, and related molecules;Vpr-mediated induction of apoptosis by mitochondrial outer membr…	14	14	4	40.3	40.3	14.4	32.852	0	54.521	39333000	253	1894900	1334700	1540800	1525000	3723200	3587400	2251100	3537600	582590	523690	625950	642580	1470900	1977600	1550800	2016200	470360	477030	332370	813570	2083200	1778600	2125700	8	9	10	10
	0.31172	-0.104289	P34932;A0A087WYC1;A0A087WTS8;P34932-2	P34932;A0A087WYC1	Heat shock 70 kDa protein 4	HSPA4	869	Color2 [A=255, R=128, G=128, B=128]	9	6	Cellular response to heat stress;Cellular responses to external stimuli;Cellular responses to stress;Regulation of HSF1-mediated heat shock response	37	37	35	48.6	48.6	45.7	94.33	0	323.31	29130000	553	787320	469690	794040	1080900	2165800	2253700	1175400	1801000	862740	757240	1175100	971990	1164000	1396800	1116000	1298700	877300	659400	601820	1156200	1809700	1430500	1647800	20	17	22	23
	0.179212	-0.105071	Q9BWM7;A0A0A0MS41;A0A1P0AYU5;S4R3N9	Q9BWM7;A0A0A0MS41;A0A1P0AYU5;S4R3N9	Sideroflexin-3;Sideroflexin	SFXN3	67	Color2 [A=255, R=128, G=128, B=128]	9	6		3	3	3	11.5	11.5	11.5	35.503	0	12.317	933070	41	38737	11810	35766	47067	58538	55599	32469	48432	26454	12365	28212	25266	36883	42073	39988	44460	34364	13818	35755	64105	51131	43884	48365	3	1	3	2
	0.533928	-0.10601	P49327;A0A0U1RQF0;A0A0U1RRG3;A0A1B0GTR5	P49327;A0A0U1RQF0	Fatty acid synthase;[Acyl-carrier-protein] S-acetyltransferase;[Acyl-carrier-protein] S-malonyltransferase;3-oxoacyl-[acyl-carrier-protein] synthase;3-oxoacyl-[acyl-carrier-protein] reductase;3-hydroxyacyl-[acyl-carrier-protein] dehydratase;Enoyl-[acyl-carrier-protein] reductase;Oleoyl-[acyl-carrier-protein] hydrolase	FASN	939	Color2 [A=255, R=128, G=128, B=128]	9	6	Activation of gene expression by SREBF (SREBP);ChREBP activates metabolic gene expression;Fatty acid metabolism;Fatty acyl-CoA biosynthesis;Integration of energy metabolism;Metabolism;Metabolism of lipids;Metabolism of steroids;Metabolism of vitamins and cofactors;Metabolism of water-soluble vitamins and cofactors;NR1H2 & NR1H3 regulate gene expression linked to lipogenesis;NR1H2 and NR1H3-mediat…	73	73	73	35.9	35.9	35.9	273.42	0	323.31	63292000	1102	2066400	1281500	1943600	2843000	1943900	2067400	895100	1719900	3372500	3209700	4049400	3703300	1559700	2701700	1363600	2015500	4133300	3206600	3276400	5685400	2571700	2114800	2503400	47	39	45	51
	0.426759	-0.106875	P07384;E9PL37;E9PLX0;E9PJJ3;E9PLC9;E9PMC6;E9PJA6;E9PSA6;E9PQB3;E9PRM1;E9PIA9	P07384	Calpain-1 catalytic subunit	CAPN1	671	Color2 [A=255, R=128, G=128, B=128]	9	6	Degradation of the extracellular matrix;Deregulated CDK5 triggers multiple neurodegenerative pathways in Alzheimer's disease models;Developmental Biology;Disease;Extracellular matrix organization;Formation of the cornified envelope;Immune System;Innate Immune System;Keratinization;Neurodegenerative Diseases;Neutrophil degranulation	11	11	11	16.5	16.5	16.5	81.889	0	31.347	2890000	76	24690	3542.7	19016	69267	110800	77583	43678	114450	40015	57537	95355	83838	122830	259000	127280	221100	160290	131980	126260	262140	181160	134420	158240	3	1	1	4
	0.322367	-0.109247	P23921;E9PL69;E9PP77;H0YCY7	P23921;E9PL69	Ribonucleoside-diphosphate reductase large subunit	RRM1	797	Color2 [A=255, R=128, G=128, B=128]	9	6	Interconversion of nucleotide di- and triphosphates;Metabolism;Metabolism of nucleotides	12	12	12	17	17	17	90.069	0	71.876	4399400	112	25034	14021	23173	95748	114060	82657	40249	105230	239070	186310	262830	249580	216670	247490	174800	230650	221790	125710	203310	357360	315580	216930	298390	1	2	2	5
	0.0843889	-0.109696	Q8WUM4;Q8WUM4-2;A0A3B3IT07;Q8WUM4-3;F8WEQ7;F8WBR8;C9IZF9;F8WDK9	Q8WUM4;Q8WUM4-2	Programmed cell death 6-interacting protein	PDCD6IP	1286	Color2 [A=255, R=128, G=128, B=128]	9	6	Budding and maturation of HIV virion;Disease;HIV Infection;HIV Life Cycle;Infectious disease;Late Phase of HIV Life Cycle;Uptake and actions of bacterial toxins;Uptake and function of anthrax toxins	19	19	19	22.5	22.5	22.5	96.022	0	92.839	2342600	108	87834	28643	67586	117430	40853	49258	7535.3	14804	110230	119280	226410	139900	27121	142350	14129	26191	193670	161560	156000	429670	54014	37764	48774	7	3	4	6
	0.375037	-0.110153	P50991;P50991-2	P50991;P50991-2	T-complex protein 1 subunit delta	CCT4	961	Color2 [A=255, R=128, G=128, B=128]	9	6	Association of TriC/CCT with target proteins during biosynthesis;BBSome-mediated cargo-targeting to cilium;Cargo trafficking to the periciliary membrane;Chaperonin-mediated protein folding;Cilium Assembly;Cooperation of PDCL (PhLP1) and TRiC/CCT in G-protein beta folding;Cooperation of Prefoldin and TriC/CCT in actin and tubulin folding;Folding of actin by CCT/TriC;Formation of tubulin folding in…	23	23	23	47.5	47.5	47.5	57.924	0	241.43	29277000	416	1371700	725050	1168100	1509600	1317600	1289600	620650	1135700	1547000	1070700	1475000	1224100	989640	1181600	795140	976130	1372800	1149200	1171400	2085900	1325100	1035700	1284200	19	14	19	20
	0.354242	-0.110871	P00338;P00338-3;P00338-4;P00338-2;P00338-5;F5GXY2;F5GYU2;F5GXH2;F5H6W8;F5H5J4;F5GZQ4;F5GXU1;F5GXC7;F5GWW2;F5H8H6;P07864;F5H155;Q6ZMR3;F5H5G7;A0A087WUM2;G3XAP5;F5H245	P00338;P00338-3;P00338-4;P00338-2;P00338-5	L-lactate dehydrogenase A chain	LDHA	621	Color2 [A=255, R=128, G=128, B=128]	9	6	Metabolism;Pyruvate metabolism;Pyruvate metabolism and Citric Acid (TCA) cycle;The citric acid (TCA) cycle and respiratory electron transport	17	16	16	58.1	54.5	54.5	36.688	0	205.97	75808000	309	3166700	1943400	2570300	3406100	2636100	2633000	1684400	2423400	3884300	3522700	4532300	4182300	2179800	3055400	2220500	2593900	4150400	3482700	3536800	5099500	3520600	2801400	3222200	13	12	13	15
	0.529963	-0.113238	P53618;E9PP73;E9PP63;E9PKQ1	P53618	Coatomer subunit beta	COPB1	981	Color2 [A=255, R=128, G=128, B=128]	9	6	Asparagine N-linked glycosylation;COPI-dependent Golgi-to-ER retrograde traffic;COPI-mediated anterograde transport;ER to Golgi Anterograde Transport;Golgi-to-ER retrograde transport;Immune System;Innate Immune System;Intra-Golgi and retrograde Golgi-to-ER traffic;Membrane Trafficking;Metabolism of proteins;Neutrophil degranulation;Post-translational protein modification;Transport to the Golgi an…	10	10	10	16.6	16.6	16.6	107.14	0	45.53	1449500	47	45368	10777	19244	133930	107280	122040	43934	72963	15598	0	42970	19824	20542	138310	27724	47828	83358	36641	45413	161520	77353	63626	61535	3	1	1	5
	0.830769	-0.114794	P62136;E9PMD7;P62136-2;P62136-3;E7ETD8;F5H1L6;F5H037;F8WE71	P62136;E9PMD7;P62136-2;P62136-3	Serine/threonine-protein phosphatase PP1-alpha catalytic subunit;Serine/threonine-protein phosphatase	PPP1CA	369	Color2 [A=255, R=128, G=128, B=128]	9	6	Circadian Clock;DARPP-32 events;Downregulation of TGF-beta receptor signaling;G alpha (i) signalling events;GPCR downstream signalling;Metabolism;Metabolism of lipids;Opioid Signalling;Signal Transduction;Signaling by GPCR;Signaling by TGF-beta family members;Signaling by TGF-beta Receptor Complex;TGF-beta receptor signaling activates SMADs;Triglyceride catabolism;Triglyceride metabolism	6	6	3	20	20	7.3	37.512	0	55.015	4673100	115	125090	67143	102590	212380	266420	260110	95856	209580	187390	131980	205770	198730	116020	324450	147190	174790	210500	169760	205010	318210	278460	204470	225460	5	3	4	6
	0.547885	-0.115046	P17812;A0A3B3IRI2;B4E1E0;A0A3B3IRQ8;A0A3B3ITF6;P17812-2;A0A3B3ITB8;A0A3B3ITH9;A0A3B3ISY3;Q9NRF8	P17812;A0A3B3IRI2;B4E1E0;A0A3B3IRQ8;A0A3B3ITF6;P17812-2;A0A3B3ITB8	CTP synthase 1;CTP synthase	CTPS1	144	Color2 [A=255, R=128, G=128, B=128]	9	6	Interconversion of nucleotide di- and triphosphates;Metabolism;Metabolism of nucleotides	18	18	18	29.9	29.9	29.9	66.69	0	90.424	9968500	236	801880	419170	705930	999930	725130	782770	405410	683160	294180	277690	436270	373930	124480	209570	125680	174330	359480	275780	319560	544020	254550	181290	236950	16	13	15	18
	0.450552	-0.11545	P52701;A0A494C0M1;P52701-4;P52701-3;A0A087WWJ1;P52701-2;A0A087WYT6	P52701;A0A494C0M1;P52701-4;P52701-3;A0A087WWJ1;P52701-2	DNA mismatch repair protein Msh6	MSH6	163	Color2 [A=255, R=128, G=128, B=128]	9	6	Defective Mismatch Repair Associated With MSH2;Defective Mismatch Repair Associated With MSH6;Disease;Diseases of Mismatch Repair (MMR);DNA Repair;Mismatch Repair;Mismatch repair (MMR) directed by MSH2:MSH6 (MutSalpha)	10	10	10	8.8	8.8	8.8	152.78	0	44.332	1580700	69	77415	30393	57596	99883	101110	126870	29941	83159	20634	0	43173	43779	55098	79783	50180	75646	74349	34502	57564	104680	85578	68132	84251	6	3	4	8
	0.326846	-0.115703	Q13838;Q13838-2;Q5STU3;A0A0G2JJZ9;A0A140T9X3;F6WLT2;F6S4E6;F6TRA5;A0A0A0MT12;A0A140T996;A0A140T9X9;A0A140TA18;F6UJC5;A0A140T9L4;A0A140T973;A0A140T9K1;H0Y400;F6R6M7;F6QYI9;A0A0G2JJL7;A0A140T9N3;A0A140T9K2;F6S2B7;F6U6E2;A0A0G2JHN7;H0YCC6	Q13838;Q13838-2;Q5STU3;A0A0G2JJZ9;A0A140T9X3;F6WLT2;F6S4E6;F6TRA5;A0A0A0MT12;A0A140T996	Spliceosome RNA helicase DDX39B	DDX39B	1164	Color2 [A=255, R=128, G=128, B=128]	9	6	Gene expression (Transcription);Metabolism of RNA;mRNA 3'-end processing;Processing of Capped Intron-Containing Pre-mRNA;RNA Polymerase II Transcription;RNA Polymerase II Transcription Termination;Transport of Mature mRNA derived from an Intron-Containing Transcript;Transport of Mature Transcript to Cytoplasm	17	17	6	45.3	45.3	22.4	48.991	0	75.349	21455000	256	391280	281850	494660	797310	985430	1229400	707740	857460	813890	680920	903740	714380	575900	767320	806500	942990	1562700	987230	1229300	2190900	939060	735960	897260	11	6	10	13
	0.884526	-0.11674	O00303;H0YDT6;E9PQV8;A0A1W2PP79	O00303	Eukaryotic translation initiation factor 3 subunit F	EIF3F	537	Color2 [A=255, R=128, G=128, B=128]	9	6	Activation of the mRNA upon binding of the cap-binding complex and eIFs, and subsequent binding to 43S;Cap-dependent Translation Initiation;Eukaryotic Translation Initiation;Formation of a pool of free 40S subunits;Formation of the ternary complex, and subsequently, the 43S complex;GTP hydrolysis and joining of the 60S ribosomal subunit;L13a-mediated translational silencing of Ceruloplasmin expre…	8	8	8	27.5	27.5	27.5	37.563	0	69.509	5898700	115	274380	156630	246910	410430	366920	324670	161900	297990	152120	168250	254350	222350	136260	254290	145110	174030	331290	237020	267490	459750	220090	149080	227510	6	4	4	6
	0.518251	-0.117329	O75083;D6RD66;O75083-3	O75083;D6RD66;O75083-3	WD repeat-containing protein 1	WDR1	582	Color2 [A=255, R=128, G=128, B=128]	9	6	Hemostasis;Platelet activation, signaling and aggregation;Platelet degranulation;Response to elevated platelet cytosolic Ca2+	19	19	19	38	38	38	66.193	0	128.37	25941000	334	526680	322060	593510	947750	1272400	1328700	683380	1128800	948350	906150	1007400	1148500	830240	2799500	777930	1037300	1044600	865670	900910	1530400	1536700	1142400	1345300	13	8	11	15
	0.443106	-0.117747	Q99623;J3KPX7;F5GY37;Q99623-2;F5GWA7;F5H3X6;F5H0C5;F5H2D2;U3KPZ5	Q99623;J3KPX7;F5GY37;Q99623-2;F5GWA7	Prohibitin-2	PHB2	1328	Color2 [A=255, R=128, G=128, B=128]	9	6	Mitochondrial calcium ion transport;Processing of SMDT1;Transport of small molecules	17	17	17	60.2	60.2	60.2	33.296	0	135.47	11409000	271	521280	359700	484420	723060	865870	1013000	438980	769660	287710	255970	352770	250480	376850	597340	347120	468040	255980	126500	148270	356420	655630	486550	616450	13	14	12	13
	0.541178	-0.117938	P63261;I3L3I0;I3L1U9;I3L4N8;K7EM38;I3L3R2;J3KT65	P63261;I3L3I0;I3L1U9	Actin, cytoplasmic 2;Actin, cytoplasmic 2, N-terminally processed	ACTG1	1083	Color2 [A=255, R=128, G=128, B=128]	9	6	Adherens junctions interactions;Axon guidance;Cell junction organization;Cell-Cell communication;Cell-cell junction organization;Cell-extracellular matrix interactions;Clathrin-mediated endocytosis;Cytokine Signaling in Immune system;Developmental Biology;Disease;Diseases of signal transduction;EPHB-mediated forward signaling;EPH-ephrin mediated repulsion of cells;EPH-Ephrin signaling;Fcgamma rec…	21	21	1	72.8	72.8	4.5	41.792	0	323.31	1380900000	1231	60100000	41381000	51307000	63988000	41408000	41956000	26328000	35946000	79973000	77023000	97546000	86933000	34358000	47531000	33884000	36654000	91849000	76514000	74304000	104070000	47926000	40630000	44125000	21	21	20	20
	0.458634	-0.118968	P49368;B4DUR8;P49368-2;Q5SZX6;E9PRC8;Q5SZW8;E9PQ35;E9PM09;Q5SZX9	P49368;B4DUR8;P49368-2	T-complex protein 1 subunit gamma	CCT3	941	Color2 [A=255, R=128, G=128, B=128]	9	6	Association of TriC/CCT with target proteins during biosynthesis;BBSome-mediated cargo-targeting to cilium;Cargo trafficking to the periciliary membrane;Chaperonin-mediated protein folding;Cilium Assembly;Cooperation of PDCL (PhLP1) and TRiC/CCT in G-protein beta folding;Cooperation of Prefoldin and TriC/CCT in actin and tubulin folding;Folding of actin by CCT/TriC;Formation of tubulin folding in…	26	26	26	51.7	51.7	51.7	60.533	0	202.01	30571000	437	1175400	739940	1211500	1611800	1089700	1190600	510760	873060	1754600	1270200	2088700	1731300	825310	1302300	863890	940570	1567900	1155400	1258800	2134300	1463800	1104400	1322700	17	16	21	20
	0.695113	-0.119398	P08237;A0A2R8Y891;P08237-3;P08237-2;F8VZI0;F8VP00;F8VNX2;F8VX13;F8VZQ1;F8VVE3;F8W1J8;H0YHB8;F8VYK8;F8VSL1;F8VW30;F8VTQ3;F8VSF7;F8VUB8	P08237;A0A2R8Y891;P08237-3;P08237-2;F8VZI0	ATP-dependent 6-phosphofructokinase, muscle type	PFKM	139	Color2 [A=255, R=128, G=128, B=128]	9	6	Glucose metabolism;Glycolysis;Metabolism;Metabolism of carbohydrates	11	9	9	17.3	15	15	85.182	0	56.308	1464600	69	8893	3608.4	29232	35895	103050	105960	20106	68506	0	5946.3	11544	20237	68552	162250	88643	92717	23202	13284	17618	56081	149390	108350	132690	1	1	3	3
	0.0743432	-0.119503	P01111;P01116;P01112;P01116-2;G3V4K2;G3V5T7;P01112-2	P01111;P01116;P01112;P01116-2	GTPase NRas;GTPase KRas;GTPase KRas, N-terminally processed;GTPase HRas;GTPase HRas, N-terminally processed	NRAS;KRAS;HRAS	630	Color2 [A=255, R=128, G=128, B=128]	9	6	Activated NTRK2 signals through FRS2 and FRS3;Activated NTRK2 signals through RAS;Activated NTRK3 signals through RAS;Activation of NMDA receptors and postsynaptic events;Activation of RAS in B cells;Adaptive Immune System;Axon guidance;Beta-catenin independent WNT signaling;Ca2+ pathway;CD209 (DC-SIGN) signaling;Cell surface interactions at the vascular wall;Constitutive Signaling by EGFRvIII;Co…	4	4	4	23.3	23.3	23.3	21.229	0	9.9122	690960	21	33461	0	16635	30014	34162	38484	0	20155	30294	6965.5	44482	28202	23671	29661	0	26164	58491	38828	35715	68487	30897	12577	31113	3	0	2	2
	0.888242	-0.119586	P62820;E7END7;P62820-2;P62820-3;Q92930;P59190;P59190-2;A0A2R8YDI9;H0YLJ8;H0YL94;H0YMN7;H0YNE9;G3V196;A0A2R8YFB8	P62820;E7END7;P62820-2	Ras-related protein Rab-1A	RAB1A	1059	Color2 [A=255, R=128, G=128, B=128]	9	6	Asparagine N-linked glycosylation;Cell Cycle;Cell Cycle, Mitotic;COPI-dependent Golgi-to-ER retrograde traffic;COPII-mediated vesicle transport;COPI-mediated anterograde transport;ER to Golgi Anterograde Transport;Golgi Cisternae Pericentriolar Stack Reorganization;Golgi-to-ER retrograde transport;Intra-Golgi and retrograde Golgi-to-ER traffic;M Phase;Membrane Trafficking;Metabolism of proteins;M…	12	12	6	66.3	66.3	32.2	22.677	0	156.04	12877000	180	442400	245140	350410	552850	572170	560540	212140	503570	651230	645250	765100	708230	419410	773680	378240	473440	532140	430750	459250	690610	633410	540080	611460	9	7	6	9
	0.454947	-0.120527	Q16831;F8WD51;C9J486;B4DND0;C9K0J2;Q16831-2	Q16831;F8WD51;C9J486;B4DND0	Uridine phosphorylase 1	UPP1	1215	Color2 [A=255, R=128, G=128, B=128]	9	6	Metabolism;Metabolism of nucleotides;Nucleobase catabolism;Nucleotide salvage;Pyrimidine catabolism;Pyrimidine salvage	6	6	3	18.7	18.7	9.7	33.934	0	17.589	2017500	41	149910	72081	131710	166400	251880	285100	165260	211760	8293.8	0	27493	26164	44426	53088	26789	31020	31846	0	22147	50708	64751	47877	67604	4	3	5	4
	0.111017	-0.120565	Q9Y3D9;J3QLR8	Q9Y3D9;J3QLR8	28S ribosomal protein S23, mitochondrial	MRPS23	502	Color2 [A=255, R=128, G=128, B=128]	9	6	Metabolism of proteins;Mitochondrial translation;Mitochondrial translation elongation;Mitochondrial translation initiation;Mitochondrial translation termination;Translation	2	2	2	10.5	10.5	10.5	21.77	0	5.4618	163450	11	38510	11965	31155	37247	0	0	0	0	0	0	0	0	0	0	0	0	6955.5	8528.1	11640	17448	0	0	0	2	1	2	2
	0.41764	-0.120878	Q14315;Q14315-2	Q14315;Q14315-2	Filamin-C	FLNC	1176	Color2 [A=255, R=128, G=128, B=128]	9	6	Cell junction organization;Cell-Cell communication;Cell-extracellular matrix interactions	80	80	72	36.3	36.3	33	291.02	0	323.31	87501000	1323	5550900	3460000	5072600	6892200	6942100	6915700	3764200	5978700	2893200	2882500	3825300	3064100	1641600	2116000	1552100	1941200	3454900	2688800	2548600	4467000	2666800	2228200	2359700	68	60	62	69
	0.497964	-0.121861	P61981	P61981	14-3-3 protein gamma;14-3-3 protein gamma, N-terminally processed	YWHAG	1035	Color2 [A=255, R=128, G=128, B=128]	9	6	Activation of BAD and translocation to mitochondria;Activation of BH3-only proteins;Anchoring of the basal body to the plasma membrane;Apoptosis;AURKA Activation by TPX2;Cell Cycle;Cell Cycle Checkpoints;Cell Cycle, Mitotic;Centrosome maturation;Chk1/Chk2(Cds1) mediated inactivation of Cyclin B:Cdk1 complex;Cilium Assembly;FOXO-mediated transcription;G2/M Checkpoints;G2/M DNA damage checkpoint;G2…	10	7	6	42.9	32.8	29.1	28.302	0	85.479	4815000	100	229200	119960	181730	218900	193620	272350	133440	172920	287060	269860	366990	330470	114010	193610	90390	103060	267150	223750	158100	276530	171740	132760	150300	5	4	4	5
	0.569035	-0.121932	P40939;H0YFD6;A0A2R8Y4F5;A0A2R8YG21;A0A2R8Y688;P40939-2	P40939;H0YFD6;A0A2R8Y4F5;A0A2R8YG21	Trifunctional enzyme subunit alpha, mitochondrial;Long-chain enoyl-CoA hydratase;Long chain 3-hydroxyacyl-CoA dehydrogenase	HADHA	442	Color2 [A=255, R=128, G=128, B=128]	9	6	Acyl chain remodeling of CL;Beta oxidation of decanoyl-CoA to octanoyl-CoA-CoA;Beta oxidation of hexanoyl-CoA to butanoyl-CoA;Beta oxidation of lauroyl-CoA to decanoyl-CoA-CoA;Beta oxidation of myristoyl-CoA to lauroyl-CoA;Beta oxidation of octanoyl-CoA to hexanoyl-CoA;Beta oxidation of palmitoyl-CoA to myristoyl-CoA;Fatty acid metabolism;Glycerophospholipid biosynthesis;Metabolism;Metabolism of …	26	26	25	42.2	42.2	39.6	82.999	0	323.31	12881000	347	341780	129680	230970	287360	464790	483620	162910	426780	421180	315630	470700	420180	759220	1007700	731830	932750	236970	133790	209030	468210	1136100	876520	1088700	16	8	10	15
	0.15001	-0.122133	Q8TAT6;Q8TAT6-2;A0A0D9SFI9;I3L4U9	Q8TAT6;Q8TAT6-2;A0A0D9SFI9;I3L4U9	Nuclear protein localization protein 4 homolog	NPLOC4	1280	Color2 [A=255, R=128, G=128, B=128]	9	6	DNA Damage Bypass;DNA Repair;Translesion Synthesis by POLH;Translesion synthesis by Y family DNA polymerases bypasses lesions on DNA template	4	4	4	9.4	9.4	9.4	68.119	0	23.471	258340	13	0	0	4141.5	7891.4	0	0	0	0	29576	23044	56773	44550	5756.6	0	2639.5	9586.6	12292	0	10721	0	6617.3	13683	9630	0	0	1	1
	1.08356	-0.124222	P39023;G5E9G0;H7C422;H7C3M2;B5MCW2;F8WCR1;Q92901	P39023;G5E9G0;H7C422;H7C3M2;B5MCW2	60S ribosomal protein L3	RPL3	896	Color2 [A=255, R=128, G=128, B=128]	9	6	Axon guidance;Cap-dependent Translation Initiation;Developmental Biology;Disease;Eukaryotic Translation Elongation;Eukaryotic Translation Initiation;Eukaryotic Translation Termination;Formation of a pool of free 40S subunits;GTP hydrolysis and joining of the 60S ribosomal subunit;Infectious disease;Influenza Infection;Influenza Life Cycle;Influenza Viral RNA Transcription and Replication;L13a-med…	16	16	16	41.9	41.9	41.9	46.108	0	84.324	9882600	176	1119000	747530	757100	784650	437240	611080	254970	349950	319260	263630	430400	340990	125720	456610	209000	302300	200170	184970	198760	323320	397770	323270	292750	15	13	10	11
	0.0950074	-0.124326	Q9GZZ1;C9J5D1;E7EQ69;Q9GZZ1-2;A0A087WWJ2;C9JZU6;C9J5J3;A0A0D9SF32;F8WCK0;B0AZT5	Q9GZZ1;C9J5D1;E7EQ69;Q9GZZ1-2;A0A087WWJ2;C9JZU6;C9J5J3;A0A0D9SF32	N-alpha-acetyltransferase 50	NAA50	243	Color2 [A=255, R=128, G=128, B=128]	9	6		5	5	5	34.3	34.3	34.3	19.398	0	14.64	585230	16	89029	50314	66636	89027	19332	7570.5	0	13761	65533	14029	36770	22906	0	0	0	0	8831.8	14818	8545.5	78125	0	0	0	5	2	2	3
	0.43029	-0.125242	O15067;J3KT98;H0YGH1;J3KTQ5;J3QSG0;J3QSH6	O15067	Phosphoribosylformylglycinamidine synthase	PFAS	553	Color2 [A=255, R=128, G=128, B=128]	9	6	Metabolism;Metabolism of nucleotides;Nucleobase biosynthesis;Purine ribonucleoside monophosphate biosynthesis	17	17	17	16.5	16.5	16.5	144.73	0	117.18	3437500	140	130700	50228	79638	159450	84414	102580	18685	74447	175770	221770	280330	265650	49074	114120	50981	78353	294440	209420	230900	368670	94662	69336	125290	9	4	5	10
	0.177908	-0.125762	A0A096LNH5;H7C1F6;H7C2G3;P0DPI2-2;A0A0B4J2H4;A0A0B4J2D5-2;P0DPI2;A0A0B4J2D5;A0A096LPI6;A0A096LNJ1;A0A096LP73;A0A2R8Y6K9;A0A2R8YDR7;F2Z2Q0;A0A096LP12	A0A096LNH5;H7C1F6;H7C2G3;P0DPI2-2;A0A0B4J2H4;A0A0B4J2D5-2;P0DPI2;A0A0B4J2D5;A0A096LPI6;A0A096LNJ1;A0A096LP73;A0A2R8Y6K9;A0A2R8YDR7;F2Z2Q0;A0A096LP12		C21orf33	53	Color2 [A=255, R=128, G=128, B=128]	9	6		3	3	3	23.6	23.6	23.6	19.416	0	22.33	468320	24	0	0	0	3682.4	8370	9864.2	0	0	41891	43474	61765	44674	0	16381	0	9051.8	53499	26742	23148	76286	15008	0	15676	0	0	0	1
	0.339651	-0.125919	P26368;K7ENG2;P26368-2	P26368;K7ENG2;P26368-2	Splicing factor U2AF 65 kDa subunit	U2AF2	515	Color2 [A=255, R=128, G=128, B=128]	9	6	Gene expression (Transcription);Metabolism of RNA;mRNA 3'-end processing;mRNA Splicing;mRNA Splicing - Major Pathway;Processing of Capped Intron-Containing Pre-mRNA;RNA Polymerase II Transcription;RNA Polymerase II Transcription Termination;Transport of Mature mRNA derived from an Intron-Containing Transcript;Transport of Mature Transcript to Cytoplasm	3	3	3	10.1	10.1	10.1	53.5	0	13.834	274770	11	28037	8576.3	28299	47834	5089.7	12674	0	6858.8	11007	0	0	0	8687.1	16121	9035.7	16426	0	6284.3	7891.2	0	8944.6	14499	18500	2	1	2	3
	0.736376	-0.126488	P35606;P35606-2;D6R997;H0Y938;D6RBZ7;D6RCL6;D6RBG7;D6RBT6;H0YAC7	P35606;P35606-2	Coatomer subunit beta	COPB2	878	Color2 [A=255, R=128, G=128, B=128]	9	6	Asparagine N-linked glycosylation;COPI-dependent Golgi-to-ER retrograde traffic;COPI-mediated anterograde transport;ER to Golgi Anterograde Transport;Golgi-to-ER retrograde transport;Intra-Golgi and retrograde Golgi-to-ER traffic;Membrane Trafficking;Metabolism of proteins;Post-translational protein modification;Transport to the Golgi and subsequent modification;Vesicle-mediated transport	12	12	12	16	16	16	102.49	0	94.958	3024900	133	151310	65836	132030	149680	155480	152940	70684	136680	129440	117340	200160	156460	79798	127850	62862	58805	154280	122870	119610	222540	142640	91917	95280	7	5	8	6
	0.276847	-0.129416	P06744;P06744-2;A0A0A0MTS2;A0A2U3TZU2;K7EQ48;A0A2R8Y6C7;A0A0J9YYH3;A0A0J9YX90;A0A0J9YXP8;K7ERC6;K7EPY4;K7EP41;K7ELR7;A0A2R8YF08;K7ERK8;CON__Q3ZBD7;K7EIL4;A0A0J9YXM3;A0A0J9YXH9;K7ENA0;A0A0J9YYI8	P06744;P06744-2;A0A0A0MTS2;A0A2U3TZU2;K7EQ48;A0A2R8Y6C7;A0A0J9YYH3;A0A0J9YX90;A0A0J9YXP8	Glucose-6-phosphate isomerase	GPI	74	Color2 [A=255, R=128, G=128, B=128]	9	6	Gene expression (Transcription);Generic Transcription Pathway;Gluconeogenesis;Glucose metabolism;Glycolysis;Immune System;Innate Immune System;Metabolism;Metabolism of carbohydrates;Neutrophil degranulation;RNA Polymerase II Transcription;TP53 Regulates Metabolic Genes;Transcriptional Regulation by TP53	7	7	7	17.9	17.9	17.9	63.146	0	74.105	439320	19	4692.4	0	0	3843.4	2124.2	7162.6	0	0	30868	42301	53855	51278	5371.3	24237	0	5091.9	38212	37234	13931	79309	12679	5182.4	0	1	0	0	1
	0.414314	-0.130476	P36542;P36542-2	P36542;P36542-2	ATP synthase subunit gamma, mitochondrial	ATP5C1	885	Color2 [A=255, R=128, G=128, B=128]	9	6	Cristae formation;Formation of ATP by chemiosmotic coupling;Metabolism;Mitochondrial biogenesis;Organelle biogenesis and maintenance;Respiratory electron transport, ATP synthesis by chemiosmotic coupling, and heat production by uncoupling proteins.;The citric acid (TCA) cycle and respiratory electron transport	8	8	8	27.9	27.9	27.9	32.996	0	30.532	4896900	118	162900	86429	144680	148750	291970	319810	179630	282600	62320	46557	66934	67517	292170	304350	189130	280900	119580	76562	118660	204410	411250	273960	338300	6	4	7	7
	0.219995	-0.130722	Q86VP6;Q86VP6-2;A0A0C4DGH5	Q86VP6;Q86VP6-2;A0A0C4DGH5	Cullin-associated NEDD8-dissociated protein 1	CAND1	1258	Color2 [A=255, R=128, G=128, B=128]	9	6	Immune System;Innate Immune System;Iron uptake and transport;Metabolism of proteins;Neddylation;Neutrophil degranulation;Post-translational protein modification;Transport of small molecules	7	7	7	7.3	7.3	7.3	136.37	0	21.971	543660	24	35597	0	33075	60646	0	0	0	0	20569	15498	35487	12234	0	13533	0	0	82084	63336	49407	122200	0	0	0	3	0	3	4
	0.362814	-0.131269	P49736;H0Y8E6	P49736;H0Y8E6	DNA replication licensing factor MCM2	MCM2	948	Color2 [A=255, R=128, G=128, B=128]	9	6	Activation of ATR in response to replication stress;Activation of the pre-replicative complex;Assembly of the pre-replicative complex;Cell Cycle;Cell Cycle Checkpoints;Cell Cycle, Mitotic;DNA Replication;DNA Replication Pre-Initiation;DNA strand elongation;G1/S Transition;G2/M Checkpoints;Mitotic G1-G1/S phases;Orc1 removal from chromatin;S Phase;Switching of origins to a post-replicative state;S…	24	24	24	32.7	32.7	32.7	101.89	0	110.18	10224000	256	341560	163830	357510	539870	412760	373070	152320	280220	423420	471600	597890	526300	307370	525970	262580	306970	616800	476740	482390	828420	497800	384570	445380	13	7	15	15
	0.369861	-0.131402	Q9UMS4;F5GY56;H0YGF3;F5H2I0;H0YGZ5	Q9UMS4	Pre-mRNA-processing factor 19	PRPF19	1427	Color2 [A=255, R=128, G=128, B=128]	9	6	DNA Repair;Dual incision in TC-NER;Formation of TC-NER Pre-Incision Complex;Gap-filling DNA repair synthesis and ligation in TC-NER;Metabolism of RNA;mRNA Splicing;mRNA Splicing - Major Pathway;Nucleotide Excision Repair;Processing of Capped Intron-Containing Pre-mRNA;Transcription-Coupled Nucleotide Excision Repair (TC-NER)	10	10	9	29.6	29.6	27.8	55.18	0	64.032	6509400	96	178600	143510	134670	211020	443170	555310	255700	343680	126180	89055	134800	98775	264750	378150	247360	389640	235070	159930	187520	347700	417370	347610	393850	4	4	4	5
	0.498647	-0.131709	P09960;P09960-4;P09960-2;P09960-3;B4DEH5	P09960;P09960-4;P09960-2;P09960-3	Leukotriene A-4 hydrolase	LTA4H	700	Color2 [A=255, R=128, G=128, B=128]	9	6	Arachidonic acid metabolism;Biosynthesis of aspirin-triggered D-series resolvins;Biosynthesis of DHA-derived SPMs;Biosynthesis of D-series resolvins;Biosynthesis of EPA-derived SPMs;Biosynthesis of E-series 18(R)-resolvins;Biosynthesis of E-series 18(S)-resolvins;Biosynthesis of protectins;Biosynthesis of specialized proresolving mediators (SPMs);Fatty acid metabolism;Immune System;Innate Immune …	16	16	16	30.4	30.4	30.4	69.284	0	143.4	8486000	232	194550	76547	148300	290020	349390	398650	156020	323850	307510	312840	399100	377570	337900	487070	218160	378340	454390	358660	295960	657120	565980	401290	494710	7	4	6	10
	0.851845	-0.132082	P62244;I3L3P7;I3L246;H3BN98;H3BV27;H3BT37;I3L303;H3BVC7	P62244;I3L3P7;I3L246;H3BN98	40S ribosomal protein S15a	RPS15A	1041	Color2 [A=255, R=128, G=128, B=128]	9	6	Activation of the mRNA upon binding of the cap-binding complex and eIFs, and subsequent binding to 43S;Axon guidance;Cap-dependent Translation Initiation;Developmental Biology;Disease;Eukaryotic Translation Elongation;Eukaryotic Translation Initiation;Eukaryotic Translation Termination;Formation of a pool of free 40S subunits;Formation of the ternary complex, and subsequently, the 43S complex;GTP…	5	5	5	46.2	46.2	46.2	14.839	0	58.276	14658000	125	927990	706790	833250	821450	623660	844300	484270	549350	452100	291100	401150	352180	561720	891600	534680	674920	337470	253750	336680	628950	924170	685110	609370	5	5	5	5
	0.53341	-0.132634	P31939;P31939-2;H7C1S2;C9JLK0;F8WEF0	P31939;P31939-2	Bifunctional purine biosynthesis protein PURH;Phosphoribosylaminoimidazolecarboxamide formyltransferase;IMP cyclohydrolase	ATIC	855	Color2 [A=255, R=128, G=128, B=128]	9	6	Metabolism;Metabolism of nucleotides;Nucleobase biosynthesis;Purine ribonucleoside monophosphate biosynthesis	24	24	24	51	51	51	64.615	0	147.37	12824000	326	211070	84535	156380	300400	469800	504170	169760	423970	471720	461970	640740	526910	514360	734370	485810	563620	839820	643440	692270	1008800	757720	640580	711790	13	8	11	14
	0.307769	-0.134875	Q15233;Q15233-2;H7C367;C9JYS8;C9IZL7;C9J4X2;Q8WXF1;X6RDA4;Q8WXF1-2	Q15233;Q15233-2;H7C367;C9JYS8	Non-POU domain-containing octamer-binding protein	NONO	1195	Color2 [A=255, R=128, G=128, B=128]	9	6		14	14	13	33.5	33.5	31.8	54.231	0	41.145	10149000	158	211380	107560	199800	197510	687230	796390	326080	728440	606460	79013	304700	132990	555190	712450	490410	439550	62162	75299	57798	373090	768840	677140	700110	6	3	8	6
	0.530073	-0.135047	P35232;C9JW96;C9JZ20;E7ESE2;E9PCW0;P35232-2;D6RBK0	P35232;C9JW96;C9JZ20;E7ESE2;E9PCW0	Prohibitin	PHB	870	Color2 [A=255, R=128, G=128, B=128]	9	6	Cytokine Signaling in Immune system;Disease;Diseases of signal transduction;FLT3 Signaling;Immune System;MAPK family signaling cascades;MAPK1/MAPK3 signaling;Mitochondrial calcium ion transport;Oncogenic MAPK signaling;Paradoxical activation of RAF signaling by kinase inactive BRAF;Processing of SMDT1;RAF activation;RAF/MAP kinase cascade;Signal Transduction;Signaling by moderate kinase activity …	13	13	13	54.4	54.4	54.4	29.804	0	101.6	5756200	149	604880	410090	533120	716630	141410	218820	41403	98212	292400	293990	363720	264580	48246	107350	34890	39580	306270	250220	209390	498450	78077	62020	59538	13	13	12	13
	0.650394	-0.136016	P50395;P50395-2;Q5SX87;V9GYF8;Q5SX90;Q5SX86;V9GYJ7;Q5SX91	P50395;P50395-2;Q5SX87	Rab GDP dissociation inhibitor beta	GDI2	955	Color2 [A=255, R=128, G=128, B=128]	9	6	Immune System;Innate Immune System;Membrane Trafficking;Neutrophil degranulation;RAB GEFs exchange GTP for GDP on RABs;Rab regulation of trafficking;Rho GTPase cycle;Signal Transduction;Signaling by Rho GTPases;Vesicle-mediated transport	20	20	15	54.6	54.6	42.2	50.663	0	107.23	10296000	222	368800	112570	189380	275520	368770	464800	199790	333350	603760	467980	572220	544240	305990	475670	274300	325350	612490	435660	373950	770790	658530	473780	480410	11	6	10	10
	0.720894	-0.136254	P06493;A0A024QZP7;A0A087WZZ9;P06493-2;E5RIU6;K7ELV5;Q9NYV4;J3QSD7;Q96Q40-5;F8VXD2;E5RGN0;Q00536-3;A0A2R8YF61;E7EUK8;A0A2R8Y7W5;Q9BVE2;A0A2R8Y644;A0A2R8Y4Z0;F5H6Z0;A0A2R8YEB7;F8VZ51;F8VWX7;F8VTV8;F8VZZ0;F8VYH9;H0YAZ9;P11802-2;Q00535-2;Q14004;A0A2R8YD28;P50750;Q00536;Q00534;Q00537;O94921;Q07002;Q00535;Q14004-2;P11802;P50750-2;Q9NYV4-2;Q9NYV4-3;Q96Q40;Q07002-3;Q00536-2;Q00537-2;A0A087X209;O94921-2;O…	P06493;A0A024QZP7;A0A087WZZ9;P06493-2;E5RIU6	Cyclin-dependent kinase 1	CDK1;CDC2	0	Color2 [A=255, R=128, G=128, B=128]	9	6	Activated NTRK2 signals through CDK5;Activation of APC/C and APC/C:Cdc20 mediated degradation of mitotic proteins;Activation of NIMA Kinases NEK9, NEK6, NEK7;Anchoring of the basal body to the plasma membrane;APC/C:Cdc20 mediated degradation of Cyclin B;APC/C:Cdc20 mediated degradation of mitotic proteins;APC/C-mediated degradation of cell cycle proteins;APC:Cdc20 mediated degradation of cell cyc…	14	14	12	50.2	50.2	43.8	34.095	0	57.469	9176000	157	240170	131830	268560	433940	107670	136560	58838	126430	621920	492440	716670	650010	162600	282350	149440	178130	766820	585540	697160	1239400	321870	219400	264810	5	5	8	11
	0.76506	-0.136535	P51659;A0A2R8YD50;E7ER27;E7EWE5;P51659-3;P51659-2;A0A2R8Y7L2;G5E9S2;E7ET17;E7EPL9;A0A2R8YDT8;A0A2R8YF45;A0A2R8YEG2;A0A2R8Y7W2	P51659;A0A2R8YD50;E7ER27;E7EWE5;P51659-3;P51659-2;A0A2R8Y7L2;G5E9S2;E7ET17	Peroxisomal multifunctional enzyme type 2;(3R)-hydroxyacyl-CoA dehydrogenase;Enoyl-CoA hydratase 2	HSD17B4	140	Color2 [A=255, R=128, G=128, B=128]	9	6	alpha-linolenic (omega3) and linoleic (omega6) acid metabolism;alpha-linolenic acid (ALA) metabolism;Beta-oxidation of pristanoyl-CoA;Beta-oxidation of very long chain fatty acids;Bile acid and bile salt metabolism;Fatty acid metabolism;Metabolism;Metabolism of lipids;Metabolism of steroids;Peroxisomal lipid metabolism;Peroxisomal protein import;Protein localization;Synthesis of bile acids and bi…	13	13	13	24.9	24.9	24.9	79.685	0	71.719	2086300	93	0	0	58271	20669	42104	47614	10176	29388	127130	22411	187860	46183	88819	225280	103220	88321	61715	73427	30881	157720	167990	119740	142690	0	0	4	3
	0.90049	-0.136743	P00505;P00505-2	P00505;P00505-2	Aspartate aminotransferase, mitochondrial	GOT2	627	Color2 [A=255, R=128, G=128, B=128]	9	6	Aspartate and asparagine metabolism;Degradation of cysteine and homocysteine;Gluconeogenesis;Glucose metabolism;Glutamate and glutamine metabolism;Glyoxylate metabolism and glycine degradation;Metabolism;Metabolism of amino acids and derivatives;Metabolism of carbohydrates;Sulfur amino acid metabolism	7	7	7	17.9	17.9	17.9	47.517	0	47.43	2656300	86	60722	27850	48327	82528	49911	63476	22714	49266	114270	135580	187820	146400	79709	119000	71302	84022	235860	161710	149240	275800	132700	101890	113390	3	2	3	3
	0.758343	-0.138294	Q13200;Q13200-3;Q13200-2;C9JPC0;H7C2Q3;H7C1H2;F8WBS8	Q13200;Q13200-3;Q13200-2	26S proteasome non-ATPase regulatory subunit 2	PSMD2	1147	Color2 [A=255, R=128, G=128, B=128]	9	6	ABC transporter disorders;ABC-family proteins mediated transport;Activation of APC/C and APC/C:Cdc20 mediated degradation of mitotic proteins;Activation of NF-kappaB in B cells;Adaptive Immune System;Antigen processing: Ubiquitination & Proteasome degradation;Antigen processing-Cross presentation;APC/C:Cdc20 mediated degradation of mitotic proteins;APC/C:Cdc20 mediated degradation of Securin;APC/…	19	19	19	24.8	24.8	24.8	100.2	0	66.423	6469100	203	237820	132450	227330	385060	372260	349750	146420	300030	227110	237470	392740	311650	162120	246070	120670	173010	350710	273520	289150	542550	273910	199110	252370	9	7	9	10
	0.49326	-0.138336	P61978-3;P61978;P61978-2;Q5T6W2;S4R359;S4R457	P61978-3;P61978;P61978-2;Q5T6W2	Heterogeneous nuclear ribonucleoprotein K	HNRNPK	1034	Color2 [A=255, R=128, G=128, B=128]	9	6	Metabolism of proteins;Metabolism of RNA;mRNA Splicing;mRNA Splicing - Major Pathway;Post-translational protein modification;Processing of Capped Intron-Containing Pre-mRNA;SUMO E3 ligases SUMOylate target proteins;SUMOylation;SUMOylation of RNA binding proteins	18	18	18	48.6	48.6	48.6	48.562	0	323.31	29978000	304	1450900	1024700	1459400	1567400	1030000	1061200	573960	927310	1301100	1135600	1498600	1211100	1026800	1242800	970950	1175000	1474500	1117400	1127800	1831200	1427200	1335200	1395800	11	11	12	14
	0.576467	-0.139416	P38646;A0A3B3ITI4;D6RJI2;H0YBG6;H0Y8S0;A0A3B3ITN1;D6RA73	P38646	Stress-70 protein, mitochondrial	HSPA9	893	Color2 [A=255, R=128, G=128, B=128]	9	6	Cellular response to heat stress;Cellular responses to external stimuli;Cellular responses to stress;Cristae formation;Cytokine Signaling in Immune system;Gene and protein expression by JAK-STAT signaling after Interleukin-12 stimulation;Immune System;Interleukin-12 family signaling;Interleukin-12 signaling;Mitochondrial biogenesis;Mitochondrial protein import;Organelle biogenesis and maintenance…	33	33	31	52.7	52.7	51.7	73.68	0	279.55	22796000	447	879340	548250	792700	1160100	841230	855610	420640	743450	1351600	1251000	1631800	1395800	502720	755680	471110	565870	1436100	1153700	1091000	1995100	816890	623710	716160	17	15	22	24
	0.0799604	-0.140039	P50502;H7C3I1;F6VDH7;Q3KNR6;Q8IZP2;Q8NFI4	P50502;H7C3I1;F6VDH7;Q3KNR6;Q8IZP2;Q8NFI4	Hsc70-interacting protein;Putative protein FAM10A4;Putative protein FAM10A5	ST13;ST13P4;ST13P5	394	Color2 [A=255, R=128, G=128, B=128]	9	6	Cellular response to heat stress;Cellular responses to external stimuli;Cellular responses to stress;Regulation of HSF1-mediated heat shock response	3	3	3	10	10	10	41.331	0	6.4743	191470	8	12600	0	0	0	0	0	0	0	0	11844	0	0	0	5428.4	0	0	54203	18477	31594	57320	0	0	0	1	0	0	0
	0.646836	-0.140821	Q09028;Q09028-3;Q09028-2;Q09028-4;H0YF10;H0YEU5;H0YCT5;H0YDK2;E9PNS2;E9PIC4;E9PNS6	Q09028;Q09028-3;Q09028-2;Q09028-4;H0YF10	Histone-binding protein RBBP4	RBBP4	1132	Color2 [A=255, R=128, G=128, B=128]	9	6	Activation of anterior HOX genes in hindbrain development during early embryogenesis;Activation of HOX genes during differentiation;Cell Cycle;Cell Cycle, Mitotic;Cellular responses to external stimuli;Cellular responses to stress;Cellular Senescence;Chromatin modifying enzymes;Chromatin organization;Chromosome Maintenance;Cyclin A:Cdk2-associated events at S phase entry;Cyclin E associated event…	7	7	2	20.2	20.2	9.6	47.655	0	57.612	5386800	113	120870	83106	130580	188980	257130	288520	130340	239920	145320	192320	224090	167100	203390	311960	176150	225880	275400	220190	190340	382870	342800	268480	304860	4	4	5	5
	0.869595	-0.14087	P27708;F8VPD4;H7C2E4;H7C3Z5;H7BZB3;P31327-2	P27708;F8VPD4	CAD protein;Glutamine-dependent carbamoyl-phosphate synthase;Aspartate carbamoyltransferase;Dihydroorotase	CAD	396	Color2 [A=255, R=128, G=128, B=128]	9	6	Metabolism;Metabolism of nucleotides;Nucleobase biosynthesis;Pyrimidine biosynthesis	34	34	33	18.7	18.7	18.3	242.98	0	226.32	7921000	306	146810	73080	167690	260290	120050	110840	21020	80444	529790	500410	729580	579200	146090	268200	158370	228120	593590	536400	532160	1056100	296390	180000	291900	9	6	10	13
	0.423081	-0.141008	P22234;P22234-2;E9PBS1;D6RF62	P22234;P22234-2;E9PBS1;D6RF62	Multifunctional protein ADE2;Phosphoribosylaminoimidazole-succinocarboxamide synthase;Phosphoribosylaminoimidazole carboxylase	PAICS	781	Color2 [A=255, R=128, G=128, B=128]	9	6	Metabolism;Metabolism of nucleotides;Nucleobase biosynthesis;Purine ribonucleoside monophosphate biosynthesis	18	18	18	37.6	37.6	37.6	47.079	0	154.15	40868000	410	1373000	894130	1175900	1838300	1357500	1305000	827930	1206500	2298600	2214300	2688200	2485200	1140000	1455700	1092500	1318600	2343200	1959800	1913000	3151800	1865400	1475100	1675900	14	14	14	17
	0.0819562	-0.141738	P39019;M0R2L9;M0QXK4;M0QYF7;M0R140;A0A075B6E2	P39019;M0R2L9;M0QXK4;M0QYF7;M0R140	40S ribosomal protein S19	RPS19	895	Color2 [A=255, R=128, G=128, B=128]	9	6	Activation of the mRNA upon binding of the cap-binding complex and eIFs, and subsequent binding to 43S;Axon guidance;Cap-dependent Translation Initiation;Developmental Biology;Disease;Eukaryotic Translation Elongation;Eukaryotic Translation Initiation;Eukaryotic Translation Termination;Formation of a pool of free 40S subunits;Formation of the ternary complex, and subsequently, the 43S complex;GTP…	11	11	11	60.7	60.7	60.7	16.06	0	31.928	4025800	57	309440	395860	276860	411540	0	0	0	0	1515300	103550	325220	158110	0	0	0	0	36249	70936	212460	175820	2437.7	0	0	7	8	8	8
	0.409801	-0.142486	Q15645;H0YAL2;Q15645-2	Q15645	Pachytene checkpoint protein 2 homolog	TRIP13	1202	Color2 [A=255, R=128, G=128, B=128]	9	6		7	7	7	18.1	18.1	18.1	48.55	0	22.059	1900200	68	32228	9994	17857	49324	77466	46238	7004.7	83692	73006	69442	100340	93546	43554	90023	60931	54287	140490	141020	122680	222670	89903	73946	102500	3	1	1	4
	0.358416	-0.142556	P63173;J3KT73;J3QL01;J3KSP2	P63173;J3KT73;J3QL01	60S ribosomal protein L38	RPL38	1080	Color2 [A=255, R=128, G=128, B=128]	9	6	Axon guidance;Cap-dependent Translation Initiation;Developmental Biology;Disease;Eukaryotic Translation Elongation;Eukaryotic Translation Initiation;Eukaryotic Translation Termination;Formation of a pool of free 40S subunits;GTP hydrolysis and joining of the 60S ribosomal subunit;Infectious disease;Influenza Infection;Influenza Life Cycle;Influenza Viral RNA Transcription and Replication;L13a-med…	5	5	5	50	50	50	8.2178	0	26.792	7096900	107	537970	451730	528930	522310	246760	202550	47206	178860	522160	113500	302490	257940	153690	281250	160930	249440	261480	238300	312670	464910	224940	203170	266910	4	4	5	3
	0.60542	-0.142712	P05023;P05023-4;P05023-3;P05023-2;P13637;M0R116;A0A2R8YEY8;A0A0A0MT26;P13637-2;P13637-3;H0Y7C1;Q13733;P20648;M0QXF2;E9PRA5;Q5TC01	P05023;P05023-4;P05023-3;P05023-2	Sodium/potassium-transporting ATPase subunit alpha-1	ATP1A1	649	Color2 [A=255, R=128, G=128, B=128]	9	6	Cardiac conduction;Ion channel transport;Ion homeostasis;Ion transport by P-type ATPases;Muscle contraction;Transport of small molecules	18	18	12	22	22	13.8	112.89	0	147.18	6064400	173	456610	203410	299170	486530	329190	386790	186520	295860	217690	167840	260510	225510	125150	183300	99416	127550	312120	248890	218230	399470	225780	177400	199730	13	10	10	13
	0.0927006	-0.144035	Q7L2H7;Q7L2H7-2;J3KNJ2;E9PRY0;E9PN86;H0YCQ8;E9PRI2;E7ESM3	Q7L2H7;Q7L2H7-2;J3KNJ2	Eukaryotic translation initiation factor 3 subunit M	EIF3M	1251	Color2 [A=255, R=128, G=128, B=128]	9	6	Activation of the mRNA upon binding of the cap-binding complex and eIFs, and subsequent binding to 43S;Cap-dependent Translation Initiation;Eukaryotic Translation Initiation;Formation of a pool of free 40S subunits;Formation of the ternary complex, and subsequently, the 43S complex;GTP hydrolysis and joining of the 60S ribosomal subunit;L13a-mediated translational silencing of Ceruloplasmin expre…	6	6	6	24.3	24.3	24.3	42.502	0	67.292	987040	40	39141	18388	131440	44644	50980	19995	6753.1	26256	33200	31026	61114	93436	10338	14496	14647	16462	90848	61261	55399	99993	21586	13666	16511	2	2	2	3
	0.556512	-0.144866	Q14566	Q14566	DNA replication licensing factor MCM6	MCM6	1180	Color2 [A=255, R=128, G=128, B=128]	9	6	Activation of ATR in response to replication stress;Activation of the pre-replicative complex;Assembly of the pre-replicative complex;Cell Cycle;Cell Cycle Checkpoints;Cell Cycle, Mitotic;DNA Replication;DNA Replication Pre-Initiation;DNA strand elongation;G1/S Transition;G2/M Checkpoints;Mitotic G1-G1/S phases;Orc1 removal from chromatin;S Phase;Switching of origins to a post-replicative state;S…	29	29	28	37.6	37.6	36.9	92.888	0	247.27	12256000	365	243360	121700	228850	440670	373010	393230	170710	302800	665840	636650	953550	826670	367750	696180	300270	386090	761230	562230	536990	1004500	688540	453320	608090	10	8	11	18
	0.420316	-0.144933	P62847;E7ETK0;A0A2R8Y849;A0A087WUS0;A0A2R8YD14;P62847-2;P62847-3;P62847-4;A0A2R8Y8A0	P62847;E7ETK0;A0A2R8Y849;A0A087WUS0;A0A2R8YD14;P62847-2;P62847-3;P62847-4;A0A2R8Y8A0	40S ribosomal protein S24	RPS24	17	Color2 [A=255, R=128, G=128, B=128]	9	6	Activation of the mRNA upon binding of the cap-binding complex and eIFs, and subsequent binding to 43S;Axon guidance;Cap-dependent Translation Initiation;Developmental Biology;Disease;Eukaryotic Translation Elongation;Eukaryotic Translation Initiation;Eukaryotic Translation Termination;Formation of a pool of free 40S subunits;Formation of the ternary complex, and subsequently, the 43S complex;GTP…	4	4	4	35.3	35.3	35.3	15.423	0	28.821	2964500	66	277750	181340	281160	264540	175490	175750	55466	116150	143690	66580	120070	108410	97892	141140	68000	69617	68618	49308	64652	90173	64632	67272	100870	4	4	3	4
	0.832716	-0.146842	P63244;J3KPE3;H0YAF8;H0Y8W2;D6RAC2;H0YAM7;D6REE5;D6RHH4;D6R9L0;D6R9Z1;D6RFX4;D6RFZ9;D6RF23;E9PD14;D6RAU2;D6RBD0;H0Y8R5;D6RHJ5;H0Y9P0;D6RGK8;D6R909;D6RDI0	P63244;J3KPE3;H0YAF8;H0Y8W2;D6RAC2;H0YAM7;D6REE5;D6RHH4;D6R9L0;D6R9Z1	Guanine nucleotide-binding protein subunit beta-2-like 1;Guanine nucleotide-binding protein subunit beta-2-like 1, N-terminally processed	GNB2L1	1082	Color2 [A=255, R=128, G=128, B=128]	9	6	Death Receptor Signalling;Regulation of TNFR1 signaling;Signal Transduction;TNF signaling;TNFR1-induced NFkappaB signaling pathway;TNFR1-mediated ceramide production	19	19	19	77.3	77.3	77.3	35.076	0	164.12	32193000	288	1014000	590550	974140	1245700	1755700	1768100	1056500	1515200	932700	962640	1225200	931700	1225500	2129900	1313100	1400200	919470	778060	725170	1290100	2349100	1906600	2050600	15	10	14	16
	0.495349	-0.14687	Q15029;Q15029-2;Q15029-3;K7EP67;K7EJ74	Q15029;Q15029-2;Q15029-3;K7EP67	116 kDa U5 small nuclear ribonucleoprotein component	EFTUD2	1188	Color2 [A=255, R=128, G=128, B=128]	9	6	Metabolism of RNA;mRNA Splicing;mRNA Splicing - Major Pathway;mRNA Splicing - Minor Pathway;Processing of Capped Intron-Containing Pre-mRNA	9	8	8	10.3	9.3	9.3	109.43	0	21.65	1508500	57	152660	65544	106300	152530	127450	127140	48273	102450	8445.4	0	23945	16968	29852	44631	23290	30242	73916	30463	42320	105930	57283	40781	49366	7	4	5	7
	1.03936	-0.147052	P22102;P22102-2;F8WD69;C9JBJ1;C9JTV6;C9JZG2;C9JKQ7;A0A140TA71;H7C366	P22102;P22102-2	Trifunctional purine biosynthetic protein adenosine-3;Phosphoribosylamine--glycine ligase;Phosphoribosylformylglycinamidine cyclo-ligase;Phosphoribosylglycinamide formyltransferase	GART	780	Color2 [A=255, R=128, G=128, B=128]	9	6	Metabolism;Metabolism of nucleotides;Nucleobase biosynthesis;Purine ribonucleoside monophosphate biosynthesis	25	25	24	29.8	29.8	27.4	107.77	0	115.32	11614000	327	268410	85375	201460	419970	417640	526270	252960	425770	532240	477900	659630	555990	410440	521110	302480	503110	742810	556540	655350	1022100	590860	355050	501820	12	6	12	15
	0.522221	-0.148565	P33991;A0A3B3IU45;A0A3B3IT92;E5RG31;A0A3B3IS57;A0A3B3ITP6;A0A3B3IRR8;Q9UJA3;E5RG53;E5RFR3;A0A494C100;Q9UJA3-2;Q9UJA3-3;Q9UJA3-4	P33991;A0A3B3IU45;A0A3B3IT92;E5RG31;A0A3B3IS57;A0A3B3ITP6	DNA replication licensing factor MCM4	MCM4	865	Color2 [A=255, R=128, G=128, B=128]	9	6	Activation of ATR in response to replication stress;Activation of the pre-replicative complex;Assembly of the pre-replicative complex;CDC6 association with the ORC:origin complex;CDT1 association with the CDC6:ORC:origin complex;Cell Cycle;Cell Cycle Checkpoints;Cell Cycle, Mitotic;DNA Replication;DNA Replication Pre-Initiation;DNA strand elongation;E2F mediated regulation of DNA replication;E2F-…	23	23	22	35.1	35.1	32.3	96.557	0	116.71	8461800	230	271020	131100	217380	380820	409680	382660	146130	262960	257700	243690	399790	415430	265730	445800	205970	361530	434650	263310	358410	608280	544580	409440	502650	10	6	8	14
	0.942234	-0.150246	P09622;E9PEX6;P09622-2;P09622-3;F8WDM5;A0A1W2PR83;F2Z2E3	P09622;E9PEX6;P09622-2;P09622-3	Dihydrolipoyl dehydrogenase, mitochondrial;Dihydrolipoyl dehydrogenase	DLD	697	Color2 [A=255, R=128, G=128, B=128]	9	6	Branched-chain amino acid catabolism;Citric acid cycle (TCA cycle);Glycine degradation;Glyoxylate metabolism and glycine degradation;Lysine catabolism;Metabolism;Metabolism of amino acids and derivatives;Pyruvate metabolism;Pyruvate metabolism and Citric Acid (TCA) cycle;Regulation of pyruvate dehydrogenase (PDH) complex;Signal Transduction;Signaling by Nuclear Receptors;Signaling by Retinoic Aci…	8	8	8	21	21	21	54.177	0	59.586	1384800	63	39188	0	15562	33260	84698	80937	17996	49437	59488	42177	80036	66334	50196	98080	43295	40757	58253	43425	23235	102740	103040	71472	95373	4	0	2	3
	0.550559	-0.151523	Q06210;Q06210-2;O94808;E5RJP4	Q06210;Q06210-2	Glutamine--fructose-6-phosphate aminotransferase [isomerizing] 1	GFPT1	1119	Color2 [A=255, R=128, G=128, B=128]	9	6	Asparagine N-linked glycosylation;Biosynthesis of the N-glycan precursor (dolichol lipid-linked oligosaccharide, LLO) and transfer to a nascent protein;Defective GFPT1 causes CMSTA1;Disease;Diseases associated with glycosylation precursor biosynthesis;Diseases of glycosylation;IRE1alpha activates chaperones;Metabolism of proteins;Post-translational protein modification;Synthesis of substrates in …	18	18	18	32.8	32.8	32.8	78.806	0	139.04	5837800	198	126140	70115	143660	339140	418990	273640	80829	282310	208050	200660	257400	252980	146320	280180	159520	174010	333160	274750	235500	530620	265410	186750	293150	7	5	7	12
	0.522215	-0.153782	P17987;E7ERF2;E7EQR6;F5H282;F5H136;F5GZ03;F5GZI8;F5H676;F5H726;F5GYL4;F5H7Y1	P17987;E7ERF2;E7EQR6;F5H282	T-complex protein 1 subunit alpha	TCP1	756	Color2 [A=255, R=128, G=128, B=128]	9	6	Association of TriC/CCT with target proteins during biosynthesis;BBSome-mediated cargo-targeting to cilium;Cargo trafficking to the periciliary membrane;Chaperonin-mediated protein folding;Cilium Assembly;Cooperation of PDCL (PhLP1) and TRiC/CCT in G-protein beta folding;Cooperation of Prefoldin and TriC/CCT in actin and tubulin folding;Cytokine Signaling in Immune system;Folding of actin by CCT/…	24	24	24	49.8	49.8	49.8	60.343	0	323.31	46939000	583	1975800	1163800	1688100	2182000	2356900	2226400	1298900	2087500	2081200	1856900	2430500	1987800	1514600	1925500	1495800	1733500	2180200	1694400	1678600	2781300	2389500	1929400	2072500	21	21	22	22
	0.338512	-0.154045	Q14019;H3BT58	Q14019;H3BT58	Coactosin-like protein	COTL1	1167	Color2 [A=255, R=128, G=128, B=128]	9	6	Immune System;Innate Immune System;Neutrophil degranulation	11	11	11	47.9	47.9	47.9	15.945	0	27.846	6229400	120	100210	47985	73931	106390	64792	114950	24249	48587	295720	343320	560570	400370	221380	281520	195100	239150	465660	410830	351000	623840	373600	263310	327340	5	3	3	4
	0.456562	-0.154315	P32969;D6RAN4;A0A2R8Y5Y7;H0Y9V9;E7ESE0;H0Y9R4	P32969;D6RAN4;A0A2R8Y5Y7;H0Y9V9;E7ESE0	60S ribosomal protein L9	RPL9	313	Color2 [A=255, R=128, G=128, B=128]	9	6	Axon guidance;Cap-dependent Translation Initiation;Developmental Biology;Disease;Eukaryotic Translation Elongation;Eukaryotic Translation Initiation;Eukaryotic Translation Termination;Formation of a pool of free 40S subunits;GTP hydrolysis and joining of the 60S ribosomal subunit;Infectious disease;Influenza Infection;Influenza Life Cycle;Influenza Viral RNA Transcription and Replication;L13a-med…	8	8	8	52.6	52.6	52.6	21.863	0	87.39	9431500	131	406970	320740	504600	528620	606660	628420	337690	537670	228490	144150	218780	180530	395990	521140	389180	444760	168460	109490	138960	338340	636650	416760	569450	4	4	5	6
	0.239113	-0.154779	Q96RP9-2	Q96RP9-2	Elongation factor G, mitochondrial	GFM1	1325	Color2 [A=255, R=128, G=128, B=128]	9	6		6	6	1	7.9	7.9	0.9	85.868	0	11.207	402390	19	24945	0	20999	34321	46792	65009	16112	46566	21098	0	25906	27986	0	0	0	16061	0	3637.8	0	14179	0	2478	0	2	0	2	3
	0.24393	-0.154959	O95340;O95340-2	O95340;O95340-2	Bifunctional 3-phosphoadenosine 5-phosphosulfate synthase 2;Sulfate adenylyltransferase;Adenylyl-sulfate kinase	PAPSS2	607	Color2 [A=255, R=128, G=128, B=128]	9	6	Biological oxidations;Cytosolic sulfonation of small molecules;Defective PAPSS2 causes SEMD-PA;Disease;Diseases associated with glycosaminoglycan metabolism;Diseases of glycosylation;Glycosaminoglycan metabolism;Metabolism;Metabolism of amino acids and derivatives;Metabolism of carbohydrates;Metabolism of ingested H2SeO4 and H2SeO3 into H2Se;Phase II - Conjugation of compounds;Selenoamino acid me…	4	4	4	6.4	6.4	6.4	69.5	0	10.541	483930	22	0	0	10477	4030.3	28914	41642	14236	38622	2272.4	0	5305.8	4165	37753	38545	17428	38931	0	0	0	16505	38315	42379	32825	0	0	2	1
	0.134895	-0.155026	O14818;O14818-2;Q8TAA3;Q8TAA3-2;H0Y586;Q8TAA3-5;O14818-4;A0A087WYS6;F5GY34	O14818;O14818-2;Q8TAA3;Q8TAA3-2;H0Y586;Q8TAA3-5	Proteasome subunit alpha type-7;Proteasome subunit alpha type-7-like	PSMA7;PSMA8	546	Color2 [A=255, R=128, G=128, B=128]	9	6	ABC transporter disorders;ABC-family proteins mediated transport;Activation of APC/C and APC/C:Cdc20 mediated degradation of mitotic proteins;Activation of NF-kappaB in B cells;Adaptive Immune System;Antigen processing: Ubiquitination & Proteasome degradation;Antigen processing-Cross presentation;APC/C:Cdc20 mediated degradation of mitotic proteins;APC/C:Cdc20 mediated degradation of Securin;APC/…	9	9	9	44	44	44	27.887	0	57.031	1909900	66	123000	63589	98186	147000	17840	28231	0	7224.4	122040	74022	159560	124390	15860	77996	2071.6	9923.4	171900	134160	143610	255560	29488	18231	42228	4	3	4	4
	1.13129	-0.155921	P14324;P14324-2;A0A087X1D8;A0A087WVN4;A0A087WTP2;A0A087X090	P14324;P14324-2;A0A087X1D8;A0A087WVN4	Farnesyl pyrophosphate synthase	FDPS	732	Color2 [A=255, R=128, G=128, B=128]	9	6	Activation of gene expression by SREBF (SREBP);Cholesterol biosynthesis;Metabolism;Metabolism of lipids;Metabolism of steroids;Regulation of cholesterol biosynthesis by SREBP (SREBF)	7	7	7	16.9	16.9	16.9	48.275	0	23.027	4674600	126	88260	87818	150050	139120	128000	202570	26257	108580	270560	239480	334990	292980	166190	293160	152120	145340	240680	166850	203260	312230	228070	208760	219390	5	5	5	4
	0.645665	-0.156209	Q7KZF4;H7C597	Q7KZF4	Staphylococcal nuclease domain-containing protein 1	SND1	1250	Color2 [A=255, R=128, G=128, B=128]	9	6	Disease;Diseases of signal transduction;Oncogenic MAPK signaling;Signaling by BRAF and RAF fusions	26	26	26	35.5	35.5	35.5	102	0	195.69	9951800	285	793950	386380	654050	818040	1110700	1164300	604870	991390	243010	29686	173970	80776	233870	365520	171690	265150	123650	68277	89133	208270	342590	285120	350070	21	19	20	23
	0.74542	-0.158894	Q99832;Q99832-3;Q99832-4;Q99832-2;F8WAM2;F8WBP8	Q99832;Q99832-3;Q99832-4;Q99832-2	T-complex protein 1 subunit eta	CCT7	1329	Color2 [A=255, R=128, G=128, B=128]	9	6	Association of TriC/CCT with target proteins during biosynthesis;Chaperonin-mediated protein folding;Cooperation of PDCL (PhLP1) and TRiC/CCT in G-protein beta folding;Cooperation of Prefoldin and TriC/CCT in actin and tubulin folding;Folding of actin by CCT/TriC;Formation of tubulin folding intermediates by CCT/TriC;Metabolism of proteins;Prefoldin mediated transfer of substrate to CCT/TriC;Prot…	26	26	26	50.6	50.6	50.6	59.366	0	267.6	37662000	447	1435300	924260	1357300	1775400	1812400	1832000	913970	1594100	1560200	1369900	1736800	1577700	1189600	1557800	1149500	1377600	1999700	1626700	1552300	2670200	1805800	1390700	1632200	19	14	19	20
	0.738631	-0.158984	Q9Y3I0	Q9Y3I0	tRNA-splicing ligase RtcB homolog	RTCB	1452	Color2 [A=255, R=128, G=128, B=128]	9	6	Metabolism of RNA;tRNA processing;tRNA processing in the nucleus	13	13	13	30.9	30.9	30.9	55.21	0	48.889	5711400	168	243330	134490	259800	340240	259590	291020	125050	243550	185790	235280	240510	237000	184490	359620	181920	248940	150790	95160	157000	243790	380440	252030	340270	9	5	10	8
	0.562075	-0.159096	P08238;Q58FF7;Q58FF6;F8W026	P08238	Heat shock protein HSP 90-beta	HSP90AB1	683	Color2 [A=255, R=128, G=128, B=128]	9	6	Aryl hydrocarbon receptor signalling;Attenuation phase;Autophagy;Axon guidance;Biological oxidations;Cell Cycle;Cell Cycle, Mitotic;Cellular response to heat stress;Cellular responses to external stimuli;Cellular responses to stress;Chaperone Mediated Autophagy;Developmental Biology;Disease;ESR-mediated signaling;Estrogen-dependent gene expression;Fcgamma receptor (FCGR) dependent phagocytosis;G2…	35	35	16	48.3	48.3	26.1	83.263	0	323.31	150240000	832	3711400	2346000	3676800	4388600	9172800	9496600	5814700	8236900	3985900	3783000	4950900	4000500	6790900	9262700	6568600	7494500	4549600	3680800	3694200	6126600	10642000	8470300	9500400	29	26	31	31
	0.43246	-0.159493	P09651;F8W6I7;P09651-3;P09651-2;F8VZ49;Q32P51;A0A2R8Y4L2;F8VTQ5;F8VYN5;H0YH80;F8W646	P09651;F8W6I7;P09651-3;P09651-2;F8VZ49;Q32P51;A0A2R8Y4L2;F8VTQ5	Heterogeneous nuclear ribonucleoprotein A1;Heterogeneous nuclear ribonucleoprotein A1, N-terminally processed;Heterogeneous nuclear ribonucleoprotein A1-like 2	HNRNPA1;HNRNPA1L2	405	Color2 [A=255, R=128, G=128, B=128]	9	6	FGFR2 alternative splicing;Metabolism of RNA;mRNA Splicing;mRNA Splicing - Major Pathway;Processing of Capped Intron-Containing Pre-mRNA;Signal Transduction;Signaling by FGFR;Signaling by FGFR2;Signaling by Receptor Tyrosine Kinases	13	12	11	41.9	39.5	37.6	38.746	0	95.54	2728100	118	121190	88423	67123	117890	109900	138170	27843	71738	203820	88851	233470	157920	52303	252480	35622	63769	83242	39172	24139	237040	119950	97678	128550	5	4	4	7
	0.482453	-0.160241	P50990;P50990-2;P50990-3;H7C4C8;H7C2U0	P50990;P50990-2;P50990-3	T-complex protein 1 subunit theta	CCT8	960	Color2 [A=255, R=128, G=128, B=128]	9	6	Association of TriC/CCT with target proteins during biosynthesis;BBSome-mediated cargo-targeting to cilium;Cargo trafficking to the periciliary membrane;Chaperonin-mediated protein folding;Cilium Assembly;Cooperation of PDCL (PhLP1) and TRiC/CCT in G-protein beta folding;Cooperation of Prefoldin and TriC/CCT in actin and tubulin folding;Folding of actin by CCT/TriC;Formation of tubulin folding in…	34	34	34	64.8	64.8	64.8	59.62	0	247.18	75757000	798	3265500	1930700	2615300	3501800	1688100	1801200	1067600	1592600	4999100	4600900	6243000	5167500	1611500	2132500	1572500	1787800	4906500	4259200	4221100	6785800	2715000	2155300	2484200	28	27	28	30
	0.948565	-0.161934	Q00839;Q00839-2;A0A1W2PPS1;A0A1X7SBS1;A0A1W2PP35;Q5RI18;A0A1W2PPH7;A0A1W2PPL4;A0A1W2PP34;A0A1W2PQL0;A0A1W2PQ74;A0A1W2PRZ7;A0A1W2PQD4;A0A1W2PRI6;A0A1W2PPE9;A0A1W2PNG3;A0A1W2PP22	Q00839;Q00839-2;A0A1W2PPS1;A0A1X7SBS1;A0A1W2PP35;Q5RI18;A0A1W2PPH7;A0A1W2PPL4;A0A1W2PP34;A0A1W2PQL0;A0A1W2PQ74;A0A1W2PRZ7;A0A1W2PQD4	Heterogeneous nuclear ribonucleoprotein U	HNRNPU	116	Color2 [A=255, R=128, G=128, B=128]	9	6	Metabolism of RNA;mRNA Splicing;mRNA Splicing - Major Pathway;Processing of Capped Intron-Containing Pre-mRNA	14	14	14	17.7	17.7	17.7	90.583	0	190.67	18988000	251	1810800	1128500	1455600	1526600	645380	706000	360410	526250	748340	681040	916840	772170	604300	537660	336590	517830	800910	637060	675670	1068400	649220	557990	601160	12	10	10	12
	0.448054	-0.163943	P15121;E9PCX2;E9PEF9;C9JRZ8;C9JRZ8-2	P15121;E9PCX2;E9PEF9	Aldose reductase	AKR1B1	741	Color2 [A=255, R=128, G=128, B=128]	9	6	Estrogen biosynthesis;Fructose biosynthesis;Fructose metabolism;Metabolism;Metabolism of carbohydrates;Metabolism of lipids;Metabolism of steroid hormones;Metabolism of steroids;Pregnenolone biosynthesis	8	8	8	25.9	25.9	25.9	35.853	0	26.995	19213000	151	1010500	622320	817050	1137600	1254300	1258500	827950	1200400	644440	679500	850730	825710	521760	619640	486050	576600	727340	605960	627540	1020100	795250	611130	706330	7	7	7	8
	0.133222	-0.164031	Q8NCW5;Q8NCW5-2;Q5T3I4;Q5T3I3	Q8NCW5;Q8NCW5-2;Q5T3I4;Q5T3I3	NAD(P)H-hydrate epimerase	APOA1BP	1272	Color2 [A=255, R=128, G=128, B=128]	9	6	Metabolism;Metabolism of vitamins and cofactors;Metabolism of water-soluble vitamins and cofactors;Nicotinamide salvaging;Nicotinate metabolism	2	2	2	10.4	10.4	10.4	31.674	0	6.9628	156620	7	0	0	0	0	0	0	0	0	15420	12992	4866.5	7457.5	0	0	0	0	35832	24061	26991	21685	0	0	0	0	0	0	0
	0.707946	-0.168868	P14868;P14868-2;H7BZ35;C9J7S3;C9JLC1;H7C278;C9JQM9	P14868;P14868-2	Aspartate--tRNA ligase, cytoplasmic	DARS	738	Color2 [A=255, R=128, G=128, B=128]	9	6	Cytosolic tRNA aminoacylation;Metabolism;Metabolism of amino acids and derivatives;Metabolism of proteins;Selenoamino acid metabolism;Translation;tRNA Aminoacylation	28	28	27	61.7	61.7	59.3	57.136	0	209.84	37890000	477	1017000	613030	1004200	1330300	1969100	2025100	1120600	1750700	1467400	1440600	1869400	1625400	1155700	1824400	1408000	1657900	1614800	1177900	1254600	2149300	2374500	1848600	2021700	21	13	19	22
	0.124859	-0.169098	P08708;H3BNC9;H0YN88;A0A075B716;H0YN73;A0A0J9YYC4	P08708;H3BNC9;H0YN88;A0A075B716	40S ribosomal protein S17	RPS17	460	Color2 [A=255, R=128, G=128, B=128]	9	6	Activation of the mRNA upon binding of the cap-binding complex and eIFs, and subsequent binding to 43S;Axon guidance;Cap-dependent Translation Initiation;Developmental Biology;Disease;Eukaryotic Translation Elongation;Eukaryotic Translation Initiation;Eukaryotic Translation Termination;Formation of a pool of free 40S subunits;Formation of the ternary complex, and subsequently, the 43S complex;GTP…	7	7	7	54.1	54.1	54.1	15.55	0	47.182	1112000	29	108820	0	24058	41096	0	0	0	0	749930	3280	115560	18709	0	0	0	0	9755.1	0	7840.7	32950	0	0	0	3	0	1	3
	0.586503	-0.169583	Q86X55;Q86X55-1;Q86X55-2;K7EQA8;K7EK20;K7EPK1;K7EQB9	Q86X55;Q86X55-1;Q86X55-2;K7EQA8	Histone-arginine methyltransferase CARM1	CARM1	1259	Color2 [A=255, R=128, G=128, B=128]	9	6	Activation of gene expression by SREBF (SREBP);BMAL1:CLOCK,NPAS2 activates circadian gene expression;Chromatin modifying enzymes;Chromatin organization;Circadian Clock;Developmental Biology;ESR-mediated signaling;Estrogen-dependent gene expression;Gene expression (Transcription);Generic Transcription Pathway;Metabolism;Metabolism of lipids;Metabolism of steroids;Mitochondrial biogenesis;Organelle…	7	7	7	12	12	12	65.853	0	20.951	2670300	48	67306	24394	50286	108880	95896	100830	29637	92027	107380	109350	136870	114950	79972	136100	76366	121180	156500	120330	128110	280050	148970	103190	135900	3	2	3	5
	1.435	-0.170262	P08195;P08195-3;F5GZS6;J3KPF3;P08195-2;P08195-4;F5H0E2;F5GZI0;H0YFS2;H0YFX4;F5H867	P08195;P08195-3;F5GZS6;J3KPF3;P08195-2;P08195-4	4F2 cell-surface antigen heavy chain	SLC3A2	379	Color2 [A=255, R=128, G=128, B=128]	9	6	Amino acid transport across the plasma membrane;Basigin interactions;Cell surface interactions at the vascular wall;Defective SLC7A7 causes lysinuric protein intolerance (LPI);Disease;Disorders of transmembrane transporters;Hemostasis;Metabolism;Metabolism of amino acids and derivatives;SLC transporter disorders;SLC-mediated transmembrane transport;Transport of inorganic cations/anions and amino …	11	11	11	23.3	23.3	23.3	67.993	0	36.314	2216500	80	16024	8141.8	33530	66201	56178	58392	4414.5	67166	44082	51358	44270	63405	103740	190980	83619	123260	129970	83362	92779	225020	199810	128570	161100	2	1	4	4
	0.506568	-0.171127	P40227;P40227-2;J3KRI6	P40227;P40227-2	T-complex protein 1 subunit zeta	CCT6A	899	Color2 [A=255, R=128, G=128, B=128]	9	6	Association of TriC/CCT with target proteins during biosynthesis;Chaperonin-mediated protein folding;Cooperation of PDCL (PhLP1) and TRiC/CCT in G-protein beta folding;Cooperation of Prefoldin and TriC/CCT in actin and tubulin folding;Folding of actin by CCT/TriC;Formation of tubulin folding intermediates by CCT/TriC;Metabolism of proteins;Prefoldin mediated transfer of substrate to CCT/TriC;Prot…	22	22	17	46.1	46.1	37.1	58.024	0	290.53	51089000	540	1863300	1307000	1833000	2548900	2577200	2557500	1488900	2169500	2224400	1881300	2342800	1836200	1792500	2118500	1665900	2018100	2405800	1786700	1966000	2945700	2659000	2103800	2584700	20	21	21	21
	1.26982	-0.171278	P05388;F8VU65;F8VWS0;P05388-2;F8VPE8;G3V210;Q8NHW5;F8VS58;F8VQY6;F8VRK7;F8VW21;F8VZS0;F8VWV4;F8W1K8	P05388;F8VU65;F8VWS0;P05388-2;F8VPE8;G3V210;Q8NHW5;F8VS58;F8VQY6;F8VRK7;F8VW21;F8VZS0;F8VWV4	60S acidic ribosomal protein P0;60S acidic ribosomal protein P0-like	RPLP0;RPLP0P6	659	Color2 [A=255, R=128, G=128, B=128]	9	6	Axon guidance;Cap-dependent Translation Initiation;Cytokine Signaling in Immune system;Developmental Biology;Disease;Eukaryotic Translation Elongation;Eukaryotic Translation Initiation;Eukaryotic Translation Termination;Formation of a pool of free 40S subunits;Gene and protein expression by JAK-STAT signaling after Interleukin-12 stimulation;GTP hydrolysis and joining of the 60S ribosomal subunit…	10	10	10	35.3	35.3	35.3	34.273	0	57.647	9489600	128	651190	480860	577220	703830	229260	221640	107570	184660	634580	547060	677640	629900	104820	263090	91044	121510	649430	532320	535400	814890	182580	176400	172020	8	8	8	8
	0.879149	-0.171693	P56537;P56537-2;B7ZBH1;A0A0U1RQV5;F8WD20;A0A0B4J1Y7;F8WDS6	P56537;P56537-2;B7ZBH1	Eukaryotic translation initiation factor 6	EIF6	1000	Color2 [A=255, R=128, G=128, B=128]	9	6		5	5	5	32.7	32.7	32.7	26.599	0	89.503	13465000	157	422690	330030	459940	619300	650300	675720	392410	628750	538070	514380	609610	616290	408880	661520	409230	449610	656490	562200	556840	929970	644330	501240	617600	4	4	4	4
	0.275924	-0.173988	P62333;A0A087X2I1;H0YJC0;H0YJX2;H0YJE9;H0YJT1;H0YJS8	P62333;A0A087X2I1	26S protease regulatory subunit 10B	PSMC6	52	Color2 [A=255, R=128, G=128, B=128]	9	6	ABC transporter disorders;ABC-family proteins mediated transport;Activation of APC/C and APC/C:Cdc20 mediated degradation of mitotic proteins;Activation of NF-kappaB in B cells;Adaptive Immune System;Antigen processing: Ubiquitination & Proteasome degradation;Antigen processing-Cross presentation;APC/C:Cdc20 mediated degradation of mitotic proteins;APC/C:Cdc20 mediated degradation of Securin;APC/…	8	8	8	20.6	20.6	20.6	44.172	0	43.546	1629600	66	74749	44184	71791	100880	55414	54244	14139	20137	116050	95469	137210	110500	27781	29397	30108	24605	95265	105350	81196	179670	51928	29386	35308	3	4	4	5
	0.679412	-0.176235	P56545;P56545-2;Q5SQP8;P56545-3;Q13363;Q13363-2;E7ESU7;D6RAX2;E7EPF8;A0A087WYL1;E9PGB1;E7EUB3	P56545;P56545-2;Q5SQP8;P56545-3	C-terminal-binding protein 2	CTBP2	1001	Color2 [A=255, R=128, G=128, B=128]	9	6	Deactivation of the beta-catenin transactivating complex;Degradation of beta-catenin by the destruction complex;Disease;Diseases of signal transduction;Metabolism of proteins;Post-translational protein modification;Repression of WNT target genes;Signal Transduction;Signaling by WNT;Signaling by WNT in cancer;SUMO E3 ligases SUMOylate target proteins;SUMOylation;SUMOylation of transcription cofact…	7	7	7	16.9	16.9	16.9	48.944	0	37.16	1423000	61	37400	2048.4	4921.4	48870	88561	102740	12546	90387	45766	30461	45582	53368	57878	75266	52634	46848	74278	42543	50737	104530	99973	58363	89988	3	1	1	3
	0.259428	-0.177161	P06730;D6RBW1;P06730-3;P06730-2;H0Y8J7	P06730;D6RBW1;P06730-3;P06730-2	Eukaryotic translation initiation factor 4E	EIF4E	314	Color2 [A=255, R=128, G=128, B=128]	9	6	Activation of the mRNA upon binding of the cap-binding complex and eIFs, and subsequent binding to 43S;Antiviral mechanism by IFN-stimulated genes;Cap-dependent Translation Initiation;Cytokine Signaling in Immune system;Deadenylation of mRNA;Deadenylation-dependent mRNA decay;Eukaryotic Translation Initiation;GTP hydrolysis and joining of the 60S ribosomal subunit;Immune System;Interferon Signali…	3	3	3	13.4	13.4	13.4	25.097	0	8.4435	769370	29	63659	29238	52818	80492	0	13720	0	0	72786	59254	56042	76602	0	16215	0	0	42195	49809	56400	59934	6968.7	9515.2	0	2	2	3	3
	0.68323	-0.178232	P31942;P31942-2;P31942-3;P31942-4;P31942-6;P31942-5	P31942;P31942-2;P31942-3;P31942-4	Heterogeneous nuclear ribonucleoprotein H3	HNRNPH3	856	Color2 [A=255, R=128, G=128, B=128]	9	6		7	7	7	27.7	27.7	27.7	36.926	0	117.16	6595700	161	158870	137710	231930	251690	139020	157340	66598	125390	458520	370800	496490	486480	142470	213430	145960	153470	535840	307550	365850	723870	241110	222160	231040	4	6	6	7
	0.533883	-0.178471	Q99426;A0A494C0X0;K7EP07;K7EK42;Q99426-2;K7EL99	Q99426;A0A494C0X0;K7EP07;K7EK42;Q99426-2	Tubulin-folding cofactor B	TBCB	165	Color2 [A=255, R=128, G=128, B=128]	9	6	Metabolism of proteins;Post-chaperonin tubulin folding pathway;Protein folding	7	7	7	27	27	27	27.325	0	50.524	3222900	93	16546	4064	4968.1	18982	5616.9	9716.2	4206.6	6643.8	312480	295910	411790	361480	71337	127080	44420	83143	236360	163800	171690	361730	164320	91776	127970	2	1	1	2
	0.594318	-0.179969	P11586;V9GYY3;A0A384N5Y3;F5H2F4;V9GZ78;A0A494C1T2	P11586;V9GYY3;A0A384N5Y3;F5H2F4;V9GZ78;A0A494C1T2	C-1-tetrahydrofolate synthase, cytoplasmic;Methylenetetrahydrofolate dehydrogenase;Methenyltetrahydrofolate cyclohydrolase;Formyltetrahydrofolate synthetase;C-1-tetrahydrofolate synthase, cytoplasmic, N-terminally processed	MTHFD1	716	Color2 [A=255, R=128, G=128, B=128]	9	6	Metabolism;Metabolism of folate and pterines;Metabolism of vitamins and cofactors;Metabolism of water-soluble vitamins and cofactors	41	41	40	48.4	48.4	47.7	101.56	0	238.39	26966000	484	1152000	626810	977710	1624400	464770	477390	190030	401060	2248200	1982800	2609200	2372900	317200	443820	283380	341220	2005300	1755200	1673900	2992200	563820	409170	529690	30	20	26	33
	0.598867	-0.181118	O00159;O00159-3;F5H6E2;O00159-2;I3L204;I3L501;I3L3Y6;I3L3F5	O00159;O00159-3;F5H6E2;O00159-2	Unconventional myosin-Ic	MYO1C	388	Color2 [A=255, R=128, G=128, B=128]	9	6	B-WICH complex positively regulates rRNA expression;Epigenetic regulation of gene expression;Fcgamma receptor (FCGR) dependent phagocytosis;Gene expression (Transcription);Immune System;Innate Immune System;Membrane Trafficking;Positive epigenetic regulation of rRNA expression;Regulation of actin dynamics for phagocytic cup formation;Translocation of SLC2A4 (GLUT4) to the plasma membrane;Vesicle-…	14	14	14	16.6	16.6	16.6	121.68	0	69.242	2626100	99	72825	28549	43964	135210	111550	221250	38634	84969	65679	48103	52034	25709	106720	199460	133930	77020	164060	50416	47723	157640	197310	153050	275260	5	2	3	6
	0.718985	-0.182018	P07195;A0A3B3IS95;A8MW50;C9J7H8;F5H793	P07195;A0A3B3IS95;A8MW50;C9J7H8;F5H793	L-lactate dehydrogenase B chain;L-lactate dehydrogenase	LDHB	667	Color2 [A=255, R=128, G=128, B=128]	9	6	Metabolism;Pyruvate metabolism;Pyruvate metabolism and Citric Acid (TCA) cycle;The citric acid (TCA) cycle and respiratory electron transport	18	18	17	43.4	43.4	39.8	36.638	0	262.74	85298000	437	3429600	1993400	2793800	3997200	2725800	2832700	1657400	2408600	4868700	4752900	5773400	5393900	2096900	2712200	2048400	2360000	5209900	4515700	4473800	6384200	3479200	2711800	3264800	13	14	14	15
	0.474093	-0.182289	P05783;F8VZY9;CON__H-INV:HIT000015463	P05783;F8VZY9	Keratin, type I cytoskeletal 18	KRT18	660	Color2 [A=255, R=128, G=128, B=128]	9	6	Developmental Biology;Formation of the cornified envelope;Keratinization	26	25	16	63	61.4	42.1	48.057	0	175.74	27215000	425	942880	618500	713400	862530	1389700	1429700	777740	1229200	1408800	1008900	1656300	1045300	1098200	1192800	974930	1047200	1071500	752140	672040	1499900	1631900	1262300	1439400	16	13	15	17
	0.712611	-0.182469	O14979;A0A087WUK2;O14979-3;O14979-2	O14979;A0A087WUK2;O14979-3;O14979-2	Heterogeneous nuclear ribonucleoprotein D-like	HNRNPDL	14	Color2 [A=255, R=128, G=128, B=128]	9	6	Cytokine Signaling in Immune system;Gene and protein expression by JAK-STAT signaling after Interleukin-12 stimulation;Immune System;Interleukin-12 family signaling;Interleukin-12 signaling;Signaling by Interleukins	6	5	5	14	12.1	12.1	46.437	0	14.295	2821800	68	208520	131800	149230	193990	120490	149690	72442	102860	100190	73225	106660	81724	94461	107360	88037	103220	98142	76809	78138	142040	160950	105060	137250	4	2	3	5
	1.36746	-0.183164	P61313;A0A2R8YEM3;E7EQV9;E7ENU7;E7EX53;A0A2R8Y738;P61313-2;E7ERA2	P61313;A0A2R8YEM3;E7EQV9;E7ENU7;E7EX53;A0A2R8Y738	60S ribosomal protein L15;Ribosomal protein L15	RPL15	1025	Color2 [A=255, R=128, G=128, B=128]	9	6	Axon guidance;Cap-dependent Translation Initiation;Developmental Biology;Disease;Eukaryotic Translation Elongation;Eukaryotic Translation Initiation;Eukaryotic Translation Termination;Formation of a pool of free 40S subunits;GTP hydrolysis and joining of the 60S ribosomal subunit;Infectious disease;Influenza Infection;Influenza Life Cycle;Influenza Viral RNA Transcription and Replication;L13a-med…	9	9	9	41.7	41.7	41.7	24.146	0	35.645	6941000	125	644570	523000	529820	460800	285450	335500	160800	266340	272030	217860	336920	264450	152040	317330	167490	313730	142160	113970	119450	244990	267890	210100	259930	7	8	7	7
	0.250497	-0.183205	O14950;P19105;J3QRS3	O14950;P19105;J3QRS3	Myosin regulatory light chain 12B;Myosin regulatory light chain 12A	MYL12B;MYL12A	503	Color2 [A=255, R=128, G=128, B=128]	9	6	Axon guidance;Developmental Biology;EPHA-mediated growth cone collapse;EPH-Ephrin signaling;Ephrin signaling;Muscle contraction;RHO GTPase Effectors;RHO GTPases activate CIT;RHO GTPases activate PAKs;RHO GTPases activate PKNs;RHO GTPases Activate ROCKs;Sema4D in semaphorin signaling;Sema4D induced cell migration and growth-cone collapse;Semaphorin interactions;Signal Transduction;Signaling by Rho…	2	2	2	12.2	12.2	12.2	19.779	0	9.77	345330	17	62082	40067	42785	52663	0	0	0	0	0	2670.9	16109	6356	0	13366	0	0	26955	25499	12242	44540	0	0	0	2	2	2	2
	0.518123	-0.183864	P62826;B5MDF5;J3KQE5;F5H018;H0YFC6;B4DV51;A0A087X0W0	P62826;B5MDF5;J3KQE5;F5H018;H0YFC6	GTP-binding nuclear protein Ran	RAN	215	Color2 [A=255, R=128, G=128, B=128]	9	6	Disease;Export of Viral Ribonucleoproteins from Nucleus;Gene expression (Transcription);Gene Silencing by RNA;HIV Infection;HIV Life Cycle;Host Interactions of HIV factors;Infectious disease;Influenza Infection;Influenza Life Cycle;Interactions of Rev with host cellular proteins;Late Phase of HIV Life Cycle;Metabolism;Metabolism of lipids;Metabolism of RNA;Metabolism of steroids;MicroRNA (miRNA) …	9	9	9	41.7	41.7	41.7	24.423	0	46.493	37471000	171	1319800	969750	1451100	1581300	1784400	1819200	1179400	1668100	2147400	1337000	1889200	1467300	1230400	1588400	1305300	1465200	1281000	1103700	1315200	2053300	2041000	1576300	1875900	7	7	8	7
	0.723656	-0.18648	Q9Y5B9;G3V5A4;G3V401;G3V2X0	Q9Y5B9	FACT complex subunit SPT16	SUPT16H	1461	Color2 [A=255, R=128, G=128, B=128]	9	6	Disease;Formation of HIV elongation complex in the absence of HIV Tat;Formation of HIV-1 elongation complex containing HIV-1 Tat;Formation of RNA Pol II elongation complex;Gene expression (Transcription);Generic Transcription Pathway;HIV elongation arrest and recovery;HIV Infection;HIV Life Cycle;HIV Transcription Elongation;Infectious disease;Late Phase of HIV Life Cycle;Pausing and recovery of …	8	8	8	9.6	9.6	9.6	119.91	0	26.333	2339600	47	209890	96062	169610	144330	245330	222860	100310	192710	26625	9844.1	3152.5	0	52560	117750	65274	63212	66787	36357	26366	76917	114590	83417	94818	6	6	6	5
	0.697508	-0.186483	Q92598;Q92598-2;Q92598-3;Q92598-4;A0A0A0MSM0;R4GN69;Q5TBM3	Q92598;Q92598-2;Q92598-3;Q92598-4;A0A0A0MSM0	Heat shock protein 105 kDa	HSPH1	1293	Color2 [A=255, R=128, G=128, B=128]	9	6	Binding and Uptake of Ligands by Scavenger Receptors;Cellular response to heat stress;Cellular responses to external stimuli;Cellular responses to stress;Regulation of HSF1-mediated heat shock response;Scavenging by Class F Receptors;Vesicle-mediated transport	15	14	13	21.8	20.9	19.2	96.864	0	63.812	2650600	81	46782	3360	20908	31643	311230	343380	149110	293310	6971.7	0	0	0	158600	188790	129350	107680	0	10464	18820	12796	233830	165670	210670	4	1	2	3
	0.99292	-0.187612	P22695;H3BRG4;H3BSJ9;H3BP04;H3BUE4;H3BUI9;A0A087WVZ4	P22695;H3BRG4;H3BSJ9	Cytochrome b-c1 complex subunit 2, mitochondrial	UQCRC2	787	Color2 [A=255, R=128, G=128, B=128]	9	6	Metabolism;Respiratory electron transport;Respiratory electron transport, ATP synthesis by chemiosmotic coupling, and heat production by uncoupling proteins.;The citric acid (TCA) cycle and respiratory electron transport	16	16	15	46.6	46.6	44.4	48.442	0	132.52	9283600	249	319940	147990	351070	534340	409600	429800	165700	349560	416440	384000	540920	466770	200980	384730	203470	235110	543160	394270	421440	777070	414410	327010	403110	7	7	9	12
	0.266033	-0.188797	Q12792;Q12792-4;Q12792-3;F8VS81;F8W1Q9	Q12792;Q12792-4;Q12792-3;F8VS81	Twinfilin-1	TWF1	1137	Color2 [A=255, R=128, G=128, B=128]	9	6		6	6	6	24.3	24.3	24.3	40.282	0	19.833	372770	23	0	0	0	0	24558	29907	2727.3	8419.1	0	0	0	0	6629.6	78525	9011.6	32111	5192.8	0	0	5828	33724	29730	46951	0	0	0	0
	1.91956	-0.191338	P62906	P62906	60S ribosomal protein L10a	RPL10A	1068	Color2 [A=255, R=128, G=128, B=128]	9	6	Axon guidance;Cap-dependent Translation Initiation;Developmental Biology;Disease;Eukaryotic Translation Elongation;Eukaryotic Translation Initiation;Eukaryotic Translation Termination;Formation of a pool of free 40S subunits;GTP hydrolysis and joining of the 60S ribosomal subunit;Infectious disease;Influenza Infection;Influenza Life Cycle;Influenza Viral RNA Transcription and Replication;L13a-med…	8	8	8	30	30	30	24.831	0	30.134	8781200	147	826990	783700	1097400	1015700	205290	332450	129240	226760	248460	161140	212620	225540	207520	389950	136320	199400	256460	191490	223090	416500	331800	270710	331810	7	8	7	7
	0.455292	-0.193675	P29218;P29218-3;E5RG13;E5RIP7;H0YBL1;E5RG94;E5RIF4;E5RHE9;E5RI82;E5RGY4;P29218-2	P29218;P29218-3;E5RG13;E5RIP7;H0YBL1	Inositol monophosphatase 1	IMPA1	830	Color2 [A=255, R=128, G=128, B=128]	9	6	Inositol phosphate metabolism;Metabolism;Synthesis of IP2, IP, and Ins in the cytosol	5	5	5	17.3	17.3	17.3	30.188	0	14.38	1706600	69	79186	17202	44958	85789	82310	96998	20134	75725	53899	51082	68592	56357	44047	41778	55121	69277	118250	87132	79079	172220	89924	54801	83633	4	1	3	4
	1.49872	-0.194015	P62937;F8WE65;C9J5S7;P62937-2;F5H284;Q9Y536;P0DN26;A0A0H2UH34;A0A0B4J2A2;A0A075B767;A0A075B759;P0DN37;E5RIZ5	P62937;F8WE65;C9J5S7;P62937-2	Peptidyl-prolyl cis-trans isomerase A;Peptidyl-prolyl cis-trans isomerase A, N-terminally processed;Peptidyl-prolyl cis-trans isomerase	PPIA	1071	Color2 [A=255, R=128, G=128, B=128]	9	6	Adaptive Immune System;APOBEC3G mediated resistance to HIV-1 infection;Assembly Of The HIV Virion;Basigin interactions;Binding and entry of HIV virion;Budding and maturation of HIV virion;Calcineurin activates NFAT;Cell surface interactions at the vascular wall;Cytokine Signaling in Immune system;Disease;Downstream signaling events of B Cell Receptor (BCR);Early Phase of HIV Life Cycle;Gene and p…	14	14	13	75.8	75.8	59.4	18.012	0	194.33	139180000	400	4036600	3051000	3958000	5685700	5051800	5252800	2909800	4256000	7193300	6704300	8245600	7590400	3978600	6350100	4256800	5058500	7984300	6169800	6117500	9471500	7350700	5479700	6368600	13	12	11	13
	0.743355	-0.19451	Q9BV38;U3KQC1;A0A0A0MQU0;K7EIR0;K7EML4;A0A087X237;K7EKX5	Q9BV38;U3KQC1;A0A0A0MQU0;K7EIR0	WD repeat-containing protein 18	WDR18	55	Color2 [A=255, R=128, G=128, B=128]	9	6	Major pathway of rRNA processing in the nucleolus and cytosol;Metabolism of RNA;rRNA processing;rRNA processing in the nucleus and cytosol	7	7	7	18.5	18.5	18.5	47.405	0	19.291	1424500	72	33911	0	10360	54247	90579	95860	11303	68571	40869	56861	76171	71122	43659	81345	25314	45172	66248	51723	42262	125510	101680	54553	91743	3	0	1	4
	0.133846	-0.194719	Q15185;A0A087WYT3;Q15185-3;Q15185-4;Q15185-2;B4DDC6	Q15185;A0A087WYT3;Q15185-3;Q15185-4;Q15185-2	Prostaglandin E synthase 3	PTGES3	36	Color2 [A=255, R=128, G=128, B=128]	9	6	Arachidonic acid metabolism;Aryl hydrocarbon receptor signalling;Attenuation phase;Biological oxidations;Cellular response to heat stress;Cellular responses to external stimuli;Cellular responses to stress;ESR-mediated signaling;Estrogen-dependent gene expression;Fatty acid metabolism;HSF1 activation;HSF1-dependent transactivation;HSP90 chaperone cycle for steroid hormone receptors (SHR);Metaboli…	3	3	3	23.8	23.8	23.8	18.697	0	11.897	543980	15	32510	21704	47883	60323	18845	24592	0	26398	18507	17409	27546	24303	0	31023	13573	15691	14538	14625	17115	47183	31099	15561	0	1	2	3	3
	1.06209	-0.194985	Q96IU4;B4DQI4;F8W9U3;Q96IU4-2	Q96IU4;B4DQI4;F8W9U3	Alpha/beta hydrolase domain-containing protein 14B	ABHD14B	1315	Color2 [A=255, R=128, G=128, B=128]	9	6	Biological oxidations;Cytosolic sulfonation of small molecules;Metabolism;Phase II - Conjugation of compounds	9	9	9	51	51	51	22.345	0	77.928	7483800	171	151380	76429	208430	299290	252130	274980	106680	166620	421490	344820	473870	463050	189400	329500	174650	259320	515610	375050	389120	684350	357520	290190	302500	4	3	5	6
	0.139416	-0.195159	P00403	P00403	Cytochrome c oxidase subunit 2	MT-CO2	624	Color2 [A=255, R=128, G=128, B=128]	9	6	Gene expression (Transcription);Generic Transcription Pathway;Metabolism;Respiratory electron transport;Respiratory electron transport, ATP synthesis by chemiosmotic coupling, and heat production by uncoupling proteins.;RNA Polymerase II Transcription;The citric acid (TCA) cycle and respiratory electron transport;TP53 Regulates Metabolic Genes;Transcriptional Regulation by TP53	2	2	2	7.5	7.5	7.5	25.565	0.0016013	3.6266	477080	19	30130	5315.2	10226	19834	13480	18082	4863.3	10915	9496.8	0	15381	16765	9981.3	39611	8442.2	13971	50364	24202	38144	58467	15579	14342	27042	2	1	1	1
	0.986019	-0.198145	P32119;A6NIW5;P32119-2	P32119;A6NIW5	Peroxiredoxin-2	PRDX2	862	Color2 [A=255, R=128, G=128, B=128]	9	6	Cellular responses to external stimuli;Cellular responses to stress;Deregulated CDK5 triggers multiple neurodegenerative pathways in Alzheimer's disease models;Detoxification of Reactive Oxygen Species;Disease;Gene expression (Transcription);Generic Transcription Pathway;Neurodegenerative Diseases;RNA Polymerase II Transcription;TP53 Regulates Metabolic Genes;Transcriptional Regulation by TP53	10	9	9	40.9	35.4	35.4	21.892	0	55.745	10961000	137	157470	101440	114120	248980	157760	173660	53730	225050	626670	648130	759000	754310	344160	461010	309500	339910	764790	785270	856240	1212400	408710	415550	472030	5	4	6	7
	0.161428	-0.199962	P09104;P09104-2;F5H0C8;F5H1C3	P09104;P09104-2;F5H0C8	Gamma-enolase;Enolase	ENO2	690	Color2 [A=255, R=128, G=128, B=128]	9	6	Gluconeogenesis;Glucose metabolism;Glycolysis;Metabolism;Metabolism of carbohydrates	5	3	3	20.5	11.3	11.3	47.268	0	11.538	450220	21	0	0	0	21408	16868	19632	0	12263	40065	18117	59145	30102	0	29286	0	8006.8	21608	26167	8435.8	34722	35429	7747.8	32482	0	0	0	1
	0.207444	-0.200533	O75323;O75323-2;F8WBI5;C9J7B1;C9K068;H7C333	O75323;O75323-2;F8WBI5	Protein NipSnap homolog 2	GBAS	585	Color2 [A=255, R=128, G=128, B=128]	9	6		3	2	2	9.4	6.6	6.6	33.742	0.00087873	4.9095	265980	9	14537	0	0	19013	0	0	0	0	34722	37150	45097	20357	0	0	0	0	34380	25629	0	35092	0	0	0	1	0	0	1
	0.37039	-0.200805	Q13257;Q13257-2;D6RJE3	Q13257	Mitotic spindle assembly checkpoint protein MAD2A	MAD2L1	1150	Color2 [A=255, R=128, G=128, B=128]	9	6	Activation of APC/C and APC/C:Cdc20 mediated degradation of mitotic proteins;Amplification of signal from unattached kinetochores via a MAD2 inhibitory signal;Amplification of signal from the kinetochores;APC/C:Cdc20 mediated degradation of mitotic proteins;APC/C-mediated degradation of cell cycle proteins;APC:Cdc20 mediated degradation of cell cycle proteins prior to satisfation of the cell cycl…	6	6	5	27.3	27.3	23.4	23.51	0	32.69	2246300	45	55989	19195	38246	76096	51168	66053	15724	40935	166860	166290	200590	188820	70029	71903	39542	65189	128980	118850	97785	188020	105040	72656	96053	3	2	3	4
	0.209147	-0.200903	Q9UHB9;Q9UHB9-4;Q9UHB9-2;Q9UHB9-3	Q9UHB9;Q9UHB9-4;Q9UHB9-2	Signal recognition particle subunit SRP68	SRP68	1414	Color2 [A=255, R=128, G=128, B=128]	9	6	Metabolism of proteins;SRP-dependent cotranslational protein targeting to membrane;Translation	10	10	10	19.9	19.9	19.9	70.729	0	96.652	848400	61	92886	27326	55608	73523	66198	61892	19189	26425	28518	12183	64954	26784	24543	34388	0	9949	33421	19881	16042	38662	35370	7791.3	33855	8	4	6	7
	0.195836	-0.204819	P62269;A0A0G2JQH2;Q5GGW2;J3JS69	P62269	40S ribosomal protein S18	RPS18	1045	Color2 [A=255, R=128, G=128, B=128]	9	6	Activation of the mRNA upon binding of the cap-binding complex and eIFs, and subsequent binding to 43S;Axon guidance;Cap-dependent Translation Initiation;Developmental Biology;Disease;Eukaryotic Translation Elongation;Eukaryotic Translation Initiation;Eukaryotic Translation Termination;Formation of a pool of free 40S subunits;Formation of the ternary complex, and subsequently, the 43S complex;GTP…	9	9	9	48.7	48.7	48.7	17.718	0	41.797	9258700	126	1290100	850340	1075800	871940	57814	80865	11692	61747	858200	279830	758830	466480	60062	92034	36502	146450	364360	317460	412420	621410	72474	91916	89205	9	8	9	8
	0.970678	-0.205681	Q15717;Q15717-2;M0QZR9;A0A0A0MRX1;B1APY8;A0A494C147;B1APY9;A0A494C0M6;A0A494C1D9;A0A494C0F8;B1AM48;A0A494C173;M0R055;P26378;A0A494C011;A0A0R4J2E6;Q12926-2;P26378-2;P26378-4;P26378-5;A0A494C015;A0A494C0Q5;Q12926;P26378-3	Q15717;Q15717-2;M0QZR9	ELAV-like protein 1	ELAVL1	1204	Color2 [A=255, R=128, G=128, B=128]	9	6	HuR (ELAVL1) binds and stabilizes mRNA;Metabolism of RNA;mRNA Splicing;mRNA Splicing - Major Pathway;Processing of Capped Intron-Containing Pre-mRNA;Regulation of mRNA stability by proteins that bind AU-rich elements	6	6	6	20.6	20.6	20.6	36.091	0	19.574	1257600	51	31456	17319	21571	59445	43670	65618	24643	37945	46986	46868	64718	46146	44872	79060	41763	49437	52155	30302	38851	61324	94190	71994	76934	2	1	1	3
	0.499197	-0.205859	P08670;B0YJC4;B0YJC5;A0A1B0GTT5;A0A1B0GVG8;P17661;P41219;H7C5W5;P41219-2;A0A1X7SBR3;P14136;K7EMP8;A0A1W2PR46;P14136-3;P14136-2;P07196;Q16352;P07197;E7ESP9;P07197-2;A0A1W2PRT3;F8W835;E7EMV2	P08670;B0YJC4;B0YJC5	Vimentin	VIM	687	Color2 [A=255, R=128, G=128, B=128]	9	6	Activation of NMDA receptors and postsynaptic events;Apoptosis;Apoptotic cleavage of cellular proteins;Apoptotic execution phase;Assembly and cell surface presentation of NMDA receptors;Autophagy;Caspase-mediated cleavage of cytoskeletal proteins;Chaperone Mediated Autophagy;CREB1 phosphorylation through NMDA receptor-mediated activation of RAS signaling;Cytokine Signaling in Immune system;FLT3 S…	41	40	37	74.5	73	69.1	53.651	0	323.31	79115000	897	1695300	1214200	1237500	1850500	4754000	4885300	2614100	3891200	2837800	2201300	3677700	2342600	3889800	4362500	3507600	4174100	2135400	1772300	1544300	3264100	6050500	4763400	5296200	31	26	27	32
	0.397934	-0.206133	Q9Y281;Q9Y281-3;F8WDN3;G3V2U0	Q9Y281;Q9Y281-3	Cofilin-2	CFL2	1438	Color2 [A=255, R=128, G=128, B=128]	9	6		9	6	6	67.5	46.4	46.4	18.736	0	36.91	1887900	78	72286	60409	63091	151070	94290	117090	36233	94513	84456	67369	112570	78251	29777	65202	41164	49826	85652	64082	58950	124550	101840	68151	85409	4	3	3	5
	0.941894	-0.20841	Q9Y3F4;Q9Y3F4-2;H0YH33	Q9Y3F4;Q9Y3F4-2	Serine-threonine kinase receptor-associated protein	STRAP	1451	Color2 [A=255, R=128, G=128, B=128]	9	6	Downregulation of TGF-beta receptor signaling;Signal Transduction;Signaling by TGF-beta family members;Signaling by TGF-beta Receptor Complex;TGF-beta receptor signaling activates SMADs	14	14	14	46.6	46.6	46.6	38.438	0	118.08	6608300	192	309200	149210	271640	466280	282510	297990	109340	238530	346980	311870	451300	533690	96412	218410	77406	157570	338100	263860	255320	565350	257880	111360	233830	10	7	9	12
	0.944556	-0.2097	P48643;B7ZAR1;E9PCA1;E7ENZ3;P48643-2;H0Y914;D6RIZ7	P48643;B7ZAR1;E9PCA1;E7ENZ3;P48643-2	T-complex protein 1 subunit epsilon	CCT5	934	Color2 [A=255, R=128, G=128, B=128]	9	6	Association of TriC/CCT with target proteins during biosynthesis;BBSome-mediated cargo-targeting to cilium;Cargo trafficking to the periciliary membrane;Chaperonin-mediated protein folding;Cilium Assembly;Cooperation of PDCL (PhLP1) and TRiC/CCT in G-protein beta folding;Cooperation of Prefoldin and TriC/CCT in actin and tubulin folding;Folding of actin by CCT/TriC;Formation of tubulin folding in…	33	33	33	62.5	62.5	62.5	59.67	0	260.71	34917000	462	1351400	792620	1358500	1919200	893120	810150	345520	794990	2181500	2060300	2793900	2433300	604350	913540	634770	660180	2633200	2038500	1896100	3478500	1243600	832310	1082300	23	18	21	23
	0.946706	-0.209941	P19367;P19367-4;P19367-2;P19367-3;B1AR63;B1AR62;Q2TB90	P19367;P19367-4;P19367-2;P19367-3	Hexokinase-1	HK1	764	Color2 [A=255, R=128, G=128, B=128]	9	6	Defective HK1 causes hexokinase deficiency (HK deficiency);Disease;Disorders of transmembrane transporters;Glucose metabolism;Glycolysis;Metabolism;Metabolism of carbohydrates;SLC transporter disorders	25	25	22	27.4	27.4	24.4	102.48	0	84.758	17556000	331	441190	204240	395170	621140	549070	619530	261160	454410	472430	403910	534200	445510	334910	7516300	269830	317190	414860	309590	334400	649930	587010	413270	488230	18	12	18	21
	0.582631	-0.210932	P46087;P46087-2;P46087-4;P46087-3;F5GYR3;F5H5X6	P46087;P46087-2;P46087-4;P46087-3	Probable 28S rRNA (cytosine(4447)-C(5))-methyltransferase	NOP2	922	Color2 [A=255, R=128, G=128, B=128]	9	6	Gene expression (Transcription);Generic Transcription Pathway;Metabolism of RNA;RNA Polymerase II Transcription;rRNA modification in the nucleus and cytosol;rRNA processing;rRNA processing in the nucleus and cytosol;TFAP2A acts as a transcriptional repressor during retinoic acid induced cell differentiation;Transcriptional regulation by the AP-2 (TFAP2) family of transcription factors	9	9	9	15.8	15.8	15.8	89.301	0	48.515	3568000	91	292830	243800	252460	283260	262510	289880	88087	200100	22975	6599.4	42790	12879	144500	166690	100420	155580	60490	15276	28395	76874	239880	172240	184510	7	8	7	8
	0.192426	-0.211063	P59998;F8WCF6;P59998-3;F8WDD7;H7C0A3;A0A0A6YYG9;P59998-2;R4GN08;P59998-4;F8WE39	P59998;F8WCF6;P59998-3;F8WDD7;H7C0A3;A0A0A6YYG9;P59998-2	Actin-related protein 2/3 complex subunit 4	ARPC4;ARPC4-TTLL3	410	Color2 [A=255, R=128, G=128, B=128]	9	6	Axon guidance;Clathrin-mediated endocytosis;Developmental Biology;EPHB-mediated forward signaling;EPH-Ephrin signaling;Fcgamma receptor (FCGR) dependent phagocytosis;Immune System;Innate Immune System;Membrane Trafficking;Regulation of actin dynamics for phagocytic cup formation;RHO GTPase Effectors;RHO GTPases Activate WASPs and WAVEs;Signal Transduction;Signaling by Rho GTPases;Vesicle-mediated…	5	5	5	28	28	28	19.667	0	18.504	2159000	64	172730	97314	107420	195770	63890	55473	5903.8	50756	147580	119690	167420	146690	7473.3	89394	13137	17338	144780	116120	115110	188220	19398	20682	39969	4	5	4	5
	1.13199	-0.211941	I3L2B0;A0A494C0R8;O75153;K7EIG1;I3L318	I3L2B0;A0A494C0R8;O75153;K7EIG1	Clustered mitochondria protein homolog	CLUH	164	Color2 [A=255, R=128, G=128, B=128]	9	6		12	12	12	10.3	10.3	10.3	144.67	0	39.002	1674500	78	58575	46883	103560	109370	140140	122540	38831	108080	44958	26211	65525	41323	35340	91699	27945	52690	56812	44428	37793	124960	85327	56384	54884	3	3	6	6
	1.79178	-0.211983	O95433;O95433-2;G3V438;H0YJU2;H0YJG7;H0YJ63;G3V3W9	O95433;O95433-2;G3V438	Activator of 90 kDa heat shock protein ATPase homolog 1	AHSA1	611	Color2 [A=255, R=128, G=128, B=128]	9	6		11	11	11	43.2	43.2	43.2	38.274	0	184.96	7424600	135	292810	163050	278130	428100	515760	503770	198380	237540	276480	298710	311840	331480	198250	325600	181700	233460	347530	275340	246560	498320	378520	261860	309220	7	5	7	10
	0.429916	-0.213246	P60174;P60174-1;P60174-4;U3KPZ0;U3KQF3;U3KPS5	P60174;P60174-1;P60174-4;U3KPZ0	Triosephosphate isomerase	TPI1	1002	Color2 [A=255, R=128, G=128, B=128]	9	6	Gluconeogenesis;Glucose metabolism;Glycolysis;Metabolism;Metabolism of carbohydrates	16	16	16	75.5	75.5	75.5	30.791	0	112.48	6469200	214	245020	124910	203760	315070	303840	325390	103850	260290	323240	299780	385040	359420	118180	582600	113770	148110	322460	185700	128970	408300	304780	235390	333220	10	8	10	11
	0.997812	-0.214847	Q9Y230;Q9Y230-2;M0R0Y3;X6R2L4;M0QXI6;M0R0Z0;A0A1W2PS48	Q9Y230;Q9Y230-2;M0R0Y3	RuvB-like 2	RUVBL2	1433	Color2 [A=255, R=128, G=128, B=128]	9	6	Cell Cycle;Chromatin modifying enzymes;Chromatin organization;Chromosome Maintenance;Extension of Telomeres;HATs acetylate histones;Telomere Extension By Telomerase;Telomere Maintenance	21	21	21	48.8	48.8	48.8	51.156	0	132.6	10155000	268	451270	276730	450440	623030	319750	328000	124310	230780	438360	472290	598550	561780	216260	326080	174640	208210	809030	572000	586280	1020600	371830	271540	338330	14	12	13	15
	1.185	-0.215578	P34897;P34897-3;P34897-2;H0YIZ0;G3V2Y4;G3V4W5;G3V5L0;G3V540;G3V2W0;G3V241;G3V2E4;G3V4X0;G3V3Y8;G3V4T0;P34896;P34896-4;P34896-3;P34896-2;G3V2D2	P34897;P34897-3;P34897-2;H0YIZ0;G3V2Y4	Serine hydroxymethyltransferase, mitochondrial;Serine hydroxymethyltransferase	SHMT2	868	Color2 [A=255, R=128, G=128, B=128]	9	6	Carnitine synthesis;Metabolism;Metabolism of amino acids and derivatives;Metabolism of folate and pterines;Metabolism of vitamins and cofactors;Metabolism of water-soluble vitamins and cofactors	16	16	16	35.5	35.5	35.5	55.992	0	73.59	10549000	242	398230	192550	363870	543400	437210	456080	168350	377930	468400	445400	537880	547310	364590	481260	256320	399640	532720	377210	443230	725630	542650	418950	483010	10	9	11	14
	0.3861	-0.215873	P09493-3;P09493-4;P09493-10;P09493-9;P09493;A0A0S2Z4G6;Q6ZN40;H0YKX5;P09493-8;H7BYY1;P09493-2;P09493-7;F5H7S3;B7Z596;P09493-6;H0YKP3;P09493-5;H0YNC7;A0A494BZZ2;H0YKJ4;H0YK48;H0YL42;A0A494C0V8;A0A087WTJ7	P09493-3;P09493-4;P09493-10;P09493-9;P09493;A0A0S2Z4G6;Q6ZN40;H0YKX5;P09493-8;H7BYY1;P09493-2;P09493-7;F5H7S3;B7Z596;P09493-6;H0YKP3	Tropomyosin alpha-1 chain	TPM1	695	Color2 [A=255, R=128, G=128, B=128]	9	6	Muscle contraction;Smooth Muscle Contraction;Striated Muscle Contraction	13	13	6	37	37	19	32.876	0	39.909	4735300	106	103950	43511	73054	140070	73989	89656	37943	57501	286880	302730	462960	309930	119110	326900	80430	101750	339120	283770	214000	471360	235310	186700	200690	4	2	3	6
	0.734303	-0.216516	Q00796;H0YLA4;H0YKB3;Q00796-2	Q00796;H0YLA4	Sorbitol dehydrogenase	SORD	1102	Color2 [A=255, R=128, G=128, B=128]	9	6	Formation of xylulose-5-phosphate;Fructose biosynthesis;Fructose metabolism;Metabolism;Metabolism of carbohydrates	10	10	10	31.9	31.9	31.9	38.324	0	43.936	5248000	137	204770	55464	173510	266520	355710	346480	136860	287130	190740	145140	203780	242820	184310	180800	170160	228670	182130	133030	160960	323610	296420	215400	280380	5	3	5	7
	0.174828	-0.217402	O75964;E9PN17;A0A3B3ITX4	O75964;E9PN17;A0A3B3ITX4	ATP synthase subunit g, mitochondrial	ATP5L	153	Color2 [A=255, R=128, G=128, B=128]	9	6	Cristae formation;Formation of ATP by chemiosmotic coupling;Metabolism;Mitochondrial biogenesis;Organelle biogenesis and maintenance;Respiratory electron transport, ATP synthesis by chemiosmotic coupling, and heat production by uncoupling proteins.;The citric acid (TCA) cycle and respiratory electron transport	3	3	3	32	32	32	11.428	0	7.9322	1365100	20	97299	51578	63125	91330	5357.8	12985	0	0	122820	100090	136470	118140	0	21255	0	0	153040	109910	125070	156670	0	0	0	2	2	1	2
	0.71133	-0.217653	O43143	O43143	Pre-mRNA-splicing factor ATP-dependent RNA helicase DHX15	DHX15	560	Color2 [A=255, R=128, G=128, B=128]	9	6	Metabolism of RNA;mRNA Splicing;mRNA Splicing - Major Pathway;Processing of Capped Intron-Containing Pre-mRNA	11	11	11	15.1	15.1	15.1	90.932	0	43.276	3775600	109	67178	32909	49185	63535	356190	328580	169610	289360	0	0	0	0	244300	308860	186760	241320	0	15312	8707.8	57286	397320	301290	321870	4	3	3	3
	0.252311	-0.219224	P54136;P54136-2;E5RJM9;E5RH09	P54136;P54136-2	Arginine--tRNA ligase, cytoplasmic	RARS	984	Color2 [A=255, R=128, G=128, B=128]	9	6	Cytosolic tRNA aminoacylation;Metabolism;Metabolism of amino acids and derivatives;Metabolism of proteins;Selenoamino acid metabolism;Translation;tRNA Aminoacylation	13	13	13	22.3	22.3	22.3	75.378	0	51.068	1888000	81	159440	36329	105230	188800	25076	39973	0	18309	119790	58147	162460	71385	15608	126180	4273.5	12959	161420	74212	106660	263970	29392	20643	36809	8	2	6	11
	0.827001	-0.219448	P62879;Q9HAV0;C9JZN1;C9JIS1;C9JXA5;C9JD14;Q9BRK4	P62879;Q9HAV0;C9JZN1;C9JIS1;C9JXA5;C9JD14	Guanine nucleotide-binding protein G(I)/G(S)/G(T) subunit beta-2;Guanine nucleotide-binding protein subunit beta-4	GNB2;GNB4	1065	Color2 [A=255, R=128, G=128, B=128]	9	6	Activation of G protein gated Potassium channels;Activation of GABAB receptors;Activation of kainate receptors upon glutamate binding;ADP signalling through P2Y purinoceptor 1;ADP signalling through P2Y purinoceptor 12;Adrenaline,noradrenaline inhibits insulin secretion;Aquaporin-mediated transport;Beta-catenin independent WNT signaling;Ca2+ pathway;Chaperonin-mediated protein folding;Class B/2 (…	6	6	2	15.3	15.3	4.1	37.331	0	18.131	6195200	132	163120	72192	138680	191050	238660	187830	140970	209840	424710	382660	493860	416100	188990	260110	135050	231540	312720	245520	196940	404570	329000	274020	297250	5	3	5	6
	1.04933	-0.220357	P23246;P23246-2;H0Y9K7	P23246;P23246-2	Splicing factor, proline- and glutamine-rich	SFPQ	789	Color2 [A=255, R=128, G=128, B=128]	9	6	PTK6 Regulates Proteins Involved in RNA Processing;Signal Transduction;Signaling by Non-Receptor Tyrosine Kinases;Signaling by PTK6	11	10	10	18.8	17.7	17.7	76.149	0	126.27	3574200	80	80824	31002	14328	59767	314830	357280	83911	216800	117720	3571	72469	0	147780	316600	172740	245120	0	24700	0	148440	295910	231860	280870	3	1	1	4
	1.78538	-0.221396	Q2TAY7;Q2TAY7-2	Q2TAY7	WD40 repeat-containing protein SMU1;WD40 repeat-containing protein SMU1, N-terminally processed	SMU1	1216	Color2 [A=255, R=128, G=128, B=128]	9	6		3	3	3	7	7	7	57.543	0	19.338	680680	30	14831	8794	17697	12300	69565	60006	26812	61319	0	0	0	0	36834	63994	32391	40027	0	0	1523.1	0	65744	48290	59793	1	1	2	1
	0.782741	-0.222882	P00387;P00387-2;P00387-3;B1AHF3	P00387;P00387-2;P00387-3;B1AHF3	NADH-cytochrome b5 reductase 3;NADH-cytochrome b5 reductase 3 membrane-bound form;NADH-cytochrome b5 reductase 3 soluble form	CYB5R3	623	Color2 [A=255, R=128, G=128, B=128]	9	6	Biological oxidations;Immune System;Innate Immune System;Metabolism;Metabolism of vitamins and cofactors;Metabolism of water-soluble vitamins and cofactors;Neutrophil degranulation;Phase I - Functionalization of compounds;Vitamin C (ascorbate) metabolism	11	11	11	45.5	45.5	45.5	34.234	0	47.695	4707400	112	31248	26683	46660	85401	135830	153890	51108	133060	134350	152560	166050	167570	240890	325450	215760	288340	228420	210570	203140	293610	383650	288690	348100	2	2	3	5
	1.01654	-0.223146	P26641;P26641-2	P26641;P26641-2	Elongation factor 1-gamma	EEF1G	816	Color2 [A=255, R=128, G=128, B=128]	9	6	Eukaryotic Translation Elongation;Metabolism of proteins;Translation	20	20	20	38.2	38.2	38.2	50.118	0	102.86	28756000	308	2404100	1466000	1936400	2454100	841800	805590	403520	690330	1680300	1681800	2093800	2021700	177070	699730	235970	286400	1761000	1520700	1479200	2314300	459640	374260	456230	17	17	16	18
	0.545669	-0.224921	P43246;A0A2R8YFH0;E9PHA6;A0A2R8Y6P0;A0A2R8YG02;P43246-2;A0A2R8Y7S8;C9J809;A0A2R8Y713	P43246;A0A2R8YFH0;E9PHA6;A0A2R8Y6P0;A0A2R8YG02;P43246-2;A0A2R8Y7S8	DNA mismatch repair protein Msh2	MSH2	913	Color2 [A=255, R=128, G=128, B=128]	9	6	Defective Mismatch Repair Associated With MSH2;Defective Mismatch Repair Associated With MSH3;Defective Mismatch Repair Associated With MSH6;Disease;Diseases of Mismatch Repair (MMR);DNA Repair;Gene expression (Transcription);Generic Transcription Pathway;Mismatch Repair;Mismatch repair (MMR) directed by MSH2:MSH3 (MutSbeta);Mismatch repair (MMR) directed by MSH2:MSH6 (MutSalpha);RNA Polymerase I…	12	12	12	16.2	16.2	16.2	104.74	0	57.418	2341300	119	75188	0	52714	81764	151540	146020	28589	92767	31905	29899	68771	43629	65784	149730	127550	108280	118850	88770	84814	188300	152960	119260	151680	5	0	5	5
	0.188545	-0.225551	Q9H0S4;Q9H0S4-2	Q9H0S4;Q9H0S4-2	Probable ATP-dependent RNA helicase DDX47	DDX47	1355	Color2 [A=255, R=128, G=128, B=128]	9	6	Major pathway of rRNA processing in the nucleolus and cytosol;Metabolism of RNA;rRNA modification in the nucleus and cytosol;rRNA processing;rRNA processing in the nucleus and cytosol	3	3	3	7.9	7.9	7.9	50.646	0	7.1628	411680	15	64889	43224	41741	46714	27564	12237	0	14547	0	0	0	0	7976.4	18774	7121.9	13598	0	0	0	37560	14722	10009	22004	3	3	2	3
	0.320386	-0.228514	O00232;O00232-2	O00232;O00232-2	26S proteasome non-ATPase regulatory subunit 12	PSMD12	534	Color2 [A=255, R=128, G=128, B=128]	9	6	ABC transporter disorders;ABC-family proteins mediated transport;Activation of APC/C and APC/C:Cdc20 mediated degradation of mitotic proteins;Activation of NF-kappaB in B cells;Adaptive Immune System;Antigen processing: Ubiquitination & Proteasome degradation;Antigen processing-Cross presentation;APC/C:Cdc20 mediated degradation of mitotic proteins;APC/C:Cdc20 mediated degradation of Securin;APC/…	5	5	5	11	11	11	52.904	0	27.563	373350	20	0	0	9855.2	7565.6	5150	5777.1	0	0	23610	22275	35451	22423	2928.3	0	0	0	48652	42619	28665	111200	0	0	7183	0	0	1	1
	0.87236	-0.228825	P10809;E7ESH4;E7EXB4;P10809-2;C9JL25;C9JL19;C9JCQ4;C9J0S9	P10809	60 kDa heat shock protein, mitochondrial	HSPD1	707	Color2 [A=255, R=128, G=128, B=128]	9	6	Gene expression (Transcription);Generic Transcription Pathway;Mitochondrial protein import;Protein localization;RNA Polymerase II Transcription;TFAP2A acts as a transcriptional repressor during retinoic acid induced cell differentiation;Transcriptional regulation by the AP-2 (TFAP2) family of transcription factors	29	29	29	65.6	65.6	65.6	61.054	0	314.5	27751000	412	2094200	1182000	1733300	2472000	674780	626530	287620	470400	1992300	1832700	2253500	1849700	216990	400010	108680	214130	2304500	1648400	1423200	2544100	436320	250950	396900	25	22	24	24
	0.700287	-0.230931	P62316;K7ERG4;P62316-2;K7EJB5	P62316;K7ERG4;P62316-2	Small nuclear ribonucleoprotein Sm D2	SNRPD2	1052	Color2 [A=255, R=128, G=128, B=128]	9	6	Metabolism of non-coding RNA;Metabolism of RNA;mRNA Splicing;mRNA Splicing - Major Pathway;mRNA Splicing - Minor Pathway;Processing of Capped Intron-Containing Pre-mRNA;snRNP Assembly	4	4	4	32.2	32.2	32.2	13.527	0	20.79	927080	32	35988	26910	33797	38305	49614	34116	0	22342	98128	8092.1	57564	31482	25742	72207	28215	46830	20245	16206	16573	37375	63176	32756	45097	1	1	1	2
	0.217832	-0.23327	Q07666;Q07666-2;Q07666-3	Q07666;Q07666-2;Q07666-3	KH domain-containing, RNA-binding, signal transduction-associated protein 1	KHDRBS1	1123	Color2 [A=255, R=128, G=128, B=128]	9	6	PTK6 Regulates Proteins Involved in RNA Processing;Signal Transduction;Signaling by Non-Receptor Tyrosine Kinases;Signaling by PTK6	2	2	2	5.4	5.4	5.4	48.227	0	12.933	436200	16	62209	48026	68184	76697	12573	13460	0	0	0	0	15068	0	0	18495	0	0	18541	14659	0	44941	16914	0	6802.5	2	1	2	2
	0.685093	-0.237132	O43684;O43684-2;J3QT28;J3QSX4	O43684;O43684-2;J3QT28	Mitotic checkpoint protein BUB3	BUB3	567	Color2 [A=255, R=128, G=128, B=128]	9	6	Activation of APC/C and APC/C:Cdc20 mediated degradation of mitotic proteins;Amplification of signal from unattached kinetochores via a MAD2 inhibitory signal;Amplification of signal from the kinetochores;APC/C:Cdc20 mediated degradation of mitotic proteins;APC/C-mediated degradation of cell cycle proteins;APC:Cdc20 mediated degradation of cell cycle proteins prior to satisfation of the cell cycl…	11	11	11	36	36	36	37.154	0	41.351	6530700	178	265210	130090	234340	303910	317110	350540	185850	313050	385010	240770	366650	312710	188710	266180	177650	217470	255210	184550	188820	412730	384720	228680	321800	7	5	7	7
	1.18336	-0.23726	P61221;D6R9I9;H0Y990;D6RGF4	P61221;D6R9I9	ATP-binding cassette sub-family E member 1	ABCE1	1021	Color2 [A=255, R=128, G=128, B=128]	9	6	Antiviral mechanism by IFN-stimulated genes;Cytokine Signaling in Immune system;Immune System;Interferon alpha/beta signaling;Interferon Signaling;OAS antiviral response	16	16	16	35.2	35.2	35.2	67.314	0	60.494	3713500	106	151880	50282	89522	106470	292300	265590	119980	262030	73473	16043	52192	28798	178890	310560	159320	201500	43743	28668	32439	110120	296320	209980	284360	7	4	6	6
	0.961792	-0.23845	P08754	P08754	Guanine nucleotide-binding protein G(k) subunit alpha	GNAI3	688	Color2 [A=255, R=128, G=128, B=128]	9	6	Activation of GABAB receptors;Adenylate cyclase inhibitory pathway;ADP signalling through P2Y purinoceptor 12;Chaperonin-mediated protein folding;Cooperation of PDCL (PhLP1) and TRiC/CCT in G-protein beta folding;ESR-mediated signaling;Extra-nuclear estrogen signaling;G alpha (i) signalling events;G alpha (s) signalling events;G alpha (z) signalling events;GABA B receptor activation;GABA receptor…	7	7	4	20.6	20.6	11.9	40.532	0	73.796	5936500	110	201070	133110	209890	264930	255270	257020	120980	192420	216250	211120	247380	217870	199020	267880	171520	186700	353930	303680	284330	505880	332230	246350	293430	3	3	4	4
	1.75215	-0.23997	P55786;E9PLK3;P55786-2;A6NEC2;E9PP11;H0YDG0;A6NEC2-2;H0YCQ5;E9PJY4;E9PPD4;A6NEC2-3;E9PJ74;E9PI82;E9PJF9;E9PRQ5;E9PPZ2	P55786;E9PLK3;P55786-2	Puromycin-sensitive aminopeptidase	NPEPPS	364	Color2 [A=255, R=128, G=128, B=128]	9	6	Adaptive Immune System;Antigen processing: Ubiquitination & Proteasome degradation;Class I MHC mediated antigen processing & presentation;Immune System	28	28	27	37.5	37.5	35.6	103.28	0	114.16	10002000	321	317340	126570	229040	464030	219800	217280	37519	184070	589110	567300	670310	708030	184680	362620	144390	206580	835210	589130	645190	1258100	422620	276350	321960	14	10	12	18
	0.921211	-0.240235	Q14847;Q14847-2;C9J9W2;Q14847-3;F6S2S5;K7ESD6;J3KSN1	Q14847;Q14847-2;C9J9W2;Q14847-3	LIM and SH3 domain protein 1	LASP1	1184	Color2 [A=255, R=128, G=128, B=128]	9	6		10	10	10	40.2	40.2	40.2	29.717	0	56.817	10050000	156	257350	191060	253240	324840	101870	106660	48501	56912	1099400	851120	917940	941810	181000	236590	158320	165240	739110	604870	597430	1047000	313110	257770	276870	7	6	6	6
	2.03125	-0.240794	Q14697;Q14697-2;F5H6X6;E9PKU7;E9PNH1;Q14697-3	Q14697;Q14697-2;F5H6X6;E9PKU7	Neutral alpha-glucosidase AB	GANAB	1183	Color2 [A=255, R=128, G=128, B=128]	9	6	Asparagine N-linked glycosylation;Calnexin/calreticulin cycle;Metabolism of proteins;N-glycan trimming in the ER and Calnexin/Calreticulin cycle;Post-translational protein modification	12	12	12	14.3	14.3	14.3	106.87	0	35.154	2112100	85	8149.6	2461.9	12941	22216	63462	67578	12172	16802	0	34629	64816	69634	99928	194720	90403	112080	138220	102860	53493	229010	187910	139410	188430	1	1	1	1
	0.478811	-0.240909	P38919;I3L3H2	P38919;I3L3H2	Eukaryotic initiation factor 4A-III;Eukaryotic initiation factor 4A-III, N-terminally processed	EIF4A3	894	Color2 [A=255, R=128, G=128, B=128]	9	6	Antiviral mechanism by IFN-stimulated genes;Axon guidance;Cytokine Signaling in Immune system;Deadenylation of mRNA;Deadenylation-dependent mRNA decay;Developmental Biology;Gene expression (Transcription);Immune System;Interferon Signaling;ISG15 antiviral mechanism;Metabolism of RNA;mRNA 3'-end processing;mRNA Splicing;mRNA Splicing - Major Pathway;Nonsense Mediated Decay (NMD) enhanced by the Ex…	14	9	9	29.9	24.1	24.1	46.871	0	54.25	3684500	130	221460	105120	194190	227720	168200	200370	59012	139810	250700	169540	243020	209280	93476	111820	66838	114700	101870	81675	78038	186060	191490	127000	163560	8	4	8	9
	0.94049	-0.241252	Q9BUF5;K7ESM5;K7EL29;K7ESQ3;K7EQT3;K7EJ64;K7ERA8;K7EJZ4;K7EN98;K7EPE5;K7ES63	Q9BUF5;K7ESM5	Tubulin beta-6 chain	TUBB6	1342	Color2 [A=255, R=128, G=128, B=128]	9	6	Activation of AMPK downstream of NMDARs;Activation of NMDA receptors and postsynaptic events;Adaptive Immune System;Asparagine N-linked glycosylation;Assembly and cell surface presentation of NMDA receptors;Axon guidance;Carboxyterminal post-translational modifications of tubulin;Cell Cycle;Cell Cycle, Mitotic;Cellular responses to external stimuli;Cellular responses to stress;Chaperonin-mediated…	19	12	8	57.2	41.5	30.9	49.857	0	323.31	22183000	284	1399400	805780	997640	1659100	1089700	1247300	551840	1104700	1130600	862980	1116000	1025900	424010	635100	549120	537310	1113100	712460	879710	1407600	688960	555300	784070	11	8	10	12
	0.283577	-0.241663	P48047;A0A494C0K9;H7C0C1;H7C086	P48047;A0A494C0K9;H7C0C1	ATP synthase subunit O, mitochondrial	ATP5O	931	Color2 [A=255, R=128, G=128, B=128]	9	6	Cristae formation;Formation of ATP by chemiosmotic coupling;Metabolism;Mitochondrial biogenesis;Organelle biogenesis and maintenance;Respiratory electron transport, ATP synthesis by chemiosmotic coupling, and heat production by uncoupling proteins.;The citric acid (TCA) cycle and respiratory electron transport	4	4	4	23.9	23.9	23.9	23.277	0	11.536	336480	19	27250	19848	34884	30349	0	0	0	0	81302	16710	33190	25482	0	0	0	0	13171	12079	18516	23704	0	0	0	1	1	2	2
	1.05476	-0.24208	Q9NWB6;Q9NWB6-3;Q9NWB6-2	Q9NWB6;Q9NWB6-3;Q9NWB6-2	Arginine and glutamate-rich protein 1	ARGLU1	1391	Color2 [A=255, R=128, G=128, B=128]	9	6		8	8	8	20.1	20.1	20.1	33.216	0	19.608	2685400	86	89082	28821	56518	85356	100710	111880	39605	82626	291710	190010	319560	213930	77204	122150	32242	51653	80195	47154	58533	156960	121530	79698	110310	5	3	3	4
	2.00812	-0.244233	P06576;H0YH81;F8W079;F8W0P7;H0YI37	P06576;H0YH81;F8W079	ATP synthase subunit beta, mitochondrial;ATP synthase subunit beta	ATP5B	661	Color2 [A=255, R=128, G=128, B=128]	9	6	Cristae formation;Formation of ATP by chemiosmotic coupling;Metabolism;Mitochondrial biogenesis;Mitochondrial protein import;Organelle biogenesis and maintenance;Protein localization;Respiratory electron transport, ATP synthesis by chemiosmotic coupling, and heat production by uncoupling proteins.;The citric acid (TCA) cycle and respiratory electron transport;Transcriptional activation of mitocho…	21	21	19	62.4	62.4	51.6	56.559	0	250.86	16444000	309	630480	424410	679150	948950	264100	293850	63105	162410	1219600	1155700	1451900	1195000	219820	468440	216050	294550	1379900	1004900	1044800	1522700	462890	376080	468680	15	12	13	17
	0.0771373	-0.244592	P62851	P62851	40S ribosomal protein S25	RPS25	1061	Color2 [A=255, R=128, G=128, B=128]	9	6	Activation of the mRNA upon binding of the cap-binding complex and eIFs, and subsequent binding to 43S;Axon guidance;Cap-dependent Translation Initiation;Developmental Biology;Disease;Eukaryotic Translation Elongation;Eukaryotic Translation Initiation;Eukaryotic Translation Termination;Formation of a pool of free 40S subunits;Formation of the ternary complex, and subsequently, the 43S complex;GTP…	6	6	6	38.4	38.4	38.4	13.742	0	20.611	12641000	68	1458100	855720	1009700	864610	21839	62486	0	28390	3421300	357570	989700	532600	18552	140900	18213	116860	349480	528380	571700	750140	36524	37483	28098	5	6	6	6
	0.513545	-0.245639	P61158;B4DXW1;Q9P1U1;F8WDR7;Q9P1U1-2;Q9C0K3;F8WEW2;F8WE84;A0A0A0MTI9;H7C4J1;C9IZN3;Q9P1U1-3	P61158;B4DXW1	Actin-related protein 3	ACTR3	1017	Color2 [A=255, R=128, G=128, B=128]	9	6	Axon guidance;Clathrin-mediated endocytosis;Developmental Biology;EPHB-mediated forward signaling;EPH-Ephrin signaling;Fcgamma receptor (FCGR) dependent phagocytosis;Immune System;Innate Immune System;Membrane Trafficking;Regulation of actin dynamics for phagocytic cup formation;RHO GTPase Effectors;RHO GTPases Activate WASPs and WAVEs;Signal Transduction;Signaling by Rho GTPases;Vesicle-mediated…	7	7	7	23.2	23.2	23.2	47.371	0	27.246	1384500	67	42303	8121.5	26378	93476	73984	63119	9588.1	47688	111840	71612	121390	89503	31798	44660	38080	37091	70023	37618	53558	110050	64482	33942	45227	2	1	2	5
	1.02473	-0.245737	P52434;C9JLU1;P52434-3;P52434-4;P52434-2;P52434-5	P52434;C9JLU1;P52434-3;P52434-4;P52434-2	DNA-directed RNA polymerases I, II, and III subunit RPABC3	POLR2H	258	Color2 [A=255, R=128, G=128, B=128]	9	6	Abortive elongation of HIV-1 transcript in the absence of Tat;Activation of anterior HOX genes in hindbrain development during early embryogenesis;Activation of HOX genes during differentiation;B-WICH complex positively regulates rRNA expression;Cytosolic sensors of pathogen-associated DNA;Developmental Biology;Disease;Diseases of signal transduction;DNA Repair;Dual incision in TC-NER;Epigenetic …	4	4	4	45.3	45.3	45.3	17.143	0	32.832	1586500	62	44805	11149	110840	103100	94561	89145	33945	67242	57632	52769	83916	80743	26604	67097	25792	37578	97224	71339	63638	140860	69565	33465	61869	2	1	2	3
	0.129387	-0.246274	P53582;H0Y903;H0Y955	P53582;H0Y903;H0Y955	Methionine aminopeptidase 1	METAP1	979	Color2 [A=255, R=128, G=128, B=128]	9	6	G alpha (i) signalling events;GPCR downstream signalling;Inactivation, recovery and regulation of the phototransduction cascade;Signal Transduction;Signaling by GPCR;The phototransduction cascade;Visual phototransduction	4	4	4	15.5	15.5	15.5	43.215	0	11.366	451790	19	36431	0	20400	67624	45215	61476	9044	18712	10928	0	0	0	0	40937	2781	4858.8	8036.1	0	0	24114	50853	13558	15985	2	0	2	3
	1.40516	-0.24944	P31930	P31930	Cytochrome b-c1 complex subunit 1, mitochondrial	UQCRC1	854	Color2 [A=255, R=128, G=128, B=128]	9	6	Metabolism;Respiratory electron transport;Respiratory electron transport, ATP synthesis by chemiosmotic coupling, and heat production by uncoupling proteins.;The citric acid (TCA) cycle and respiratory electron transport	11	11	10	30	30	28.5	52.645	0	110.08	8440400	213	262240	160710	278390	393450	412970	404760	171750	308590	379250	343110	463900	424940	225020	370650	181300	204790	493640	369480	333630	746560	442300	303510	378430	7	6	6	7
	0.228429	-0.249844	P00367;P00367-3;P00367-2;P49448	P00367;P00367-3;P00367-2;P49448	Glutamate dehydrogenase 1, mitochondrial;Glutamate dehydrogenase 2, mitochondrial	GLUD1;GLUD2	622	Color2 [A=255, R=128, G=128, B=128]	9	6	Glutamate and glutamine metabolism;Metabolism;Metabolism of amino acids and derivatives;Mitochondrial biogenesis;Organelle biogenesis and maintenance;Transcriptional activation of mitochondrial biogenesis	7	7	7	17.2	17.2	17.2	61.397	0	16.901	845180	38	0	0	0	19293	38850	18585	0	89850	0	15253	51132	0	33538	83415	11236	99825	44648	27324	18409	80155	70367	49449	22464	0	0	0	2
	0.988629	-0.250012	P23284	P23284	Peptidyl-prolyl cis-trans isomerase B	PPIB	791	Color2 [A=255, R=128, G=128, B=128]	9	6	Collagen biosynthesis and modifying enzymes;Collagen formation;Extracellular matrix organization	6	6	6	31.5	31.5	31.5	23.742	0	35.63	3120200	74	44466	18628	83902	47676	180880	93781	102530	154270	316910	64515	106790	72215	142850	199180	118790	159040	56442	78767	89456	162670	230630	185870	131930	2	1	3	3
	0.26783	-0.252081	O00629;H7C4F6	O00629;H7C4F6	Importin subunit alpha-3	KPNA4	541	Color2 [A=255, R=128, G=128, B=128]	9	6	Antiviral mechanism by IFN-stimulated genes;Cytokine Signaling in Immune system;Disease;Host Interactions with Influenza Factors;Immune System;Infectious disease;Influenza Infection;Interferon Signaling;ISG15 antiviral mechanism;NS1 Mediated Effects on Host Pathways	4	4	3	11.1	11.1	9.8	57.886	0	73.963	428110	19	0	0	15829	38981	0	0	17130	35035	51270	35698	49989	31935	11431	0	6781.8	0	20083	15605	17036	35610	8073.1	16002	21621	0	0	1	3
	1.33671	-0.252413	Q9UBQ7;U3KQ56	Q9UBQ7;U3KQ56	Glyoxylate reductase/hydroxypyruvate reductase	GRHPR	1408	Color2 [A=255, R=128, G=128, B=128]	9	6	Glyoxylate metabolism and glycine degradation;Metabolism;Metabolism of amino acids and derivatives	7	7	7	31.1	31.1	31.1	35.668	0	55.793	3184600	78	119540	69380	119170	217300	60895	74217	10919	50743	219690	184330	229260	201310	47398	96773	38549	55606	309350	211290	229800	360830	76772	57101	65096	2	2	3	5
	0.522308	-0.253292	O14949	O14949	Cytochrome b-c1 complex subunit 8	UQCRQ	550	Color2 [A=255, R=128, G=128, B=128]	9	6	Metabolism;Respiratory electron transport;Respiratory electron transport, ATP synthesis by chemiosmotic coupling, and heat production by uncoupling proteins.;The citric acid (TCA) cycle and respiratory electron transport	3	3	3	36.6	36.6	36.6	9.9062	0	7.578	166550	7	3849.9	0	12378	13939	0	0	0	0	21471	24288	31097	23310	0	0	0	0	0	0	0	36221	0	0	0	1	0	1	1
	0.301285	-0.253952	P21281;H0YC04;E5RGH6;H0YAT8;P15313;C9JNS9;C9JL73	P21281;H0YC04;E5RGH6	V-type proton ATPase subunit B, brain isoform	ATP6V1B2	774	Color2 [A=255, R=128, G=128, B=128]	9	6	Amino acids regulate mTORC1;Cellular responses to external stimuli;Cellular responses to stress;Immune System;Innate Immune System;Insulin receptor recycling;Ion channel transport;Iron uptake and transport;ROS and RNS production in phagocytes;Signal Transduction;Signaling by Insulin receptor;Signaling by Receptor Tyrosine Kinases;Transferrin endocytosis and recycling;Transport of small molecules	6	6	6	17.6	17.6	17.6	56.5	0	26.067	871130	41	16102	5385.1	15186	23220	53717	47061	1601.2	43175	2611.1	16923	33687	16121	28581	89759	22939	40272	36780	34335	30672	84219	55057	36861	52630	1	1	1	1
	0.325076	-0.254164	O43148;O43148-2;K7EP06;K7ERH6	O43148;O43148-2;K7EP06	mRNA cap guanine-N7 methyltransferase	RNMT	561	Color2 [A=255, R=128, G=128, B=128]	9	6	Disease;Gene expression (Transcription);HIV Infection;HIV Life Cycle;Infectious disease;Late Phase of HIV Life Cycle;Metabolism of RNA;mRNA Capping;RNA Pol II CTD phosphorylation and interaction with CE;RNA Pol II CTD phosphorylation and interaction with CE during HIV infection;RNA Polymerase II Transcription;Transcription of the HIV genome	4	4	4	12.8	12.8	12.8	54.843	0	10.429	445770	20	6481.3	0	0	0	46731	59442	14885	31889	0	0	0	0	21884	42931	7591.5	27928	3902.6	0	3543.4	4224.6	51955	23705	42970	1	0	0	0
	0.309087	-0.255939	P08133;P08133-2;E5RK69;E7EMC6;H0YC77;E5RFF0;E5RJF5;E5RK63	P08133;P08133-2;E5RK69;E7EMC6	Annexin A6;Annexin	ANXA6	682	Color2 [A=255, R=128, G=128, B=128]	9	6	Muscle contraction;Smooth Muscle Contraction	9	9	8	16.3	16.3	15	75.872	0	34.761	1101300	53	0	0	16441	55072	11058	6072.1	0	0	10396	13124	61120	51196	7205.4	68193	0	0	220670	134100	131640	252250	18709	6722.8	2928	0	0	2	5
	1.43523	-0.256436	P60866;P60866-2;E5RJX2;E5RIP1;G3XAN0	P60866;P60866-2;E5RJX2;E5RIP1	40S ribosomal protein S20	RPS20	1008	Color2 [A=255, R=128, G=128, B=128]	9	6	Activation of the mRNA upon binding of the cap-binding complex and eIFs, and subsequent binding to 43S;Axon guidance;Cap-dependent Translation Initiation;Developmental Biology;Disease;Eukaryotic Translation Elongation;Eukaryotic Translation Initiation;Eukaryotic Translation Termination;Formation of a pool of free 40S subunits;Formation of the ternary complex, and subsequently, the 43S complex;GTP…	4	4	4	28.6	28.6	28.6	13.373	0	45.182	10163000	98	626370	408890	635380	642110	307500	352160	155880	234860	1155300	293130	599830	431310	200830	426120	192930	227250	363320	349790	482440	730030	333620	277340	321660	4	3	4	4
	0.182866	-0.256882	Q05048;A3KFI9;A0A0A0MSZ9	Q05048	Cleavage stimulation factor subunit 1	CSTF1	1117	Color2 [A=255, R=128, G=128, B=128]	9	6	Gene expression (Transcription);Metabolism of RNA;mRNA 3'-end processing;mRNA Splicing;mRNA Splicing - Major Pathway;Processing of Capped Intron-Containing Pre-mRNA;Processing of Capped Intronless Pre-mRNA;Processing of Intronless Pre-mRNAs;RNA Polymerase II Transcription;RNA Polymerase II Transcription Termination	4	4	4	12.5	12.5	12.5	48.357	0	12.817	407820	23	7054.2	0	0	28760	31689	49885	0	25872	0	22922	33997	0	0	17933	8780.7	15937	26141	0	16290	74383	7301.6	5365.1	0	1	0	0	3
	0.157413	-0.256908	P62495;B7Z7P8;P62495-2;I3L492	P62495;B7Z7P8;P62495-2	Eukaryotic peptide chain release factor subunit 1	ETF1	226	Color2 [A=255, R=128, G=128, B=128]	9	6	Axon guidance;Developmental Biology;Eukaryotic Translation Termination;Metabolism of proteins;Metabolism of RNA;Nonsense Mediated Decay (NMD) enhanced by the Exon Junction Complex (EJC);Nonsense Mediated Decay (NMD) independent of the Exon Junction Complex (EJC);Nonsense-Mediated Decay (NMD);Regulation of expression of SLITs and ROBOs;Signaling by ROBO receptors;Translation	5	5	5	11.2	11.2	11.2	49.03	0	12.566	539510	18	0	0	0	4810.2	91807	89022	13743	65490	0	0	0	0	4121.9	74190	22741	13395	0	0	0	3278	58109	4786.2	35174	0	0	0	1
	1.17365	-0.258164	P23528;G3V1A4;E9PP50;E9PK25;E9PQB7;E9PLJ3;E9PS23	P23528;G3V1A4;E9PP50;E9PK25;E9PQB7;E9PLJ3;E9PS23	Cofilin-1	CFL1	796	Color2 [A=255, R=128, G=128, B=128]	9	6	Axon guidance;Cytokine Signaling in Immune system;Developmental Biology;EPHB-mediated forward signaling;EPH-Ephrin signaling;Fcgamma receptor (FCGR) dependent phagocytosis;Gene and protein expression by JAK-STAT signaling after Interleukin-12 stimulation;Hemostasis;Immune System;Innate Immune System;Interleukin-12 family signaling;Interleukin-12 signaling;Platelet activation, signaling and aggreg…	13	13	10	74.7	74.7	53.6	18.502	0	323.31	48511000	249	1749700	1495600	1983500	2324900	1068200	1184800	666250	984920	4180500	3022200	3662600	3246900	917410	1369400	828200	982770	3500000	2807200	2677600	4376300	1481700	1200900	1392700	12	9	13	13
	1.08749	-0.262576	P04818;P04818-2;P04818-3	P04818;P04818-2	Thymidylate synthase	TYMS	645	Color2 [A=255, R=128, G=128, B=128]	9	6	Cell Cycle;Cell Cycle, Mitotic;G1/S Transition;G1/S-Specific Transcription;Interconversion of nucleotide di- and triphosphates;Metabolism;Metabolism of nucleotides;Mitotic G1-G1/S phases	10	10	10	40.3	40.3	40.3	35.716	0	180.32	9546600	188	34911	9841.2	41547	73656	539860	562020	208780	516310	306070	251050	321740	374860	405980	785570	480960	541150	282170	155200	219300	409720	861960	566140	783990	2	1	2	4
	0.547182	-0.264899	P61586;P08134;Q5JR08;C9JX21;Q5JR06;Q5JR07;E9PN11;C9JNR4;E9PQH6;Q5JR05;U3KQA9;U3KQV3;P62745;E9PLA2;C9JRM1	P61586;P08134;Q5JR08	Transforming protein RhoA;Rho-related GTP-binding protein RhoC	RHOA;RHOC	1027	Color2 [A=255, R=128, G=128, B=128]	9	6	Axon guidance;Axonal growth inhibition (RHOA activation);Axonal growth stimulation;Beta-catenin independent WNT signaling;Death Receptor Signalling;Deubiquitination;Developmental Biology;EPHA-mediated growth cone collapse;EPHB-mediated forward signaling;EPH-Ephrin signaling;ERBB2 Regulates Cell Motility;G alpha (12/13) signalling events;G beta:gamma signalling through PI3Kgamma;GPCR downstream si…	5	5	5	24.9	24.9	24.9	21.768	0	34.745	3223000	54	70497	69966	110990	156300	103640	47431	46643	68584	290930	236320	436470	331490	49542	125570	52958	86297	163380	106110	92370	167040	109550	90555	124890	1	2	2	4
	1.0264	-0.265467	Q9Y277;Q9Y277-2;E5RK27;E5RFP6;E5RJN6;E5RHZ6;E5RHE1	Q9Y277;Q9Y277-2;E5RK27;E5RFP6;E5RJN6;E5RHZ6	Voltage-dependent anion-selective channel protein 3	VDAC3	1437	Color2 [A=255, R=128, G=128, B=128]	9	6	Deubiquitination;Metabolism of proteins;Mitochondrial calcium ion transport;Post-translational protein modification;Transport of small molecules;Ub-specific processing proteases	6	6	6	25.8	25.8	25.8	30.658	0	21.956	1915100	55	17923	0	0	29941	114420	107580	49820	111000	33080	51622	66910	52149	100910	106250	69463	106200	72927	56626	40291	79943	200290	131480	144780	1	0	0	2
	1.41606	-0.267977	O43813;E9PHS0;F8WDS9	O43813;E9PHS0;F8WDS9	LanC-like protein 1	LANCL1	355	Color2 [A=255, R=128, G=128, B=128]	9	6		5	5	5	13	13	13	45.283	0	14.847	1624500	45	0	0	0	17926	31875	0	0	26092	143050	122710	175970	158800	34473	91489	51163	63774	86504	51203	60042	128880	107210	57389	105100	0	0	0	2
	0.294936	-0.268222	Q96PK6;Q96PK6-2;A0A0A6YYI9;F8WDX3;A0A0A0MSL8;B8ZZ74;Q96PK6-3;Q96PK6-4	Q96PK6	RNA-binding protein 14	RBM14	1323	Color2 [A=255, R=128, G=128, B=128]	9	6	Gene expression (Transcription);Generic Transcription Pathway;RNA Polymerase II Transcription;RUNX2 regulates bone development;Transcriptional regulation by RUNX2	10	10	9	16.4	16.4	14.3	69.491	0	28.937	1614000	63	48235	26003	27062	52588	126440	113140	61133	128070	24733	0	25989	16325	65119	83692	72666	127790	12505	0	0	42087	112580	67587	114200	3	2	2	4
	0.127538	-0.269356	P35637;H3BPE7;P35637-2;Q92804;A0A075B7D9;Q92804-2	P35637;H3BPE7;P35637-2	RNA-binding protein FUS	FUS	464	Color2 [A=255, R=128, G=128, B=128]	9	6	Disease;Gene expression (Transcription);Generic Transcription Pathway;HIV Infection;HIV Life Cycle;HIV Transcription Initiation;Infectious disease;Late Phase of HIV Life Cycle;Metabolism of RNA;mRNA Splicing;mRNA Splicing - Major Pathway;Processing of Capped Intron-Containing Pre-mRNA;Regulation of TP53 Activity;Regulation of TP53 Activity through Phosphorylation;RNA Polymerase II HIV Promoter Es…	6	6	6	13.1	13.1	13.1	53.425	0	24.038	867220	33	30597	43647	9966.6	71304	0	3535.8	0	2362.5	86514	12600	235110	47146	0	7958.4	0	0	7123.2	0	4140.6	71949	0	21599	0	3	3	2	4
	0.27376	-0.271072	P55060;P55060-3;P55060-4;P55060-2	P55060;P55060-3;P55060-4	Exportin-2	CSE1L	989	Color2 [A=255, R=128, G=128, B=128]	9	6		21	21	20	22.1	22.1	20.6	110.42	0	118.68	4158400	126	229830	74244	180630	307760	10669	12438	0	0	312580	346550	550530	447220	2097.4	50198	0	2941.8	363350	258430	258280	664080	31596	19036	19271	8	3	7	11
	0.727318	-0.271193	P26196;Q8IV96	P26196	Probable ATP-dependent RNA helicase DDX6	DDX6	810	Color2 [A=255, R=128, G=128, B=128]	9	6	Deadenylation-dependent mRNA decay;Metabolism of RNA;mRNA decay by 5' to 3' exoribonuclease	7	7	7	19.9	19.9	19.9	54.416	0	36.482	1560700	75	10591	8366.3	27404	69919	115580	92986	13080	84603	38808	12045	57031	60894	95268	79934	43453	81263	38272	18803	35078	112080	141360	104630	105030	2	1	2	4
	1.50996	-0.271703	Q9NTJ3;E9PD53;Q9NTJ3-2;C9JR83	Q9NTJ3;E9PD53;Q9NTJ3-2	Structural maintenance of chromosomes protein 4;Structural maintenance of chromosomes protein	SMC4	346	Color2 [A=255, R=128, G=128, B=128]	9	6	Cell Cycle;Cell Cycle, Mitotic;Condensation of Prometaphase Chromosomes;Condensation of Prophase Chromosomes;M Phase;Mitotic Prometaphase;Mitotic Prophase	5	5	5	4.8	4.8	4.8	147.18	0	44.408	391610	32	40366	11785	10801	16743	12346	29360	0	23060	0	0	0	0	5817.7	35355	15326	20685	0	5674.3	4034.3	37289	43597	20958	31400	3	1	1	2
	1.11912	-0.27305	Q13642-1;Q13642-4;Q13642-5;Q5JXI8;A0A0D9SFZ9;A0A494C0D6;Q5JXI2;Q5JXI3;Q5JXH7;Q5JXH9;Q13642;A0A0D9SFB0;A0A0D9SFI6;Q13642-3;Q5JXH8;A0A0D9SGB2;Q5JXI0;A0A0D9SG53	Q13642-1;Q13642-4;Q13642-5;Q5JXI8;A0A0D9SFZ9;A0A494C0D6;Q5JXI2;Q5JXI3;Q5JXH7;Q5JXH9;Q13642;A0A0D9SFB0;A0A0D9SFI6;Q13642-3;Q5JXH8	Four and a half LIM domains protein 1	FHL1	1162	Color2 [A=255, R=128, G=128, B=128]	9	6		3	3	3	11.1	11.1	11.1	31.895	0	8.2688	956210	33	25436	7291.3	20678	23294	44355	38892	19500	39678	105790	41768	60997	47952	37101	79757	36301	46061	12244	0	0	19591	87134	43697	57751	2	1	2	2
	1.05417	-0.274925	P35998;P35998-2;C9JLS9	P35998;P35998-2	26S protease regulatory subunit 7	PSMC2	880	Color2 [A=255, R=128, G=128, B=128]	9	6	ABC transporter disorders;ABC-family proteins mediated transport;Activation of APC/C and APC/C:Cdc20 mediated degradation of mitotic proteins;Activation of NF-kappaB in B cells;Adaptive Immune System;Antigen processing: Ubiquitination & Proteasome degradation;Antigen processing-Cross presentation;APC/C:Cdc20 mediated degradation of mitotic proteins;APC/C:Cdc20 mediated degradation of Securin;APC/…	12	12	11	34.2	34.2	29.8	48.633	0	36.283	1474100	61	24540	7610.3	9072.2	100260	91761	102410	22486	71111	24265	22841	91290	77957	42042	25853	27679	16007	86810	73072	27847	192750	110470	47048	85872	4	1	1	6
	0.941429	-0.276878	O14828;O14828-2	O14828;O14828-2	Secretory carrier-associated membrane protein 3	SCAMP3	547	Color2 [A=255, R=128, G=128, B=128]	9	6		4	4	4	19	19	19	38.287	0	63.204	909180	41	9274.7	1583.4	7333.5	12342	44331	68357	0	60038	0	0	31297	15111	31410	62748	23088	49619	70919	23950	14135	104680	76891	62367	61820	1	1	1	1
	1.10398	-0.277082	P42025	P42025	Beta-centractin	ACTR1B	906	Color2 [A=255, R=128, G=128, B=128]	9	6	Adaptive Immune System;Immune System;Innate Immune System;MHC class II antigen presentation;Neutrophil degranulation	7	3	3	29.3	14.6	14.6	42.293	0	20.125	667960	25	1919.6	0	7207.4	17221	11172	0	0	0	17526	0	20913	25944	39947	90979	43564	47739	45227	20815	8578.7	14025	50779	33523	78280	1	0	1	1
	0.336571	-0.277989	P11310;B7Z9I1;Q5T4U5;P11310-2	P11310;B7Z9I1;Q5T4U5;P11310-2	Medium-chain specific acyl-CoA dehydrogenase, mitochondrial	ACADM	228	Color2 [A=255, R=128, G=128, B=128]	9	6	Beta oxidation of decanoyl-CoA to octanoyl-CoA-CoA;Beta oxidation of octanoyl-CoA to hexanoyl-CoA;Fatty acid metabolism;Metabolism;Metabolism of lipids;Mitochondrial Fatty Acid Beta-Oxidation;mitochondrial fatty acid beta-oxidation of saturated fatty acids;mitochondrial fatty acid beta-oxidation of unsaturated fatty acids;PPARA activates gene expression;Regulation of lipid metabolism by Peroxisom…	3	3	3	8.6	8.6	8.6	46.588	0	13.604	460920	22	11991	3673	18697	32137	10474	13390	4508.8	15449	28390	16781	36015	35145	0	0	10412	12012	33528	24818	27492	54028	26610	16186	19155	1	1	2	2
	1.03906	-0.278062	P17655;P17655-2	P17655;P17655-2	Calpain-2 catalytic subunit	CAPN2	753	Color2 [A=255, R=128, G=128, B=128]	9	6	Degradation of the extracellular matrix;Deregulated CDK5 triggers multiple neurodegenerative pathways in Alzheimer's disease models;Disease;Extracellular matrix organization;Neurodegenerative Diseases	14	14	13	23.3	23.3	19.1	79.994	0	67.681	3925700	94	104500	37287	81382	117420	87351	73816	27610	80365	314000	405920	379270	372540	60608	84375	64738	88856	287940	226970	218580	416260	108250	82706	90159	5	2	3	5
	0.180015	-0.278105	P60953;P60953-1;Q5JYX0	P60953;P60953-1;Q5JYX0	Cell division control protein 42 homolog	CDC42	1010	Color2 [A=255, R=128, G=128, B=128]	9	6	Adaptive Immune System;Axon guidance;CD28 co-stimulation;CD28 dependent Vav1 pathway;Costimulation by the CD28 family;Cytokine Signaling in Immune system;DCC mediated attractive signaling;Developmental Biology;EGFR downregulation;EPHB-mediated forward signaling;EPH-Ephrin signaling;Factors involved in megakaryocyte development and platelet production;Fcgamma receptor (FCGR) dependent phagocytosis…	5	5	5	25.7	25.7	25.7	21.258	0	29.847	2049200	64	42696	15041	27833	39503	45530	49348	12321	67174	199320	214240	246050	181370	34511	45899	30924	50773	79762	79429	107880	156090	41763	56848	111360	4	2	1	2
	0.278542	-0.279511	P52732	P52732	Kinesin-like protein KIF11	KIF11	973	Color2 [A=255, R=128, G=128, B=128]	9	6	Adaptive Immune System;COPI-dependent Golgi-to-ER retrograde traffic;Factors involved in megakaryocyte development and platelet production;Golgi-to-ER retrograde transport;Hemostasis;Immune System;Intra-Golgi and retrograde Golgi-to-ER traffic;Kinesins;Membrane Trafficking;MHC class II antigen presentation;Vesicle-mediated transport	5	5	5	6.7	6.7	6.7	119.16	0	15.765	246710	17	23971	0	0	7879.3	10098	0	0	0	0	0	13345	3722.7	2103.5	8390.5	4687.7	9685.3	45965	9554.8	24284	73373	2018.1	0	7634.1	2	0	0	2
	0.494637	-0.279858	Q9H9B4;D6RDG7;S4R2X2;D6RFI0;D6RAE9	Q9H9B4	Sideroflexin-1	SFXN1	1366	Color2 [A=255, R=128, G=128, B=128]	9	6		6	6	6	21.7	21.7	21.7	35.619	0	38.201	2703500	51	110840	102330	125430	157290	107260	132480	79217	91036	102220	135170	89181	64712	115680	65880	75097	83021	165580	125630	115450	253270	106050	93733	104980	3	2	2	4
	1.0172	-0.280178	Q13268;C9JZP6;Q13268-2;H0YJG9;H0YJP4	Q13268;C9JZP6;Q13268-2;H0YJG9;H0YJP4	Dehydrogenase/reductase SDR family member 2, mitochondrial	DHRS2	1152	Color2 [A=255, R=128, G=128, B=128]	9	6		10	10	10	40.7	40.7	40.7	29.926	0	93.693	11606000	180	906340	529920	645600	961550	970850	1132800	586480	943490	443640	253810	318400	258430	218930	285390	165440	208280	307750	260250	279410	492710	329700	336500	362390	10	8	8	10
	0.525192	-0.281116	P30048;P30048-2	P30048;P30048-2	Thioredoxin-dependent peroxide reductase, mitochondrial	PRDX3	837	Color2 [A=255, R=128, G=128, B=128]	9	6	Cellular responses to external stimuli;Cellular responses to stress;Detoxification of Reactive Oxygen Species	5	5	5	20.3	20.3	20.3	27.692	0	25.478	2386300	78	97405	47631	80357	92750	61723	97860	34187	82014	139710	137790	171940	99517	59967	58615	56582	67715	151210	141660	133340	202610	101630	73504	88384	4	3	4	3
	1.27397	-0.283602	P22570;P22570-5;P22570-7;A0A0A0MTR6;A0A0C4DFN8;A0A0A0MSZ4;P22570-4;P22570-2;P22570-3;A0A0A0MTN9;A0A0C4DGN7;A0A0A0MT64;P22570-6;J3QQX3;J3QKZ8;J3QQW7	P22570;P22570-5;P22570-7;A0A0A0MTR6;A0A0C4DFN8;A0A0A0MSZ4;P22570-4;P22570-2;P22570-3;A0A0A0MTN9;A0A0C4DGN7;A0A0A0MT64;P22570-6;J3QQX3	NADPH:adrenodoxin oxidoreductase, mitochondrial	FDXR	785	Color2 [A=255, R=128, G=128, B=128]	9	6	Biological oxidations;Cytochrome P450 - arranged by substrate type;Defective CYP11A1 causes Adrenal insufficiency, congenital, with 46,XY sex reversal (AICSR);Disease;Diseases of metabolism;Electron transport from NADPH to Ferredoxin;Endogenous sterols;Metabolic disorders of biological oxidation enzymes;Metabolism;Metabolism of lipids;Metabolism of steroid hormones;Metabolism of steroids;Mitochon…	9	9	9	19.1	19.1	19.1	53.836	0	21.602	2185400	79	45636	14423	56844	88826	80080	91291	11404	45399	112590	90151	149680	63750	64798	89580	57578	70048	136870	91306	92367	245850	143650	109160	119310	2	1	4	4
	0.402605	-0.283895	Q96FW1;J3KR44;F5GYJ8;F5GYN4;F5H6Q1;F5H3F0;Q96FW1-2	Q96FW1;J3KR44;F5GYJ8;F5GYN4;F5H6Q1	Ubiquitin thioesterase OTUB1	OTUB1	377	Color2 [A=255, R=128, G=128, B=128]	9	6	Deubiquitination;Metabolism of proteins;Ovarian tumor domain proteases;Post-translational protein modification;Ub-specific processing proteases	8	8	8	30.3	30.3	30.3	31.284	0	66.386	2659300	88	182030	99244	151810	196870	70299	79068	15124	54351	143460	123680	180660	184930	47091	102090	29540	38391	173590	134050	153980	272240	55588	37698	61338	5	4	4	5
	0.418833	-0.285359	P30520	P30520	Adenylosuccinate synthetase isozyme 2	ADSS	847	Color2 [A=255, R=128, G=128, B=128]	9	6	Metabolism;Metabolism of nucleotides;Nucleobase biosynthesis;Purine ribonucleoside monophosphate biosynthesis	5	5	5	15.4	15.4	15.4	50.097	0	12.998	638810	33	7728	0	6207.6	22123	0	0	0	3224.1	45505	28766	47506	39526	11258	40198	24803	26773	51137	46842	42180	66539	35661	17591	34509	1	0	1	3
	0.7198	-0.285983	Q9P258	Q9P258	Protein RCC2	RCC2	1403	Color2 [A=255, R=128, G=128, B=128]	9	6	Amplification of signal from unattached kinetochores via a MAD2 inhibitory signal;Amplification of signal from the kinetochores;Cell Cycle;Cell Cycle Checkpoints;Cell Cycle, Mitotic;M Phase;Mitotic Anaphase;Mitotic Metaphase and Anaphase;Mitotic Prometaphase;Mitotic Spindle Checkpoint;Resolution of Sister Chromatid Cohesion;RHO GTPase Effectors;RHO GTPases Activate Formins;Separation of Sister Ch…	3	3	3	8.2	8.2	8.2	56.084	0	12.284	363640	22	0	0	0	0	17817	16050	0	13663	6301.1	5965.7	0	0	28365	67432	14708	27064	0	0	0	0	26906	40152	39498	0	0	0	0
	1.32202	-0.28741	P15531;P15531-2;E7ERL0;J3KPD9;E5RHP0;C9K028;F6XY72	P15531;P15531-2;E7ERL0;J3KPD9;E5RHP0	Nucleoside diphosphate kinase A	NME1;NME2	742	Color2 [A=255, R=128, G=128, B=128]	9	6	Interconversion of nucleotide di- and triphosphates;Metabolism;Metabolism of nucleotides	6	6	1	46.1	46.1	9.2	17.149	0	25.094	4647100	83	116310	45101	82383	186180	75069	125820	29936	48057	187430	187000	411140	349660	132710	283440	107730	80347	331180	287510	245720	479700	238900	175740	195650	3	1	3	4
	1.29252	-0.289161	P39656;A0A0C4DGS1;P39656-3;P39656-2;U3KQ84	P39656;A0A0C4DGS1;P39656-3;P39656-2;U3KQ84	Dolichyl-diphosphooligosaccharide--protein glycosyltransferase 48 kDa subunit	DDOST	93	Color2 [A=255, R=128, G=128, B=128]	9	6	Advanced glycosylation endproduct receptor signaling;Asparagine N-linked glycosylation;Immune System;Innate Immune System;Metabolism of proteins;Neutrophil degranulation;Post-translational protein modification;SRP-dependent cotranslational protein targeting to membrane;Translation	6	6	6	18.9	18.9	18.9	50.8	0	25.058	1073700	53	42756	7656.8	35831	51374	62102	50857	5538.1	33358	9496.2	5661.4	21444	19377	33058	106370	33684	42306	84424	44849	48651	71333	82999	51289	55020	3	1	3	3
	1.92486	-0.29024	O94979;O94979-9;D6REX3;O94979-8;O94979-2;O94979-4;O94979-10;O94979-3;O94979-6;H7BXG7;O94979-7;D6RHZ5;O94979-5;H0Y9K1;H0Y8W8;H0YAB3;H0Y9T9;H0Y8V7;D6RCQ9;D6RE64;H0YAF5;H0Y9V3	O94979;O94979-9;D6REX3;O94979-8;O94979-2;O94979-4;O94979-10;O94979-3;O94979-6;H7BXG7;O94979-7;D6RHZ5;O94979-5	Protein transport protein Sec31A	SEC31A	316	Color2 [A=255, R=128, G=128, B=128]	9	6	Adaptive Immune System;Antigen Presentation: Folding, assembly and peptide loading of class I MHC;Asparagine N-linked glycosylation;Class I MHC mediated antigen processing & presentation;COPII-mediated vesicle transport;ER to Golgi Anterograde Transport;Immune System;IRE1alpha activates chaperones;Membrane Trafficking;Metabolism of proteins;MHC class II antigen presentation;Post-translational pro…	10	10	10	11.1	11.1	11.1	133.01	0	34.716	1465000	73	39263	11434	32051	83529	64048	69873	4764.3	28249	25449	40921	63649	64463	32233	91216	39750	47888	92845	67504	59847	186560	95602	60843	74496	3	1	2	4
	2.12292	-0.292141	P04844;P04844-2;Q5JYR4;Q5JYR7;F2Z3K5	P04844;P04844-2	Dolichyl-diphosphooligosaccharide--protein glycosyltransferase subunit 2	RPN2	647	Color2 [A=255, R=128, G=128, B=128]	9	6	Asparagine N-linked glycosylation;Metabolism of proteins;Post-translational protein modification;SRP-dependent cotranslational protein targeting to membrane;Translation	10	10	10	27.6	27.6	27.6	69.283	0	109.87	3476100	126	36745	8690.3	46494	109230	169730	193040	69274	135270	96326	81046	136380	114240	133290	266060	90153	158290	208760	127210	152270	183530	245060	221160	221350	3	1	4	6
	1.84737	-0.292698	Q15369;E5RHG8;Q15369-2;R4GMY8	Q15369;E5RHG8;Q15369-2;R4GMY8	Transcription elongation factor B polypeptide 1	TCEB1	324	Color2 [A=255, R=128, G=128, B=128]	9	6	Adaptive Immune System;Antigen processing: Ubiquitination & Proteasome degradation;Axon guidance;Cellular response to hypoxia;Cellular responses to external stimuli;Cellular responses to stress;Class I MHC mediated antigen processing & presentation;Developmental Biology;Disease;Formation of HIV elongation complex in the absence of HIV Tat;Formation of HIV-1 elongation complex containing HIV-1 Tat…	4	4	4	45.5	45.5	45.5	12.473	0	48.56	4126500	85	162480	93022	146150	254270	93686	119690	48299	79296	218530	226080	300880	288840	73079	133830	62405	76479	253300	243190	219800	459420	177320	103230	141160	4	3	4	4
	1.3569	-0.295065	P52209;P52209-2;K7EMN2;K7EM49;K7EPF6;K7ELN9	P52209;P52209-2;K7EMN2;K7EM49;K7EPF6	6-phosphogluconate dehydrogenase, decarboxylating	PGD	970	Color2 [A=255, R=128, G=128, B=128]	9	6	Metabolism;Metabolism of carbohydrates;Pentose phosphate pathway	13	13	13	28	28	28	53.139	0	90.959	8326000	167	450710	261840	354230	572300	237810	277560	130980	224940	437130	447740	531930	468820	119890	204520	110310	130790	630780	481340	503130	910920	219780	173450	205930	10	8	7	11
	0.282043	-0.295198	Q14192;A0A0A0MSG2;J3KNW4	Q14192;A0A0A0MSG2;J3KNW4	Four and a half LIM domains protein 2	FHL2	69	Color2 [A=255, R=128, G=128, B=128]	9	6	Metabolism;Metabolism of lipids;PPARA activates gene expression;Regulation of lipid metabolism by Peroxisome proliferator-activated receptor alpha (PPARalpha)	2	2	2	6.5	6.5	6.5	32.193	0.0016051	3.6489	392440	15	11910	0	0	0	17751	19339	0	16585	19876	21592	39563	41471	9970.6	28012	0	16911	15707	0	10385	34541	29914	13137	24454	1	0	0	0
	0.376889	-0.298571	O95571;M0QXB5;M0QY80;M0QX80	O95571;M0QXB5;M0QY80	Persulfide dioxygenase ETHE1, mitochondrial	ETHE1	522	Color2 [A=255, R=128, G=128, B=128]	9	6	Degradation of cysteine and homocysteine;Metabolism;Metabolism of amino acids and derivatives;Sulfide oxidation to sulfate;Sulfur amino acid metabolism	4	4	4	19.7	19.7	19.7	27.873	0	12.076	478530	21	27873	0	3837.6	22379	0	0	0	0	4633.8	25954	25607	22627	0	23422	9214.1	0	82575	33734	34987	102840	20907	13701	0	1	0	1	2
	1.66882	-0.29973	Q92979;V9GYP5;A0A087WWQ2;A0A087WVM7	Q92979;V9GYP5;A0A087WWQ2	Ribosomal RNA small subunit methyltransferase NEP1	EMG1	1300	Color2 [A=255, R=128, G=128, B=128]	9	6	Major pathway of rRNA processing in the nucleolus and cytosol;Metabolism of RNA;rRNA modification in the nucleus and cytosol;rRNA processing;rRNA processing in the nucleus and cytosol	5	5	5	27.5	27.5	27.5	26.72	0	14.695	1422300	40	52866	6734.6	33204	31256	85368	86318	34658	73406	137540	29477	43344	40340	50411	102130	47827	63763	34744	31184	36142	65647	87777	69540	82533	3	1	2	2
	1.35519	-0.300082	P21333;Q60FE5;P21333-2;A0A087WWY3;F8WE98;H0Y5C6;H0Y5F3;H7C2E7	P21333;Q60FE5;P21333-2;A0A087WWY3	Filamin-A	FLNA	775	Color2 [A=255, R=128, G=128, B=128]	9	6	Antiviral mechanism by IFN-stimulated genes;Cell junction organization;Cell-Cell communication;Cell-extracellular matrix interactions;Cytokine Signaling in Immune system;GP1b-IX-V activation signalling;Hemostasis;Immune System;Interferon Signaling;OAS antiviral response;Platelet activation, signaling and aggregation;Platelet degranulation;Response to elevated platelet cytosolic Ca2+;RHO GTPase Ef…	72	65	64	36.7	33.9	33.6	280.74	0	323.31	22248000	579	71204	17149	66843	111990	106070	87270	0	59649	1701300	1653700	2170500	1755700	569180	1143300	417050	657600	1894400	1508200	1508500	2921900	1009300	875800	994530	7	2	4	8
	1.23137	-0.303276	P55084;P55084-2;F5GZQ3;B5MD38;C9JEY0;C9JE81;C9K0M0	P55084;P55084-2;F5GZQ3;B5MD38	Trifunctional enzyme subunit beta, mitochondrial;3-ketoacyl-CoA thiolase	HADHB	991	Color2 [A=255, R=128, G=128, B=128]	9	6	Acyl chain remodeling of CL;Beta oxidation of decanoyl-CoA to octanoyl-CoA-CoA;Beta oxidation of hexanoyl-CoA to butanoyl-CoA;Beta oxidation of lauroyl-CoA to decanoyl-CoA-CoA;Beta oxidation of myristoyl-CoA to lauroyl-CoA;Beta oxidation of octanoyl-CoA to hexanoyl-CoA;Beta oxidation of palmitoyl-CoA to myristoyl-CoA;Fatty acid metabolism;Glycerophospholipid biosynthesis;Metabolism;Metabolism of …	15	15	15	37.8	37.8	37.8	51.294	0	45.478	5254300	151	242660	118080	172040	215280	100810	116480	51212	129890	298580	126330	214900	197690	252030	324850	203700	264340	147100	99985	136900	256060	465220	332800	385920	7	6	7	9
	0.25229	-0.305969	O60763;O60763-2	O60763;O60763-2	General vesicular transport factor p115	USO1	579	Color2 [A=255, R=128, G=128, B=128]	9	6	Asparagine N-linked glycosylation;Cell Cycle;Cell Cycle, Mitotic;COPII-mediated vesicle transport;COPI-mediated anterograde transport;ER to Golgi Anterograde Transport;Golgi Cisternae Pericentriolar Stack Reorganization;M Phase;Membrane Trafficking;Metabolism of proteins;Mitotic Prophase;Post-translational protein modification;Transport to the Golgi and subsequent modification;Vesicle-mediated tr…	5	5	5	6.3	6.3	6.3	107.89	0	21.944	166710	14	0	0	918.25	13100	2788.1	12688	0	0	0	4037.8	7240.4	0	0	4178.3	0	0	22919	3678.8	12745	67564	0	0	6531.8	0	0	1	2
	1.12305	-0.317522	Q9UHD1;Q9UHD1-2;E9PPQ5;E9PIZ4;E9PSD5;E9PL00;E9PHZ2;E9PIF7	Q9UHD1;Q9UHD1-2;E9PPQ5;E9PIZ4;E9PSD5	Cysteine and histidine-rich domain-containing protein 1	CHORDC1	1415	Color2 [A=255, R=128, G=128, B=128]	9	6		8	8	7	34.6	34.6	32.5	37.489	0	88.465	2235500	65	24030	0	40546	66866	118840	95741	47127	130340	19110	30688	61617	40426	104960	181280	108830	112200	55987	48901	13965	82642	247550	170620	207020	2	0	2	5
	1.23566	-0.319553	Q92769;Q92769-3;E5RK19;E5RFI6;E5RJ04;E5RGV4;E5RHE7;E5RH52;E5RG37;E5RFP9;H3BM24	Q92769;Q92769-3;E5RK19;E5RFI6;E5RJ04;E5RGV4;E5RHE7;E5RH52;E5RG37;E5RFP9;H3BM24	Histone deacetylase 2	HDAC2	1297	Color2 [A=255, R=128, G=128, B=128]	9	6	Chromatin modifying enzymes;Chromatin organization;Constitutive Signaling by NOTCH1 HD+PEST Domain Mutants;Constitutive Signaling by NOTCH1 PEST Domain Mutants;Death Receptor Signalling;Disease;Diseases of signal transduction;Epigenetic regulation of gene expression;ERCC6 (CSB) and EHMT2 (G9a) positively regulate rRNA expression;Factors involved in megakaryocyte development and platelet productio…	4	4	2	10.5	10.5	5.3	55.364	0	20.154	1060900	46	13553	5638.4	11021	21690	70380	76543	30617	59218	20409	22567	30318	26414	67722	87990	50420	61914	6703.3	0	0	14374	123350	79018	88996	1	1	2	2
	0.369688	-0.319973	Q9H4M9;A0A024R571;C9J2Z4;C9JC03;C9JIJ3;C9IZH1;C9JDQ8	Q9H4M9;A0A024R571;C9J2Z4;C9JC03	EH domain-containing protein 1	EHD1	3	Color2 [A=255, R=128, G=128, B=128]	9	6	Factors involved in megakaryocyte development and platelet production;Hemostasis	6	6	6	16.3	16.3	16.3	60.626	0	24.627	520130	23	42653	20790	37900	54220	0	0	0	0	53418	34525	38713	20931	0	0	0	0	62234	30122	22646	101980	0	0	0	2	1	2	2
	0.321488	-0.320393	Q8N1F7;H3BVG0;H3BM93;H3BNN5;H3BV11;H3BRI8;Q8N1F7-2;H3BMX0;H3BP95;H3BVE2	Q8N1F7;H3BVG0;H3BM93;H3BNN5;H3BV11;H3BRI8;Q8N1F7-2	Nuclear pore complex protein Nup93	NUP93	470	Color2 [A=255, R=128, G=128, B=128]	9	6	Antiviral mechanism by IFN-stimulated genes;Cell Cycle;Cell Cycle, Mitotic;Cellular response to heat stress;Cellular responses to external stimuli;Cellular responses to stress;Cytokine Signaling in Immune system;Defective TPR may confer susceptibility towards thyroid papillary carcinoma (TPC);Disease;Disorders of transmembrane transporters;Export of Viral Ribonucleoproteins from Nucleus;Gene expr…	8	8	8	14.3	14.3	14.3	93.487	0	23.731	680260	40	36901	4680	20760	42792	42472	28194	6021.1	0	25936	23023	54529	33000	6825.6	30111	13662	9415.7	50796	34471	43053	78093	23025	8827	13717	3	1	2	4
	0.160666	-0.325069	Q9UDW1;Q9UDW1-2	Q9UDW1;Q9UDW1-2	Cytochrome b-c1 complex subunit 9	UQCR10	1410	Color2 [A=255, R=128, G=128, B=128]	9	6	Metabolism;Respiratory electron transport;Respiratory electron transport, ATP synthesis by chemiosmotic coupling, and heat production by uncoupling proteins.;The citric acid (TCA) cycle and respiratory electron transport	3	3	3	50.8	50.8	50.8	7.3084	0	9.8024	1126600	37	62192	30437	70036	91057	49340	54966	13865	21427	52425	23931	55627	33736	27806	31265	10255	20402	88152	60902	49162	117800	42462	36999	30517	2	1	2	2
	1.28367	-0.332438	P09382;F8WEI7	P09382	Galectin-1	LGALS1	692	Color2 [A=255, R=128, G=128, B=128]	9	6	Metabolism of proteins;Post-translational protein modification;Post-translational protein phosphorylation;Regulation of Insulin-like Growth Factor (IGF) transport and uptake by Insulin-like Growth Factor Binding Proteins (IGFBPs)	8	8	8	58.5	58.5	58.5	14.716	0	45.013	13789000	131	448960	240300	402520	562340	289940	411330	177200	267410	905730	836790	1110300	812840	341370	481780	313660	366510	990670	763470	760410	1128500	608790	445300	564930	5	4	4	5
	0.468528	-0.334711	P62191;P62191-2;G3V4X1	P62191;P62191-2	26S protease regulatory subunit 4	PSMC1	1038	Color2 [A=255, R=128, G=128, B=128]	9	6	ABC transporter disorders;ABC-family proteins mediated transport;Activation of APC/C and APC/C:Cdc20 mediated degradation of mitotic proteins;Activation of NF-kappaB in B cells;Adaptive Immune System;Antigen processing: Ubiquitination & Proteasome degradation;Antigen processing-Cross presentation;APC/C:Cdc20 mediated degradation of mitotic proteins;APC/C:Cdc20 mediated degradation of Securin;APC/…	6	6	6	20.2	20.2	20.2	49.184	0	18.02	1567200	44	120490	64778	94539	88703	71167	49520	11249	44228	60977	52179	28816	30355	22048	94862	10674	65525	131070	77977	100780	128220	57114	44835	54779	5	3	4	3
	0.228138	-0.335163	P35250;P35250-2;H7C5S7;H7C5P1;H7C5Q7;F8WC37;H7C5A0;H7C5G4;H7C5P4;A0A087WVY3	P35250;P35250-2;H7C5S7;H7C5P1;H7C5Q7;F8WC37;H7C5A0;H7C5G4;H7C5P4;A0A087WVY3	Replication factor C subunit 2	RFC2	872	Color2 [A=255, R=128, G=128, B=128]	9	6	Activation of ATR in response to replication stress;Base Excision Repair;Cell Cycle;Cell Cycle Checkpoints;Cell Cycle, Mitotic;Chromosome Maintenance;DNA Damage Bypass;DNA Double-Strand Break Repair;DNA Repair;DNA Replication;DNA strand elongation;Dual Incision in GG-NER;Dual incision in TC-NER;Extension of Telomeres;G2/M Checkpoints;G2/M DNA damage checkpoint;Gap-filling DNA repair synthesis and…	2	2	2	6.2	6.2	6.2	39.157	0	7.4123	241780	15	29487	0	14427	23092	0	3379.3	0	0	10793	9507.9	16608	22953	0	0	0	0	20548	25124	19277	46588	0	0	0	2	0	1	2
	0.641132	-0.338725	Q9NR45;Q5TBR0;Q5TBR1	Q9NR45;Q5TBR0;Q5TBR1	Sialic acid synthase	NANS	1380	Color2 [A=255, R=128, G=128, B=128]	9	6	Asparagine N-linked glycosylation;Biosynthesis of the N-glycan precursor (dolichol lipid-linked oligosaccharide, LLO) and transfer to a nascent protein;Metabolism of proteins;Post-translational protein modification;Sialic acid metabolism;Synthesis of substrates in N-glycan biosythesis	5	5	5	15.6	15.6	15.6	40.307	0	18.007	1363500	43	52332	20663	53357	98256	23936	37392	0	17249	104530	94810	138580	130070	28288	37380	12342	16220	29245	74410	80905	172310	35558	25616	38330	2	1	2	4
	0.830571	-0.341551	Q01433;Q01433-2;H0Y360;Q01433-5;Q01433-3;Q01433-4;E9PJF6;H0YCL9;E9PIJ1	Q01433;Q01433-2;H0Y360;Q01433-5;Q01433-3;Q01433-4	AMP deaminase 2	AMPD2	434	Color2 [A=255, R=128, G=128, B=128]	9	6	Metabolism;Metabolism of nucleotides;Nucleotide salvage;Purine salvage	11	11	11	12.2	12.2	12.2	100.69	0	32.17	2214700	83	110710	47561	91979	163690	139640	120490	34966	122910	46535	56795	70581	92681	53985	72540	26067	56845	160070	63706	71147	287280	113200	63118	52865	5	3	4	6
	0.560023	-0.344601	Q9Y3D8;A0A087WVD7;Q9Y3D8-2;A0A087WY94;D6RDH4	Q9Y3D8;A0A087WVD7;Q9Y3D8-2;A0A087WY94;D6RDH4	Adenylate kinase isoenzyme 6	AK6;TAF9	22	Color2 [A=255, R=128, G=128, B=128]	9	6	Interconversion of nucleotide di- and triphosphates;Metabolism;Metabolism of nucleotides	2	2	2	10.5	10.5	10.5	20.061	0	6.9001	648630	27	45532	21103	31484	40651	26243	28922	12803	22069	32657	23465	39554	34787	13121	22710	0	13625	43904	29651	32834	63562	17418	13765	17254	2	1	1	2
	1.07703	-0.345593	Q71UM5;H0YMV8;C9JLI6	Q71UM5;H0YMV8;C9JLI6	40S ribosomal protein S27-like;40S ribosomal protein S27	RPS27L	455	Color2 [A=255, R=128, G=128, B=128]	9	6	Activation of the mRNA upon binding of the cap-binding complex and eIFs, and subsequent binding to 43S;Axon guidance;Cap-dependent Translation Initiation;Developmental Biology;Disease;Eukaryotic Translation Elongation;Eukaryotic Translation Initiation;Eukaryotic Translation Termination;Formation of a pool of free 40S subunits;Formation of the ternary complex, and subsequently, the 43S complex;GTP…	4	4	2	40.5	40.5	15.5	9.4771	0	14.65	2288800	49	234780	279280	351410	213520	37574	69040	21549	68985	62372	36346	51609	45666	49174	108460	40962	55388	21536	16870	31239	56303	120870	77536	110440	3	4	4	3
	0.55476	-0.347143	P27144;D3DQ64	P27144;D3DQ64	Adenylate kinase 4, mitochondrial	AK4	817	Color2 [A=255, R=128, G=128, B=128]	9	6	Interconversion of nucleotide di- and triphosphates;Metabolism;Metabolism of nucleotides	4	4	4	17.9	17.9	17.9	25.268	0	7.4718	289600	13	46853	15007	0	65755	0	0	0	0	24292	14674	16773	24265	0	0	0	0	5721.3	22749	5551.6	47956	0	0	0	2	1	0	3
	1.62171	-0.348789	Q9NR30;Q9NR30-2;Q9BQ39;A0A087WVC1	Q9NR30;Q9NR30-2	Nucleolar RNA helicase 2	DDX21	1378	Color2 [A=255, R=128, G=128, B=128]	9	6	B-WICH complex positively regulates rRNA expression;Epigenetic regulation of gene expression;Gene expression (Transcription);Major pathway of rRNA processing in the nucleolus and cytosol;Metabolism of RNA;Positive epigenetic regulation of rRNA expression;rRNA processing;rRNA processing in the nucleus and cytosol	14	14	14	22.2	22.2	22.2	87.343	0	82.374	3564400	103	392630	244050	322880	325340	320550	279450	122700	161940	30309	12589	24369	0	79965	137370	82615	91905	64915	44506	46229	133290	172810	149920	164110	12	10	11	14
	0.893719	-0.349414	P27694;I3L4R8;I3L524;I3L2M5	P27694	Replication protein A 70 kDa DNA-binding subunit;Replication protein A 70 kDa DNA-binding subunit, N-terminally processed	RPA1	820	Color2 [A=255, R=128, G=128, B=128]	9	6	Activation of ATR in response to replication stress;Activation of the pre-replicative complex;Base Excision Repair;Cell Cycle;Cell Cycle Checkpoints;Cell Cycle, Mitotic;Cellular response to heat stress;Cellular responses to external stimuli;Cellular responses to stress;Chromosome Maintenance;DNA Damage Bypass;DNA Double-Strand Break Repair;DNA Repair;DNA Replication;DNA Replication Pre-Initiation…	8	8	8	19.8	19.8	19.8	68.137	0	40.291	679740	36	21713	0	0	5609	4520.9	30970	6018.9	27797	42031	29167	57073	46080	17600	48743	0	31558	32648	23764	11823	50217	70966	25932	27429	3	0	0	1
	1.33474	-0.349981	P20700;E9PBF6;A0A0D9SFE5;A0A0D9SFY5	P20700;E9PBF6;A0A0D9SFE5	Lamin-B1	LMNB1	772	Color2 [A=255, R=128, G=128, B=128]	9	6	Apoptosis;Apoptotic cleavage of cellular proteins;Apoptotic execution phase;Breakdown of the nuclear lamina;Cell Cycle;Cell Cycle, Mitotic;Cellular responses to external stimuli;Cellular responses to stress;Cellular Senescence;Cytokine Signaling in Immune system;Depolymerisation of the Nuclear Lamina;Deregulated CDK5 triggers multiple neurodegenerative pathways in Alzheimer's disease models;Disea…	18	17	15	32.1	30.7	28	66.408	0	106.47	2772000	115	27161	16448	48247	75942	19986	22083	0	12888	236470	172010	318290	203160	55505	95066	47268	57554	213720	153350	154710	324810	163720	96277	128090	3	1	4	4
	0.638109	-0.354127	O15355	O15355	Protein phosphatase 1G	PPM1G	558	Color2 [A=255, R=128, G=128, B=128]	9	6		9	9	9	19	19	19	59.271	0	25.332	973790	35	112370	24336	70445	47028	9874.2	0	0	0	46342	56503	99878	60893	0	0	0	0	110770	51023	105690	178640	0	0	0	5	1	5	4
	0.229041	-0.354609	P20042	P20042	Eukaryotic translation initiation factor 2 subunit 2	EIF2S2	768	Color2 [A=255, R=128, G=128, B=128]	9	6	ABC-family proteins mediated transport;Activation of the mRNA upon binding of the cap-binding complex and eIFs, and subsequent binding to 43S;Cap-dependent Translation Initiation;Eukaryotic Translation Initiation;Formation of the ternary complex, and subsequently, the 43S complex;GTP hydrolysis and joining of the 60S ribosomal subunit;L13a-mediated translational silencing of Ceruloplasmin express…	5	5	5	15.6	15.6	15.6	38.388	0	18.894	139950000	46	4659800	3343100	4282800	5386300	7043400	111520	5120000	7281800	6205500	5907800	6892100	6753300	5455200	6278300	6073500	6191500	5647000	4944300	5222800	7468400	7919200	6626900	7452300	4	4	3	4
	0.310073	-0.362449	P60981;F6RFD5;P60981-2	P60981;F6RFD5;P60981-2	Destrin	DSTN	391	Color2 [A=255, R=128, G=128, B=128]	9	6		4	3	3	23.6	19.4	19.4	18.506	0	9.688	1561300	24	66672	40606	43393	50933	55690	59572	32047	44440	99559	51691	93889	87384	46292	128650	47081	57076	64416	63463	57619	77064	85311	61307	68328	1	1	1	1
	0.518844	-0.364648	P39748;P39748-2;I3L3E9;F5H1Y3	P39748;P39748-2	Flap endonuclease 1	FEN1	898	Color2 [A=255, R=128, G=128, B=128]	9	6	Base Excision Repair;Cell Cycle;Cell Cycle, Mitotic;Chromosome Maintenance;Disease;DNA Double-Strand Break Repair;DNA Repair;DNA Replication;DNA strand elongation;Early Phase of HIV Life Cycle;Extension of Telomeres;HDR through MMEJ (alt-NHEJ);HIV Infection;HIV Life Cycle;Homology Directed Repair;Infectious disease;Lagging Strand Synthesis;PCNA-Dependent Long Patch Base Excision Repair;POLB-Depen…	7	7	7	21.6	21.6	21.6	42.592	0	39.825	1489500	52	250740	136380	168070	160400	5964.8	10895	0	0	182090	39875	134170	83805	0	12240	0	2577.3	44435	64135	58658	97846	12874	0	0	7	6	6	5
[truncated: 169 more rows]
[truncated: 44 more columns]
