# Supplementary material for: VCF1 is a p97/VCP cofactor promoting recognition of ubiquitylated p97-UFD1-NPL4 substrates
Source: Nat Commun. 2024 Mar 19;15:2459. doi: 10.1038/s41467-024-46760-4 (PMC10950897; doi:10.1038/s41467-024-46760-4)
Supplement: Supplementary file 8 — Source Data [file 41467_2024_46760_MOESM8_ESM.xlsx]

## Sheet: Figure 5b
siCTRL	siVCF1_1	siVCF1_2	siNPL4	sip47	siFAF1	siVCF1_1+siNPL4	siVCF1_1+p47	siVCF1_1+FAF1	siVCF1_2+NPL4	siVCF1_2+p47	siVCF1_2+FAF1
-0.32	4.29	6.27	-0.14	-0.23	-1.16	761.8	4.71	26.49	133.66	15.26	96.12
-0.62	6.18	4.61	10.29	-0.07	2.97	473.75	2.19	59.47	603.04	-0.57	5.23
-0.75	5.94	9.19	27.19	0.2	-0.22	698.03	41.15	53.48	-0.89	2.77	21.68
-0.24	17.13	16.67	2.1	-1.03	-0.93	29.73	30.46	73.1	46.29	18.91	36.01
-0.71	2.67	4.68	4.34	-0.4	-0.48	61.24	3.81	29.88	616.88	18.9	7.45
-0.87	10.84	6.47	12.99	-0.4	-0.96	41.65	25.39	50.69	-0.99	1.74	46.01
-0.68	1.72	13.34	2.84	-0.4	-0.47	166.52	0.74	78.49	109.84	1.84	12.8
-0.61	13.22	1.76	5.87	-0.53	-1.28	104.48	12.88	30.98	180.09	13.68	8.25
-0.74	0.37	2.19	22.49	-0.5	2.33	73.23	10.2	21.96	80.54	19.94	55.56
-0.31	4.66	9.55	23.12	0.4	1.96	234.03	4.21	58.56	28.78	21.02	27.04
-0.28	5.59	4.95	7.5	-1.1	2.07	312.26	131.99	239.93	680.3	1.79	11.29
-0.11	21	1.66	11.5	-0.91	2.58	699.29	8.78	28.73	60.73	17.5	4.67
-0.21	6	3.66	0.95	-0.61	1.22	129.16	6.68	-0.38	413.46	2.21	28.04
-0.18	7.6	2.85	4.31	0.1	0.4	328.35	10.43	238.45	800.4	1.31	35.39
-0.78	6.79	1.53	27.04	-0.86	1.27	55.71	12.7	51.64	130.88	17.64	19.88
0.07	2.97	29.55	-0.71	-1.07	1.23	191.25	32.55	13.56	311.24	10.21	16.17
-0.79	4.06	19.87	-1.02	0.64	-0.09	12.02	43.47	70.31	98.23	5.62	26.52
-0.06	10.91	1.97	1.13	1.09	-0.28	518.14	6.92	542.56	68.04	2.62	-1.11
-0.7	5.46	15.25	4.27	4	1.53	516.04	56.59	13.26	66.92	18.16	6.19
-0.37	7.32	-0.39	4.03	-1.12	-0.7	35.11	12.12	-0.27	24.65	56.8	18.73
0.16	32.25	2.23	7.48	-0.75	0.53	842.59	29.29	24.95	39.14	14.62	20.74
-0.22	11.52	1.03	22.05	0.33	0.13	2.67	25.74	21.17	148.04	34.04	28.05
-0.3	1.24	3.98	2.27	0.46	6.72	82.63	14.38	23.99	88.44	12.12	30.25
0.00406	33.01	3.26	25.62	-0.76	-0.55	199.73	67.9	58.84	107.25	31.3	21.66
-1.04	1.51	12.1	3.97	-0.16	0.41	533.23	13.1	17.25	126.04	4.24	19.91
-0.11	5.89	4.83	6.2	-0.84	1.31	568.34	46.03	20.54	-0.91	1.06	14.44
-0.46	0.55	5.95	15.1	0.29	1.29	230.5	7.6	55.6	97.41	16.56	17.86
0.15	0.92	9.1	5.67	-1.05	1.55	101.54	0.27	31.46	133.42	9.03	25.57
0.77	8.93	8.93	5.43	-0.58	4.86	51.46	7.31	36.89	78.6	5.01	53.13
-0.83	4.6	6.87	1.74	-0.51	1.94	78.55	23.73	49.33	175.6	41.86	10.57
0.13	10.97	4.05	13.59	-1.1	0.99	134.2	3.19	120.42	38.54	13.25	16.06
-0.48	5.59	11.7	3.04	-1.03	1.12	63.61	21.05	23.57	124.44	47.25	45.9
-0.64	45.22	3.15	5.75	-0.96	0.29	356.52	52.2	9.83	92.22	30.07	15.05
-0.49	11.95	4.16	11.29	-0.44	0.46	48.04	2.33	155.95	53.2	27.68	7.85
-0.9	4.13	5.27	76.16	-1.14	10.32	413.03	22.32	53.69	132.52	14.8	33.08
-0.63	12.7	3.78	1.23	0.02	0.51	225.22	14.21	-1.19	82.24	39.32	23.38
-0.06	0.51	15.65	19.31	1.12	3.91	163.47	2.81	155.76	66.59	3.66	12.75
-0.66	4.23	0.77	74.6	-0.69	0.43	1.56	13.73	24.05	56.79	18.38	15.64
-0.41	6.74	0.18	22.16	-1.04	0.01	229.47	10.25	107.4	85.02	19.04	227.56
-0.31	-0.87	1.25	5.16	-0.64	2.7	310.04	25.53	12.15	10.99	8.62	47.89
-0.71	2.41	8.73	0.66	-1.17	3.37	211.53	9.16	32.8	-0.92	5.99	83.94
-0.15	31.99	11.3	2.83	-0.76	2.97	164.61	96.07	21.62	139.33	3.47	6.69
0.92	8.12	12.76	3.28	12.02	-0.42	1031.66	-0.43	63.48	129.5	-0.54	13.83
-0.66	12.49	22.29	3.85	-0.64	3.85	184.28	104.29	22.32	77.53	0.06	10.84
0.57	23.12	17.01	2.92	0.93	1.66	776.9	1.02	111.22	45.17	7.59	3.56
-0.41	12.93	4.24	3.33	-0.38	-0.92	-1.09	7.68	13.05	43.09	0.46	15.85
0.96	13.54	31.85	3.77	-0.52	1.24	-1.04	4.95	34.87	9.99	5.61	15.43
-0.89	14.6	2.45	4.26	-0.67	0.54	-1.24	29.35	57.55	55.13	7.71	20.54
-0.69	9.35	1.71	17.44	-0.45	0.86	-1.07	56.16	25.41	-0.9	2.65	66.87
-0.31	8.68	3.73	26.1	0.12	0.37	290.25	112.07	38.57	25.39	2.77	31.18
-1.04	13.13	19.44	5.31	0.39	-0.91	84.9	173.9	38.22	61.97	13.69	15.42
-0.09	5.28	4.36	26.48	0.08	-1.02	17.12	30.26	11.59	49.66	7.5	18.84
-0.71	7.05	4.62	4.39	-0.79	0.05	1.4	1.75	20.57	14.39	13.12	7.26
-0.41	3.12	12.5	1.69	-0.63	-1	2.98	31.86	10.37	109.9	10.61	16.53
-0.87	11.49	2.35	1.18	2.46	0.83	100.29	-0.1	12.67	92.67	7.1	7.6
0.04	5.72	3.17	18.3	0.16	4.85	426.49	104.25	37.98	44.57	5.29	9.44
0.07	6.1	7.03	12.58	0.7	4.98	223.5	5	13.81	-0.53	-0.29	16.36
-0.15	6.2	17.09	6.22	-0.43	1.73	108.96	18.96	40.71	20.67	9.05	21.51
-0.25	7.5	3.46	10.77	-0.35	2.74	788.45	19.77	64.09	-0.58	5.61	10.08
-0.37	0.17	12.65	3.45	-0.5	0.27	803.61	1.96	217.56	42.13	0.45	37.13
-0.13	2.51	104.77	6.2	-0.79	-0.54	144.97	19.95	446.05	22.35	5.53	10.62
1.16	3.91	3.64	18.05	0.03	2.56	35.86	6.44	19.77	147.15	3.08	19.91
0.01	8.55	1.22	23.95	-0.79	0.18	33.62	43.46	41.32	125.39	-0.75	30.01
-0.29	14.9	1.31	43.38	-0.64	0.69	75.06	48.9	30.85	256.64	4.59	25.23
-0.03	17.01	14.12	1.54	-0.19	9.34	49.05	18.55	113.9	393.74	6.74	23.15
-0.36	3.37	8.95	10.55	0.12	2.12	246.88	32.41	15.17	72.27	4.61	8.63
-0.27	14.84	2.78	5.08	-0.25	8.63	245.68	26.59	233.28	42.37	0.68	10.93
-0.33	14.7	11.11	5.88	-0.43	2.99	703.32	24.11	84.23	78.19	16.12	9.5
-0.33	3.9	15.35	9.35	-0.69	1.37	757.71	18.17	40.92	247.12	1.26	7.05
0.87	19.92	14.38	3.58	0.01	13.52	143.24	26.13	32.06	55.48	2.73	65.3
-0.12	10.07	3.88	19.74	-0.4	4.12	78.7	13.23	14.47	89.36	8.17	10.87
0.37	11.86	8.66	13.22	0.43	3.85	18.27	7.47	50.8	169.47	1.87	5.2
1.17	17.03	5.24	12.56	0.91	8.41	10.02	11.3	9.77	32.99	4.71	128.65
-1.13	8.31	6.47	15.79	-0.73	6.8	4.35	39.42	33.59	63.09	18.85	13.56
-0.31	7.36	3.34	4.27	-0.66	3.09	9.35	27.48	59.35	26.14	27.21	22.6
-0.95	13.21	13.28	17.33	0.00383	1.4	122.56	20.79	17.22	488.72	8.76	12.44
-0.54	21.35	6.7	16.51	-0.39	1.49	949.62	17.96	22.87	73.39	5.5	26.85
-0.81	5.24	16.24	6.78	-0.11	0.71	280.36	21.48	37.35	547.44	-0.16	4.59
-0.78	3.55	2.79	5.98	0.1	4.23	448.83	8.81	92.01	13.51	0.83	28.44
0.27	7.91	15.61	0.47	-0.33	5.48	85.62	19.48	16.68	75.06	15.79	30.35
0.14	2.75	18.71	26.57	1.62	-0.25	317.39	18.26	14.09	687.01	4.92	5.6
-0.03	8.2	6.95	16.72	-0.52	2.08	67.02	53.24	3.34	27.05	6.23	28.91
-0.29	23.82	30.52	5.44	-0.51	0.07	44	18.83	84.23	12.14	5.24	7.84
0.1	21.82	2.98	21.45	-0.35	-0.97	418.07	6.73	47.24	32.53	3.55	32.62
-0.8	17.82	5.22	3.03	-0.25	3.67	64.48	29.66	53.6	409.19	60.26	15.25
-0.41	7.39	4.87	10.4	0.04	6.27	50.41	106.58	49.44	839.95	31.69	15.11
0.4	17.79	31.06	21.2	0.38	1.48	7.81	1.83	121.64	79.41	40.96	42.84
-0.78	9.51	2.85	21.55	1.11	-0.51	406.78	-0.59	22.48	31.15	3.09	37.14
-0.92	29.57	10.81	7.18	-0.88	7.51	112.63	-0.78	176.95	93.61	32.2	12.94
0.17	9.63	17.03	0.94	-0.97	2.76	178.82	-0.78	35.35	108.65	10.85	75.68
0.13	23.96	30.41	0.17	-0.94	1.93	276.74	-0.94	48.61	-1.11	10.61	10.32
-0.06	42.39	2.54	3.59	-0.9	7.49	134.32	11.31	44.96	40.34	6.14	24.78
0.52	24.76	10.2	14.94	-0.53	1.25	13.4	2.03	28.05	495.28	24.45	15.29
2.35	15.15	6.35	59.99	2.79	0.86	2.67	-0.85	40.78	9.85	11.85	20.67
-0.27	8.58	6.31	2.56	-0.84	1.8	263.59	-0.55	44.64	55.68	2.6	21.76
-0.56	6.25	0.69	3.38	0.8	7.27	257.56	6.46	56.32	57.75	6.9	37.57
-0.02	30.33	10.57	6.21	-0.27	4.52	15.81	-1.14	12.98	556.46	15.33	13.52
-0.03	24.49	-0.78	23.68	-0.92	2.3	47.73	7.77	10.94	297.65	5.47	7.51
0.37	6.35	3.79	9.08	-0.42	1.13	436.33	-0.45	36.92	25.05	6.26	6.75
-0.45	7.24	21.84	9.18	-0.98	9.41	294.17	15.52	21.74	204	19.27	4.1
-0.23	19.03	9.92	18.7	-0.93	0.28	165.54	4.33	40.96	35.25	0.73	6.68
0.79	10.47	14.02	8.41	0.16	-0.76	116.91	5.42	27.02	130.29	5.02	22.95
-0.7	6.29	6.33	-0.93	-0.43	-0.77	101.55	12.91	18.75	242.32	5.64	5.69
1.04	3.42	11.25	-1.05	-0.39	0.65	64.24	7.58	62.25	28.59	0.97	2.23
-0.8	3.74	3.88	-0.93	-0.58	0.69	84.79	2.12	40.15	57.2	17.2	7.51
7.93	7.14	11.93	19.65	-0.1	5.77	26.31	33.48	24.22	89.74	5.89	20.03
-0.13	6.79	11.4	8.71	-0.44	0.79	194.69	16.51	20.53	63.25	16.11	2.67
-0.24	11.04	7.8	28.37	-0.85	4.89	112.78	3.93	17.64	65.75	3.44	55.56
1.15	45.35	5.29	10.49	1.61	1.37	81.76	4.12	80.57	155.88	2.55	10.03
-0.18	122.28	23.94	16.41	0.07	6.01	130.53	19.1	75.56	514.27	4.9	12.56
-0.78	5.31	12.48	1.62	0.26	2.21	412.12	149.22	58.63	207.8	2.22	23.08
0.95	1.22	18.89	2.64	0.01	0.16	12.56	8.28	38.1	231.54	2.92	10.22
-1.05	5.23	35.3	2.81	-0.08	2.57	190.85	11.04	44.9	13.75	5.56	21.51
-0.83	4.7	8.39	16.19	-0.35	3.13	102.91	14.11	23.83	36.27	4.25	8.02
0.12	5.77	18.13	13	-0.46	2.5	153.48	4.72	104.08	112.2	83.38	7.66
0.41	9.54	13.55	15.69	-0.02	1.69	154.91	5.67	75.92	552.82	0.3	7.92
0.68	24.63	17.17	12.29	-0.08	5.83	370.26	7.34	31.58	591.2	34.54	6.12
0.75	4	13.47	8.09	-0.38	0.68	243.83	0.27	88.16	268.19	1.77	13.04
-0.99	19.7	27.37	2.21	-0.56	2.42	53.08	18.29	147.2	81.4	26.01	76.49
0.3	7.03	6.72	10.4	-0.53	3.72	335.98	6.48	41.6	196.83	16.94	11.91
-0.59	5.64	25.52	9.12	-0.62	-0.61	670.4	62.31	26.29	154.11	10.43	28.1
-0.41	2.94	14	9.41	-0.59	-0.36	624.5	20.48	145.78	158.13	9.09	5.72
-0.94	12.4	5.03	5.34	-0.13	3.65	761.02	12.88	19.45	170.51	5.88	5.84
0.79	2.9	2.76	13.59	1.44	3.59	50.84	26.8	38.22	-1.05	1.97	13.24
2.29	1.75	12.39	3.25	-0.2	3.95	0.4	4.07	133.79	19.58	88.2	8.23
-0.36	10.75	7.09	7.76	6.35	-0.8	404.97	25.16	96.3	104.35	96.23	10.2
0.1	1.65	15.29	154.02	1.27	2.14	309.03	3.85	32.13	115.79	64.05	4.15
3.49	10.37	1.62	15.27	0.89	0.34	122.91	22.65	67.21	240.37	1.13	19.86
-0.43	20.54	1.08	1.75	-0.54	2.29	49.27	4.57	20.67	63.81	2.88	14.87
0.14	25.74	1.28	28.14	-0.43	1.22	69.87	31.72	88.59	21.79	45.2	16.18
3.69	29	20.16	1.63	-0.42	-0.14	74.93	16.79	23.89	382.83	4.88	44.38
0.87	29.21	14.9	6.12	5.43	1.47	79.72	11.63	19.73	26.24	5.06	40.71
1.87	1.94	8.89	2.21	-0.3	5.58	219.32	18.18	3.4	4.93	21.27	12.64
-0.95	17.66	2.56	12.85	2.5	2.57	38.33	4.57	29.62	0.69	84.81	20.53
-0.13	42.2	8.11	15.61	-0.69	0.67	20.09	8.56	33.79	270.37	9.67	11.97
-0.41	2.19	17.12	3.62	0.19	-0.18	59.08	24.43	16.06	122.15	80.44	15.56
0.17	4.22	27.28	16.87	-0.67	3.6	72.51	12.32	10.57	83.61	12.82	37.15
0.48	17.25	2.25	41.29	0.9	6.84	2.41	5.53	21.77	46.94	35.53	6.47
-0.06	10.47	5.8	58.86	3.53	-0.15	-0.13	23.92	32.16	143.35	62.4	11.75
0.96	7.39	-0.09	11.21	0.28	3.54	427.45	17.01	21.55	7.12	50.06	24.55
2.33	2.85	8.27	5.06	-0.63	-0.52	759.5	3.44	8.67	36.31	20.61	10.58
-0.34	2.67	5.35	4.9	-0.44	0.09	772.19	10.3	15.2	399.04	27.78	20.83
-0.97	20.08	3.91	45.57	-0.75	-0.35	88.28	9.21	2.19	81.01	7.18	11.42
0.43	5.67	4.37	9.55	0.32	-0.36	74.33	28.51	18.5	256.11	63.67	8.8
0.56	2.92	12.27	16.26	0.34	0.41	662.89	4.15	43.44	128.35	5.56	13.12
-0.42	12.29	14.39	61.93	-0.1	0.31	47.6	20.42	125.9	48.77	2.9	16.12
0.92	6.72	3.01	28.22	-0.98	0.05	51.32	16.73	38.85	30.51	76.71	5.65
-0.56	8.43	30.41	21.12	-0.16	2.72	53.02	13.23	16.29	109.98	57.93	5.14
-0.45	3.14	16.12	3.23	1.57	-0.76	-0.2	3.14	32.63	146.46	10.73	7.59
1.8	2.15	18.9	25.31	0.8	1.61	62.65	19.91	3.2	118.79	166.4	14.57
1.67	10.77	20.81	18.01	-0.27	0.18	765.98	89.33	21.17	77.76	32.59	18.93
-0.22	6.94	26.27	5.01	2.39	-0.21	264.48	57.25	17.71	5.43	43.36	62.48
0.35	4.89	67.88	2.25	-0.57	2.8	20.47	4.66	9.78	2.99	24.92	10.78
1.16	5.57	3.18	6.35	5	1.73	9.48	7.51	285.83	211.09	8.11	8.62
2.69	1.72	8.08	15.59	0.69	-0.25	79.09	10.19	36.47	67.36	1.48	32.45
-0.66	8	15.04	234.62	-0.64	6.5	799.87	5.74	30.41	136.7	71.42	18.01
0.19	9.93	41.67	6.5	3.36	0.86	71.53	63.83	18.27	16.06	3.04	28.3
-0.76	4.01	8.02	67.51	-0.71	2.05	26.3	25.07	55.69	11.86	22.01	6.1
0.19	19.06	10.21	5.21	-0.62	7.97	53.63	38.23	151.15	138.98	10.36	8.32
-0.28	9.65	23.84	31.83	2.16	3.1	578.29	16.63	8.88	26.41	13.1	4.77
0.41	0.52	19.45	6.8	-0.17	1.49	207.51	5.08	12.01	105.21	8.07	11.84
-0.09	1.49	30.99	29.93	0.26	2.57	42.69	20.19	43.1	62.04	24.94	9.12
-0.39	8.19	25.22	12.29	0.67	9.27	116.72	4.38	9.11	13.76	1.74	3.4
0.8	3.24	30.49	-0.28	0.57	1.79	12.73	12.77	24.92	72.03	25.08	3.86
0.67	0.14	13.32	0.22	0.03	0.14	15.97	5.52	74.22	168.28	2.51	28.17
-0.26	15.58	11.25	13.01	1.56	0.66	166.95	1.52	8.36	68.66	2.38	14.3
1.05	37.85	8.71	27	-0.85	1.5	156.51	7.04	20.48	50.96	7.28	24.47
1.48	2.33	6.68	32.11	-0.67	1.57	184.51	9.9	19.84	145.93	28.17	11.29
0.23	41.69	12.14	1.57	-0.08	5.04	116.39	9.94	8.97	19.45	4.3	4.27
-0.35	111.31	16.01	12.76	0.46	0.91	379.06	27.27	20.84	140.17	54	-1.02
2.43	55.88	14.22	11.85	-0.5	1.19	7.07	41.73	19.1	149.05	94.53	8.28
0.1	19.46	3.33	14.82	-0.26	0.29	706.68	27.19	173.7	398.91	10.42	3.6
0.42	5.53	7.67	14.44	-0.4	6.19	19.46	29.76	-1.25	49.78	0.11	3.91
0.92	48.26	7.31	9.57	-0.06	4.85	16.85	13.13	14.76	99.55	6.44	4.93
0.67	8.14	10.31	8.83	0.83	1.05	36.6	12.59	20.24	104.47	4.19	4.8
-0.07	17.12	3.94	23.67	-0.81	1.95	95.76	13.67	11.74	116.82	6.7	7.67
0.32	3.2	10.52	20.4	-0.63	2.25	281.66	16.54	20.55	56.09	5.76	5.87
0.35	42.74	8.53	1.61	-0.58	2.01	70.18	2.08	9.53	288.72	4.67	7.96
-0.27	3.52	3.99	21.34	-0.36	4.53	202.4	1.88	0.75	311.7	4.33	3.22
0.44	11.47	7.73	3.12	-0.02	1.89	70.29	2.31	8.92	346.88	6.95	5.81
-0.18	7.16	8.16	0.6	-0.36	19.25	128.23	6.81	7.72	185.3	18.21	5.91
0.14	32.06	14.09	11.28	-0.68	15.08	95.15	3.58	6.27	276.88	3.22	3.04
-1.02	11.69	0.35	3.49	0.56	1	97.08	3.4	14.41	77.22	32.45	8.9
-0.88	18.59	2.44	1.85	0.33	8.4	19.06	1.74	78.38	65.24	0.85	13.63
0.66	3.62	3.18	12.87	-0.84	10.05	62.4	0.65	29.11	79.87	11.01	10.84
-0.49	4.07	3.94	1.99	-0.35	1.65	78.41	3.77	27.79	33.62	45.7	16.78
0.14	4.54	1.85	2.93	-0.84	3.56	159.35	7.19	-0.98	31.32	8.01	13.72
0.02	13.19	39.42	14.43	-0.47	0.84	45.99	6.08	41.67	49.91	52.57	0.75
1.97	1.07	9.4	4.9	-0.81	3.1	37.68	1.49	24.94	15.08	1.16	11.74
0.33	37.19	10.29	28.25	2.33	2.03	30.1	8.31	6.23	97.13	18.28	9.6
-0.29	14.25	7.49	43.01	0.05	0.92	79.68	10.79	106.2	149.23	11.54	5.56
0.57	20	5.78	14.04	-0.53	0.12	55.74	4.43	5.8	136.5	6.46	6.18
0.01	5.39	4.26	0.23	0.4	3.89	30.82	6.06	152.14	8.93	5.46	13.53
0.08	22.81	11.84	0.65	-0.13	2.25	122.69	121.58	69.09	26.2	65.42	13.03
-0.32	12.07	6.04	50.5	0.52	6.22	89.06	7.84	16.12	13.32	2.78	3.61
-0.65	7.6	2.13	1.66	0.13	3.22	213.61	5.17	30.17	21.39	6.93	2.41
-0.55	60.37	3.66	4.52	-0.33	2.03	424.97	6.35	24.14	37.52	3.4	10.66
-0.53	29.09	7.67	5.86	0.92	7.25	379.04	19.89	18.58	35.19	4.47	7.98
0.2	24.47	16.55	14.12	-0.44	4.96	7.51	53.64	16.26	399.67	2.24	6.4
-0.02	16.9	16.04	2.63	-0.52	0.89	155.28	1.4	14.56	210	2.79	2.72
0.62	6.96	17.06	2.78	0.26	1.33	408.9	3.9	34.41	80.67	0.54	8.9
-0.9	7.41	9	6.12	0.61	0.97	70.42	3.28	79.77	106.87	0.63	4.13
-0.24	21.1	30.59	8.96	-0.47	0.4	137.07	141.45	106.24	138.48	1.38	1.29
0.04	12.37	1.39	36.8	-0.58	1.96	240.11	27.12	16.14	245.94	41.06	3.14
0.83	10.43	47.66	9.99	0.2	1.06	299.17	7.22	32.68	246.68	26.45	3.04
0.34	8.72	13.33	12.98	-0.48	2.34	293.37	2.56	13.89	15.43	2.79	5.95
1.52	0.77	19.43	4.59	-0.88	2.84	130.33	83.9	21.12	76.32	11.07	12.23
0.05	9.13	3.02	3.6	-0.49	0.57	521.61	6.24	18.29	46.8	0.92	52.27
-0.97	9.3	14.47	1.73	-0.55	2.39	753.52	1.71	8.32	433.08	17.67	2.48
0.49	26.46	28.31	0.88	-0.72	2.86	921.14	7.31	14.32	107.94	7.91	8.34
-0.64	24.4	50.77	9.17	-0.88	-0.32	44.05	4.31	68.94	-0.87	74.11	12.78
0.93	10.3	4.12	5.06	-0.57	1.79	44.33	195.34	28.38	386.85	31.02	12.28
-0.23	62.47	1.62	26.03	-0.82	3.97	14.73	310.02	28.22	4.89	88.38	5.35
0.6	48.35	2.17	7.8	1.38	0.35	9.69	1.22	11.57	4.33	20.14	6.52
0.36	13.68	10.65	29.3	1.04	-0.07	38.22	79.01	9.36	37.19	2.73	8.03
-0.88	7.93	4.62	19.32	0.03	2.84	26.86	16.96	65.89	462.38	6.17	2.6
-0.12	6.34	7.71	8.35	0.11	3.27	99.75	138.58	33.15	73.42	17.94	45.59
0.09	30.42	2.01	9.15	1.18	6.75	111.76	160.57	28.92	382	18.8	11.87
1.21	20.31	6.01	13.1	-0.79	10.13	-0.2	-0.37	21.73	619.88	20.82	7.77
-0.64	35.81	3.98	1.79	0.77	9.55	203.04	6.52	16.57	81.89	7.56	1.47
0.47	-1.03	18.76	4.5	0.48	6.75	327.85	50.27	29.72	10.93	31.47	62.19
0.68	-1.03	3.11	5.04	1.83	0.07	451.7	114.81	56.76	88.3	0.51	4.42
-0.17	24	12.79	12.23	-0.85	0.93	211.74	46.88	77.58	256.99	6.28	7.31
-0.38	8.92	2.15	3.13	0.57	2.91	343.31	15.65	15.34	11.7	35.88	-1.17
-0.08	13.09	4.17	2.61	-1.11	0.71	124.95	80.76	-1.1	17.85	5.79	9.5
0.18	4.91	3.84	8.05	-0.1	11.16	278.4	25.22	-1.2	155.23	-1.05	49.54
-0.29	5.45	27.57	2.92	2.64	0.4	20.84	3.7	-1.11	121.95	6.34	4.31
-0.81	17.55	1.87	12.54	0.66	2.67	41.76	3.47	-1.25	754.3	4.83	6.41
-0.14	2.96	12.96	150.65	0.08	5.94	53.66	9.75	-1.11	219.53	54.02	2.53
-0.94	28.7	5.08	0.99	1.21	3.04	29.28	25.4	-1.12	42.61	-0.95	0.93
-0.96	14.84	2.55	18.41	0.56	2.6	929.77	3.67	132.4	35.27	15.08	8.71
2.34	2.44	3.16	27.32	-1	1.34	787.95	11.92	24.37	232.59	67.6	3.37
-1.07	3.53	4.49	73.47	1.15	-0.84	46.93	10	19.89	22.53	-0.64	4.15
-0.15	7.09	15.32	7.69	-0.13	3.01	232	8.66	24.08	97.2	4.17	2.55
2.59	17.96	5.37	18.42	1.62	4.72	111.69	17.28	15.75	93.83	6.57	8.27
0.37	1.61	2.69	3.27	-0.55	4.44	485.86	30.27	18.52	129.96	9.69	14.8
-0.44	-0.22	2.71	2.93	0.11	1.61	131.37	14.59	26.37	810.56	9.25	7.39
-0.72	25.88	4.05	12.5	0.8	1.04	179.96	5.93	19.87	38.98	27.16	-1.21
-0.51	4.95	2.09	10.52	0.52	1.57	276.43	18.06	46.58	24.36	8.97	0.92
-0.05	2.37	4.04	15.27	0.77	0.54	303.95	5.75	120.64	50.05	27.66	22.24
-0.73	5.33	4.73	6.59	3.15	0.04	39.87	10.04	10.96	153.7	-0.19	0.39
0.5	13.7	5.29	13.98	-0.09	-0.57	291.11	9.23	220.82	53.09	9.78	2.31
-0.9	39.01	6.05	16.98	-0.23	3.56	52.17	20.76	67.51	72.76	54.67	-1.16
0.79	5.71	5.3	14.89	0.25	1.21	53.61	11.45	57.26	24.44	5.52	10
-0.58	9.05	9.23	10.09	1.16	1.93	114.62	28.07	11.57	135.96	28.23	8.81
-0.94	20.25	1.28	30.51	-0.68	0.48	106.5	-0.76	83.25	-0.48	23.33	3.2
-0.74	7.38	-1.04	15.43	-0.3	0.03	21.56	121.53	91.34	132.15	8.02	7.92
-0.94	6.84	5.47	8.33	-0.77	2.13	154.47	16.09	50.78	142.73	38.33	8.68
0.41	22.66	3.31	18.09	0.7	10.1	187.36	28.89	43.6	53.34	2.85	12.82
-0.26	10.11	0.23	9.99	-0.32	2	11.35	24.8	28.11	132.05	4.59	17.43
-0.23	35.48	1.57	8.16	0.35	3.75	29.17	5.02	44.38	61.95	5.23	12.7
-0.97	4.34	3.26	20	1.72	-0.49	17.49	6.68	24.88	283.41	3.65	1.03
-0.1	9.46	-0.67	29.53	-0.32	6.85	430.65	1.7	52.88	85	5.43	4.94
-0.6	16.34	0.67	16.48	-0.77	9.44	32.82	161.01	94.71	19.73	6.32	12.47
-0.61	5.35	8.74	8.51	1.14	0.59	64.06	6.89	18.27	130.43	5.91	1.87
0.73	21.15	1.66	3.63	0.1	4.62	14.15	4.06	20.77	41.99	8.26	5.95
-0.05	14.05	-1.17	13.68	-0.58	6.57	43.21	12.61	15.12	41.18	2	-1.02
-0.33	16.92	2.62	55.75	-1.01	1.89	343.3	102.69	51.15	74.91	7.86	35.98
-0.12	24.48	7.46	26.47	0.5	8.17	212.53	14.84	7.43	-0.83	2.89	-1.14
0.86	25.23	2.54	19.22	-0.91	-0.11	556.78	248.97	56.51	131.55	5.41	28.88
-0.44	8.73	1.53	2.98	2.43	1.02	231.92	18.89	29.63	376.39	53.65	16.06
-0.74	8.92	2.12	25.35	-0.65	0.63	123.71	313	135.87	11.29	26.84	6.25
-0.84	7.86	4.1	18.12	-0.17	0.81	112.18	21.49	49.23	120.98	34.23	20.4
-0.53	7.57	15.53	36.6	-0.08	0.38	30.71	10.72	23.65	71.28	30.64	8.92
-0.46	4.64	1.79	8.26	-0.76	0.12	113.81	26.26	14.35	7.06	2.36	11.06
0.7	5.37	14.97	33.44	0.14	0.38	303.53	2.4	18.7	291.98	6.28	9.81
-0.18	11.56	9.33	-0.28	1.78	2.5	147.49	21.19	23.05	46.04	21.55	0.3
-1.08	14.22	5.89	0.56	6.08	0.32	234.13	17.95	-0.71	110.75	13.12	3.57
-0.91	9.93	4.35	27.84	-0.74	5.31	-0.45	19.49	31.13	70.31	8.86	15.23
1.23	68.01	11.29	1.57	0.25	1.5	332.94	4.55	27.86	108.12	21.23	6.52
-0.46	14.71	15.75	14.63	-0.85	4.22	483.65	22.31	80.94	22.16	18.91	13.66
-0.3	56.66	4.15	13.14	-0.98	3.84	194.67	18.52	120.91	76.12	27.46	3.84
-0.32	54.95	8.78	15.73	0.13	1.35	182.85	131.28	29.63	6.42	120.57	12.03
0.3	57.6	39.54	219.75	-0.24	2.54	253.52	13.36	35.17	13.9	9.68	25.1
-0.59	43.61	46.6	6.04	3.91	1.21	14.22	16.72	71.02	235.14	64.27	14.76
-0.54	40.06	5.75	65.92	-0.21	11.75	412.1	63.2	14.95	44.67	35.76	24.35
-0.79	7.53	5.4	4.81	0.64	1.41	6.9	-1.2	8.68	295.99	21.26	6.65
0.08	3.95	14.19	17.21	-0.56	6.44	576.69	13.01	22.05	89.06	15.7	11.64
0.58	9.09	19.54	10.77	-0.77	0.66	209.37	20.17	70.72	151.66	8.88	5.33
1.04	-0.13	14.94	7.49	-0.64	0.24	726.6	5.37	56.14	154.69	2.04	30.76
-0.63	5.29	11.28	9.91	-0.14	4.87	256.51	28.79	32.95	119.76	6.75	28.01
-0.86	0.02	7.13	3.96	0.09	2.46	16.3	54.66	94.29	272.36	2.16	3.02
-0.62	10.38	22.41	5.56	-0.09	0.68	583.62	24.79	10.97	204.73	34.21	1.44
0.66	4	5.2	18.34	-0.36	4.33	607.26	19.13	59.61	76.97	18.06	41.23
-0.77	7.18	8.05	21.98	0.96	8.61	34.16	6.03	159.14	9.16	0.3	3.68
0.4	3.59	56.37	37.59	-0.81	8.44	113.6	9.74	101.31	44.27	4.92	6.51
-0.99	14.56	2.41	5.61	1.23	2.09	130.71	1.54	132.74	177.29	2.01	14.08
1.82	22.29	63.17	6.1	-0.36	3.44	868.56	21.61	140.79	25.53	0.16	12.47
0.6	35.74	60.86	0.67	-0.46	1.6	444.97	11.16	38.74	116.22	15.79	-0.99
-0.57	30.23	12.12	11.2	-0.72	2.65	592.61	2.38	12.36	99.22	2.7	4.65
0.14	19.27	0.72	10.96	-0.75	1.3	659.88	8.23	14.92	0.73	-0.2	7.54
-0.22	26.93	3.57	11.48	-0.58	-1.14	183.27	3.38	22.31	30.6	203.1	3.14
2.24	57.1	13.87	21.67	0.68	5.17	149.69	5.8	32.63	207.12	10.14	33.6
-0.66	14.1	2.08	15.05	0.91	3.73	139.02	4.74	71.05	156.89	0.17	1.21
-0.08	15.25	3.94	20.65	-0.33	0.06	40.92	6.16	-1.22	20.4	2.43	12.88
0.13	21.61	30.06	25.01	-0.5	11.73	175.85	16	7.72	58.41	2.74	47.14
1.81	4.19	16.49	14.44	-0.67	1.09	111.3	4.11	1.99	198.96	11.34	-0.51
2.14	13.37	16.14	4.62	-0.43	0.55	28.48	8.36	8.59	2.94	6.28	17.89
-0.39	15.98	19.52	-1.05	0.27	4.14	22.31	78.01	2.38	17.85	6.66	15.91
-0.67	5.91	2.81	1.93	-0.97	-0.49	57.52	17.64	28.18	17.89	9.79	7.39
-0.45	12.9	8.84	1.31	0.24	5.69	13.05	24.21	3.61	214.8	4.19	0.59
-0.53	33.63	78.3	26.43	-0.59	0.34	73.46	25.55	10.06	344.14	1.78	11.95
2.83	11.48	11.49	2.38	-0.72	-0.64	72.67	4.21	14.8	0.66	37.24	38.93
-0.18	13.2	30.89	4.46	-0.28	1.16	241.33	6.1	10.88	89.59	40.01	1.06
1.73	17.37	0.57	5.22	-0.62	-0.38	203.77	1.37	2.24	62.61	12.09	4.33
1.52	9.34	13.09	2.56	-0.96	-0.61	154.73	5.07	0.44	107.04	-0.03	9.71
-0.16	20.13	-0.44	21.48	0.01	6.66	156.98	9.84	32.39	3.63	0.1	5.67
-0.37	23.5	20.33	6.42	-0.38	0.52	234.71	3.92	38.29	126	0.37	9.04
0.1	10.52	16.33	7.28	-0.59	0.8	140.06	15.16	34.8	56.31	21.36	10.61
-0.29	-0.45	8.66	12.9	-0.66	4.03	28.85	6.7	54.8	284.65	-0.19	18.1
-0.25	-0.97	5.23	1.23	-0.42	3.62	270.29	93.47	108.24	254.45	4.02	12.67
-0.05	-0.9	14.84	0.88	-0.28	2.78	-1.11	12.84	86.92	53.01	5.76	27.26
-0.41	50.88	1.49	2.92	-1.18	1.06	-0.71	8.1	22.62	102	3.14	2.66
0.17	8.33	18.64	27.06	-0.77	2	205.17	202.95	73.24	17.91	10.69	10.4
-0.01	8.05	2.59	-0.95	-0.67	1.42	364.92	11.85	163.34	79.15	8.3	9.17
0.12	3.77	6.09	2.61	-0.8	2.88	781.89	193.69	61.79	216.2	7.28	23.74
0.99	24.08	11.23	17.56	-0.37	-0.63	204.09	51.55	20.21	6.43	6.28	11.75
0.28	4.25	7.27	11.75	-1.12	5.26	351.5	28.97	57.16	252.58	9.8	33.95
1.71	31.57	3.72	14.28	-0.82	0.08	17.9	10.56	66	58.1	2.41	0.93
-0.72	21.78	11.82	8.39	-0.91	3.65	165.73	37.13	34.73	18.8	5.43	6.49
0.59	6.31	46.08	2.18	-0.3	12.8	703.38	13.36	11.29	50.35	0.07	6.2
0.5	4.71	5.97	5.87	-0.45	-0.74	877.56	30.05	73.28	99.25	8.11	38.47
1.19	19.59	9.43	4.01	-1.13	-0.52	717.79	9.28	33.96	46.61	7.39	37.58
-0.46	8.89	9.31	13.94	0.39	1.73	18.52	12.12	21.05	2.63	76.65	3.04
0.35	4.61	24.55	1.01	0.56	-0.51	813.8	15.66	64.1	85.4	37.37	8.91
0.39	18.45	6.45	12.94	-0.73	3.47	375.27	10.54	26.73	50.2	6.43	37.47
0.14	0.32	34.7	13	-0.32	-0.18	13.12	1.69	34.17	23.28	7.74	3.98
1.12	10.3	15.46	18.64	-0.84	1.57	566.47	13.06	47.58	130.42	4.62	3.99
-0.39	9.74	11.91	20.05	0.08	1.12	17.35	-0.08	1.79	21.94	3.23	6.45
1.15	3.38	20.07	16.71	1.13	0.19	2.51	3.18	1.49	10.1	13.04	32.01
-0.75	7.78	44.69	32.36	-0.58	1.43	287.42	3.45	29.05	10.28	22.45	7.18
-0.61	9.08	5.6	20.01	-0.74	1.45	816.52	1.51	-0.53	122.26	19.91	4.23
-0.53	11.35	7.85	31.62	0.06	8.94	13.64	4.91	79.14	253.43	5.28	12.36
0.68	17.09	39.69	26.25	-0.63	11.06	322.05	18.55	5.9	65.67	5.99	14.13
-0.72	6.51	11.21	4.24	2.71	8.17	774.47	6.65	181.97	152.95	27.52	11.56
-0.82	5.91	13.9	12.79	-0.79	4.28	863.93	14.53	-0.99	60.14	23.52	0.89
-0.82	6.39	12.73	25.07	-0.5	-0.38	299.44	16.73	312.58	4.6	7.76	10.19
-0.5	9.74	15.41	6.69	-0.4	1.71	379.27	1.23	0.53	112.19	6.76	30.14
3.18	5.3	6.84	5.56	-0.5	0.72	489.17	50.78	736.76	5.2	10.95	11.14
-1.04	6.98	15.62	16.37	-1.08	1	735.22	5.43	79.61	98.84	3.45	7.06
1.27	3.5	9.31	30.29	-0.43	2.12	789.21	5.36	31.72	0.76	7.8	3.3
-0.35	8.82	98.59	75.32	0.66	1.91	223.61	3.81	43.76	62.92	7.67	1.26
1.7	22.22	5.68	8.19	-0.45	2.89	166.43	11.58	97.31	47.01	13.03	1.75
-0.92	23.41	10.19	7.66	-0.33	2.49	90.48	19.82	64.31	184.79	15.45	-0.35
1.38	13.85	23.7	-1.14	-0.6	5	264.62	9.12	134.1	207.91	21.75	4.55
-0.29	11.43	17.54	1.46	-0.61	4.9	167.5	29.75	54.15	70.92	12.81	30.52
0.00158	13.74	11.5	7.83	-0.57	1.43	359.72	6.42	127.61	51.52	20.28	4.1
-0.58	10.05	64.52	10.11	-0.63	6.16	185.22	2.97	92.77	56.82	10.8	14.18
-0.74	13.99	84.29	-0.57	-0.75	0.63	219.36	0.34	101.78	181.81	22.27	28.57
1.99	2.67	43.4	4.56	0.32	1.18	73.99	5.59	5.75	117.75	7.34	5.57
1.13	0.31	45.64	11.92	-0.03	1.16	240.8	17.1	22.49	209.37	1.27	51.37
0.08	12.46	30.52	11.69	-0.62	4.53	482.94	13.77	80.74	19.97	30.77	1.86
1.06	3.8	27.38	23.23	-0.33	15.09	103.63	27.39	24	87.81	3.13	13.46
2.19	18.9	25.27	3.53	-0.00318	5.22	156.34	17.76	61.57	62.29	17.4	11.16
0.62	5.62	12.9	8.77	-0.41	-0.43	245.61	2.43	-1	27.43	4.34	19.19
-0.03	0.64	-1.24	13.25	-0.68	8.28	82.97	7.38	56.63	79.02	4.41	10.28
-1	6.44	18.03	-0.27	-0.89	3.23	75.17	22.02	33.52	567.25	-0.17	0.94
0.01	-1.27	10.01	6.14	3.76	1.5	89.08	83.9	140.66	117.39	5.3	14.38
-0.27	-1.29	5.28	30.57	0.09	1.44	171.72	12.98	24.15	141.41	4.85	9.47
1.45	25.64	-1.19	29.99	-0.36	5.1	-1.15	31.56	42.1	700.62	11.86	1.34
-0.38	10.12	-1.2	10.97	0.1	1.47	-1.2	29.03	6.89	22.11	0.87	23.34
-0.24	12.51	13.36	32.17	-0.34	1.43	-1.12	51.6	80.9	61.19	6.28	72.89
-0.54	13.52	88.23	11.11	1.64	0.59	-1.14	16.64	28.73	11.28	9.46	61.58
-0.9	-1.04	9.01	24.08	0.06	0.7	-1.2	12.45	82.31	5.57	17.6	71.22
1.39	17.27	30.94	17.84	-0.81	2.3	-1.18	3.19	80.75	90.51	8.92	4.31
1.27	-1.23	23.21	1.97	-0.75	0.63	-1.19	10.01	36.65	273.82	15.87	9.63
-0.05	9.79	30.69	5.66	-0.55	3.24	188.85	3.02	44.46	213.17	3.74	0.37
-0.23	15.12	24.17	22.69	-0.34	4.42	749.68	7.34	25.86	85.44	22.39	5.3
0.04	3.19	11.99	3.67	-0.36	6.35	759.89	27.57	33.72	267.64	6.23	21.11
0.21	5.45	36.39	0.93	-0.58	1.41	182.14	4.31	15.58	5.13	30.3	20.89
0.11	10.78	43.14	12.07	1.17	0.4	2.96	8.63	20.16	285.79	1.69	13.76
-0.01	11.57	11.17	4.04	-0.44	0.42	271.48	4.47	51.51	2.73	7.76	9.1
1.51	0.81	15.05	2.22	-0.61	6.2	152.98	3.93	62.12	37.18	10.42	23.07
-0.84	19.63	11.89	13.73	0.38	10.95	92.25	5.43	7.23	75.16	20.13	27.49
-0.25	16.22	16.85	17.17	4.76	3.28	55.23	18.74	16.78	127.74	19	4.76
0.98	9.1	10.83	8.43	0.52	1.23	56.37	17.62	280.41	390.21	19.94	10.63
1.04	8.54	10.47	18.76	-0.68	0.28	106.5	73.85	23.04	250.39	-0.87	1.21
-0.16	15.78	10.42	12.9	-0.84	0.82	60.64	38.83	53.58	48.44	-0.55	25.49
-0.66	16	74.65	6.13	2.56	-0.42	473.85	79.39	50.18	25.65	2.92	2.39
0.04	1.76	23.2	12.1	-0.18	1.5	367.44	57.51	58.99	37.72	10.84	21.71
-0.94	4.57	2.51	4.48	-0.98	2.07	242.68	37.08	68.99	120.64	-1.01	11.95
0.19	10.98	47.15	15.65	-0.73	4.12	521.86	9.33	25.3	109.41	11.95	17.62
-0.3	4.73	88.23	16.91	-0.15	2.57	354.78	19.85	47.45	204.78	5.52	25.76
-0.82	11.31	10.62	3.12	-0.62	-0.69	790.43	6.87	77.34	23.26	20.34	15.65
-0.14	6.77	13.39	24.63	1.02	-0.44	37.3	20.76	45.15	78.54	19.2	36.8
-1.17	7.83	7.79	15.49	-0.12	0.27	692.36	61.54	90.48	135.33	-0.79	14.89
-0.38	11.58	24.84	4.82	-0.5	3.91	29.88	44.32	20.24	35.05	14.02	12.69
-0.77	10.3	7.36	17.37	-0.76	-0.15	701.87	33.53	25.04	361.96	5.59	6.61
0.31	4.05	39.35	3.32	-0.51	0.21	112.2	5.99	13.14	-1.16	9.55	49.71
-0.83	15.4	15.87	5.06	-0.49	-0.89	363.14	5.34	25.97	2.47	9.46	12.6
-1.08	21	12.78	21.13	0.68	4.6	283.81	8.68	27.65	17.71	4.82	7.79
-1.18	2.11	3.93	5.2	-0.81	0.3	146.83	33.74	70.93	379.05	0.24	41.19
1.53	-0.01	0.99	-0.02	0.75	-0.55	-0.53	35.11	79.08	34.89	3.24	42.52
-0.91	17.98	6.91	30.7	-0.26	1.14	-1.11	15.57	73.64	107.39	0.72	38.74
1.18	10.6	2.9	5.74	-0.71	-0.63	-1.01	22.46	19.78	229.18	8.83	24.83
0.03	68.45	1	23.66	1.33	2.01	584.77	15.47	36.24	5.17	17.81	16.03
-0.95	8.53	6.56	13.49	-0.14	0.93	117.13	20.18	55.54	12.8	35.94	254.3
-0.89	7.6	15.06	46.89	0.21	1.51	3.11	27.39	30.19	58.87	30.01	34.83
-1.09	22.63	10.4	14.7	0.7	2.48	16.65	15.81	32.87	22.95	1.41	36.7
-0.2	6.68	6.01	8.82	1.19	0.6	426.86	12.58	19.33	16.11	4.05	12.44
-0.94	0.58	8.08	6.31	-0.06	0.33	135.09	14.54	27.89	190.64	15.68	12.43
-0.92	11.96	8.38	3.97	-0.11	1.56	906.59	4.75	91.32	68.51	42.59	10.3
1.98	42.51	15.35		0.26	0.69	50.07	7.56	82.43	29.06	63.32	25.25
-0.48	9.6	8.31		-0.29	-0.29	250.72	15.29	49.98	21.1	11.94	13.08
-0.97	12.37	3.39		2.61	-0.36	874.4	14.88	59.07	270.18	9.93	8.16
1.13	37.48	11.38		0.28	-0.63	11.19	32.26	8.43	165.55	25.85	22.01
1.16	15.64	5.47		-0.5	1.63	38.81	20.07	32.5	14.83	33.27	12.42
0.62	14.25	18.72		-0.68	1.34	92.48	3.68	23.01	38.39	15.7	9.38
0.16	20.02	6.26		-0.32	2.94	31.06	16.67	10.04	13.24	43.07	14
0.34	10.79	5.56		-0.68	1.84	-0.95	5.5	50.94	44.92	4.92	3.1
-0.88	11.59	5.94		-0.44	7.09	1.48	14.26	24.34	22.46	0.93	16.6
0.32	8.38	7.77		-0.08	3.58	50.48	20.99	50.71	67.7	0.81	12.39
-0.11	2.38	7.71		0.68	4.27	81.78	12.67	40.76	37.42	4.31	5.11
-0.85	17.88	11.03		-0.22	3.38	105.25	10.74	43.81	8.38	-1.14	42.43
-0.38	5.17	51.39		-0.09	4.19	48.32	23.78	70.77	15.61	19.14	43.36
-0.9	9.62	26.45		-0.61	1.21	8.03	53.13	11.12	445.74	16.57	1.58
0.17	12.72	9.19		-0.82	2.3	114.02	44.13	37.4	84.89	2.77	29.55
0.36	1.85	10.29		-0.68	0.18	189.31	17.11	17.31	353.93	13.58	4.29
-0.44	6.96	8.94		0.26	0.05	76.03	32.29	57.94	121.78	10.89	9.1
-1.01	16.69	9.38		0.15	1.05	31.69	6.46	30.89	57.65	176.09	7.23
0.28	13.95	3.29		1.27	5.17	129.85	3.25	26.12	23.67	15.09	10.81
-0.42	10.26	46.03		0.31	4.28	97.34	4.51	0.00177	215.2	14.01	7.09
-0.18	3.54	30.54		-0.19	1.55	68.19	2.86	56.71	37.96	16.79	55.18
-0.35	10.28	14.29		0.3	8.21	86.59	0.2	72.99	-0.02	7.16	8.25
-0.05	-0.09	5.79		-0.14	-0.28	44.64	12.58	69.58	40.52	3.91	4.73
0.61	14.78	9.15		0.11	2.68	44.37	8.7	16.96	78.14	12.5	10.16
-0.13	3.09	9.31		-0.7	2.26	104.9	6.3	12.12	61.73	13.27	12.45
-0.41	113.32	4.17		-0.89	5.7	45.11	52.05	54.24	66.59	10.7	5.65
-0.39	1.63	20.06		-0.65	5.7	34.37	3.44	97.92	24.09	18.24	7.36
-0.3	5.35	14.6		-0.42	0.05	772.5	6.59	77.68	241.63	80.98	11.52
-1.13	1.64	20.48		1.38	0.72	784.14	13.68	91.23	158.64	0.01	23.42
-1.17	7.29	24.06		-0.79	4.57	209.69	9.86	131.39	342.83	10.59	5.89
-0.36	7.97	36.88		-1	0.12	57.92	1.72	35.53	121.38	10.6	7.2
0.45	3.89	41.23		-0.78	1.75	764.44	3.81	25.06	139.45	17.89	12.23
-0.46	3.26	44.49		-0.76	2.89	161.34	4.28	6.75	47.98	38.43	23.95
-0.54	30.79	14.31		-0.53	0.63	499.99	12.74	57.2	33.49	8.15	3.66
0.09	5.72	15.76		2.48	-0.39	772.42	9.65	35.41	28.92	22.13	40.33
-0.6	0.9	6.74		0.47	-0.43	160.6	9.94	36.83	162.22	1.85	13.1
-0.77	4.59	10.81		-0.63	2.36	817.14	6.52	30.33	136.56	10.33	5.6
-0.05	-0.55	12.6		-0.54	5.36	208.25	10.68	34.82	214.05	9.58	44.91
-0.3	7.7	16.26		-0.78	1.34	116.28	6.62	54.77	267.91	17.87	10.98
-1.05	4.02	6.95		-0.38	3.98	824.89	0.1	51.02	29.57	26.23	7.12
-0.76	2.92	12.52		-0.58	4.38	41.82	20.58	51.73	53.16	11.09	16
-0.52	8.17	0.69		-0.56	0.43	25.26	22.37	41.94	81.49	79.3	15.92
1.05	18.35	1.82		-0.86	5.06	373.71	8.76	54.52	74.98	1.36	0.4
0.28	0.51	7.74		-0.6	3.95	712.86	2.77	41.39	44.25	1.99	14
-0.21	4.26	17.8		-0.91	16.16	365.89	4.44	10.54	94.05	6.34	3.3
-0.15	8.71	27.69		-0.86	1.69	53.12	17.06	40.49	54.89	7.82	24.43
-1.03	8.37	4.66		-0.61	5.33	114.38	5.59	29.69	35.11	95.15	2.62
-0.4	3.82	3.67		-0.75	-0.21	66.68	17.26	67.59	22.31	9.3	3.48
-0.87	12.41	15.98		-0.05	2.89	360.08	3.59	23.48	14.07	5.46	7.95
-1.05	16.47	11.84		-0.94	2.03	247.94	16.45	71.55	333.5	7.23	4.89
-0.04	5.69	8.03		-0.82	-0.23	243.79	10.02	17.26	205.61	5.59	6.68
-1.1	12.09	2.98		0.48	6.79	104.04	23.66	18.34	107.55	12.54	6.6
-0.01	5.47	24.29		0.91	6.53	270.75	33.91	48.01	75.94	11.01	5
-0.61	6.7	7.27		-0.39	0.43	122.95	22.71	97.27	72.02	12.3	3.72
-0.00485	11.7	19.2		0.45	4.26	51.46	10.1	24.47	44.63	19.33	3.94
-0.65	5.41	12.75		-0.61	-0.55	262.5	17.38	6.08	397.58	2.68	21
-0.35	11.47	33.26		-0.66	0.75	83.59	1.46	23.2	71.05	4.06	7.28
-1.03	21.47	33.63		-0.64	7.55	77.87	2.22	5.24	78.62	7.01	13.31
-0.49	4.11	31.47		-0.96	0.17	100.85	3.59	85.25	207.62	15.89	12.94
-0.11	4.32	26.35		4.66	1.73	121.13	7.92	16.29	121.13	4.35	23.57
-0.65	11.34	3.95		-0.72	0.82	67.2	14.55	18.65	31.8	16.41	11.54
-0.56	76.43	4.86		-0.26	-0.31	67.11	14.09	31.69	238.53	50.61	9.87
-0.54	5.66	-1.19		-0.71	2.19	102.72	17.52	23.01	18.82	23.83	27.78
-0.78	7.32	5.42		-0.43	0.43	61.57	-0.79	16.83	518.9	4.49	2.61
-0.91	4.66	22.42		-0.11	1.15	228.88	17.74	20.53	17.77	4.02	28.84
-0.06	6.27	12.36		0.41	0.68	107.56	7.22	26.8	3.08	27.23	14.72
-1.08	4.5	3.39		-0.94	1.52	100.64	7.63	95.15	151.89	4.62	14.07
-0.91	27.89	-0.41		1.41	3.84	39.78	10.05	5.6	3.82	-0.7	6.63
-0.87	1.55	-1.26		-0.68	0.04	43.95	27.71	72.26	50.28	39.39	15.02
-0.52	24.45	0.05		-0.82	2	198.54	17.6	69.62	2.82	13.49	11.56
-0.16	115.64	6.21		-0.83	3.35	186.31	24.67	40.48	135.55	5.72	5.44
-0.56	73.84	1.18		-0.76	0.98	717.42	5.38	12.26	3.93	16.51	4.16
-0.25	11.36	7.47		-0.08	3.31	210.82	-0.04	20.34	104.38	9.73	6.24
-0.68	12.98	9.44		-0.34	0.72	195.81	2.42	49.45	62.59	4.45	2.92
-0.57	16.03	1.56		-0.42	1.33	300.19	8.81	21.62	57.68	9.66	9.35
0.03	4.79	29.85		-0.88	5.01	11.69	31.55	31.66	747.6	-0.11	6.69
-0.93	18.08	0.91		-0.13	2.09	65.47	9.24	101.1	124.3	12.99	4.37
2.42	14.03	-0.43		-0.76	3.28	326.84	35.37	159.11	83.97	2.51	8.25
-0.61	41.98	-0.14		-0.78	2.44	840.87	4.15	103.37	7.56	-0.78	10.48
-0.84	132.36	-1.12		2.68	0.59	106.5	-0.71	65.1	50.07	2.59	1.19
-0.27	12.71	8.93		-0.74	1.8	121.77	31.12	58.83	1.47	4.65	8.79
1.53	17.84	12.82		-0.82	1.65	46.48	19.2	195.45	55.1	7.25	5.39
-0.34	11.39	0.08		-0.05	-0.01	59.9	46.06	12.04	201.4	4.54	8.3
-0.73	84.63	1.64		-0.48	0.57	34.21	23.77	139.2	16.17	2.8	6.27
-0.63	30.69	4.31		-0.36	1.6	64.77	9.89	93.24	24.05	12.33	5.78
-0.65	8.48	5		-0.85	0.8	175.37	80.74	143.76	81.81	12.36	-0.1
-1.27	9.75	5.48		0.05	1.39	118.44	79.9	55.57	22.99	11.45	21.56
-0.63	6	7.07		-0.69	1.02	69.63	3.7	69	0.58	9.28	4.81
-0.28	7.82	10.9		-0.24	0.25	448.74	12.83	52.8	73.29	6.92	10.89
0.06	41.9	2.19		-0.69	2.7	8.23	26.64	60.7	38.89	14.95	18.08
-0.41	7.31	6.36		-0.66	-0.14	26.32	22.86	98.53	48.19	154.86	48.85
-0.97	31.55	22.39		1.41	0.87	35.16	27.45	30.14	51.12	8.46	12.41
-1.08	4.27	20.82		-0.7	3.89	535.87	9.39	40.39	48.85	15.53	9.45
-0.72	6.44	15.83		-0.06	2.65	161.54	9.94	69.43	34.49	4.1	23.33
-0.83	4.86	61.4		-0.71	3.76	135.36	5.12	170.42	42.81	10.33	21
-0.99	3.73	13.19		-0.21	3.18	136.53	2.23	41.78	92.25	-1.21	4.02
-1.04	13.04	81.66		-0.59	0.83	53.23	54.01	55.24	87.24	5.81	8.03
-0.29	30.48	16.56		0.63	-0.91	112.07	5.22	86.32	232.13	7.26	10.67
0.08	7.38	17.87		-1.04	1.26	109.86	4.66	101.47	469.81	45.77	46.93
-0.88	3.93	6.35		-0.77	0.46	4.67	6.52	116.35	291.34	37.73	-0.82
-0.77	7.7	6.96		-0.01	-0.58	62.96	6.51	38.85	228.11	53.2	-0.98
0.00205	19.59	23.29		1.64	-0.87	46.41	40.19	23.67	36.2	7.01	58.13
-0.04	3.91	15.81		0.4	5.65	829.86	43.08	44.22	15.03	-0.21	10.82
-0.98	30.21	7.69		-0.38	7.51	729.08	7.81	22.12	110.42	9.76	0.84
-0.05	2.21	9.01		-0.55	4.2	711.14	10.36	19.37	26.94	21.29	4.06
-0.9	9.89	21.12		-0.79	9.46	42.98	2.94	20.06	128.69	4	7.89
-1.12	6.46	15.44		-0.87	5.23	51.08	3.62	18.53	37.07	0.83	9.66
-1.19	19.96	12.97		-0.32	3.94	214.44	2.66	59.4	13.03	9.31	3.35
-0.84	4.08	11.29		0.07	8.67	326.09	7.51	25.28	196.29	18.43	-0.75
-1.02	2.79	41.38		-0.88	4.31	402.06	0.5	19.35	51.2	4.31	-0.95
-1	3.85	2.96		-0.88	2.37	281.69	13.7	27.23	481.82	30.16	8.61
-0.76	5.34	36.65		-0.05	4.71	207.36	14.51	37.2	16.67	-0.58	2.2
-0.22	9.32	4.33		-0.66	0.1	332.68	15.69	32.18	104.87	20.34	6.06
-0.55	4.37	27.84		0.25	0.95	217.88	10.51	23.53	72.76	7.66	12.73
-0.11	27.4	1.79		-0.84	0.24	421.65	9.42	9.05	208.64	0.21	5.58
-0.67	3.46	3.4		-0.43	3.48	200.64	2.72	15.62	24	1.33	9.12
-1.02	10.98	12.09		-0.67	1.57	517.92	1.26	23.46	49.82	4.69	2.61
-1	19.5	25.62		-0.49	2.21	191.39	44.46	36.59	82.14	12.64	-0.46
-1.05	12.73	29.66		-0.87	2.18	213.46	42.97	17.08	72.25	-0.45	10.18
-1.03	56.29	7.27		-0.76	2.76	323.67	7.68	83.25	54.22	63.83	5.26
-0.63	4.32	-0.25		1.07	10.08	835.41	10.8	36.76	39.42	7.23	4.54
-0.76	5	4.47		-0.78	2.73	58.88	101.31	72.12	100.42	2.12	6.78
-0.47	7.45	21.34		-1.02	0.8	742.58	9.48	135.51	77.28	14.02	35.7
-0.86	33.47	-0.5		0.73	4.91	699.98	10.59	12.58	639.32	21.34	1.03
-0.44	7.29	0.43		-0.98	8.72	258.33	6.08	12.74	43.06	4.25	2.55
-0.63	16.13	5.06		-1.08	-0.33	67.92	5.21	54.28	156.09	4.66	18.22
-0.93	18.78	-0.46		-0.44	8.49	75.26	13.06	41.47	22.77	0.75	3.49
-0.72	4.53	-0.55		-0.07	1.27	135.28	31.77	45.73	28.98	8.37	5.35
-0.97	11.73	17.5		-0.84	0.8	426.34	8.28	43.24	53.32	14.68	1.35
-0.69	25.53	9.54		3.91	0.72	50.28	36.12	15.19	90.08	75.08	10.64
-0.9	20.08	4.23		-0.18	2.01	158.48	30.78	10.38	58.32	23.23	12.42
-0.63	26.31	3.43		-0.84	3.46	3.42	66.89	23.69	149.6	56.74	39.98
-0.94	2.27	45.45		-0.63	1.76	57.49	21.39	26.5	40.13	13.3	-0.34
-0.42	9.76	13.17		-0.57	3.18	145.24	12.93	30.65	33.42	5.76	9.79
-0.7	1.9	9.31		-0.69	0.54	148.91	61.35	32.67	244.14	10.21	12.17
-0.59	10.36	62.67		-0.57	4.05	15.24	61.83	474.31	105.2	7.89	31.06
-0.41	14.15	15.77		-0.38	1.04	37.28	18	33.21	162.53	11.25	8.87
-0.18	4.12	31.43		-0.77	2.33	64.39	35.01	68.6	73	7.3	2.92
0.32	-0.99	2.99		0.19	2.66	579.64	24.9	68.22	37.02	7.44	10.36
0.17	2.66	29.01		-0.41	0.78	79.91	21.45	17.65	9.71	8.35	4.39
-0.46	-1.3	5.19		-0.6	0.79	402.05	8.71	124.08	210.88	15.02	16.93
0.62	13.97	6.94		-0.95	1.46	78.44	9.65	57.92	105.57	4.47	2.46
0.26	-1.29	3.91		-0.19	2.67	242.5	32.25	76.13	45.09	16.44	2.43
-0.37	-1.27	13.53		-0.54	2.71	152.41	46.9	6.15	75.64	5.93	23.56
0.08	-1.28	7.7		-0.57	-0.04	127.53	13.82	16.23	17.32	74.97	6.74
-0.56	-1.19	15.33		-0.00456	3.43	86.87	11.36	26.93	25.79	10.99	5.59
0.03	3.42	-0.96		-0.33	9.59	168.79	21.48	20.67	84.5	3.26	2.05
0.68	3.23	3		-0.59	9.48	66.91	6.9	25.44	57.92	46.64	1.24
0.08	17.38	2.06		-0.77	1.03	127.48	10.15	41.99	75.37	17.36	16.25
0.1	1.77	26.86		-0.61	4.11	30.58	6.74	28.57	273.42	23.77	14.49
0.29	5.91	8.35		-0.17	5.52	-0.58	20.08	39.23	16.49	44.78	77.63
0.04	7.31	27.72		-0.46	5.8	1049.45	6.84	7.16	9.03	16.79	10.07
-0.45	7.65	7.95		-0.84	1.23	136.67	17.42	40.96	22.08	4.01	13.84
-0.15	9.67	5.87		-0.27	1.73	38.06	59.67	73.06	33	26.52	21.33
0.19	6.47	-1.16		-0.26	1.29	232.82	76.77	50.05	14.52	12.41	4.95
-0.2	11.56	8.24		-0.88	2.81	20.42	74.15	94.21	210.95	11.73	4.82
0.4	5.44	1.68		3.11	2.98	177.39	0.47	37.98	69.4	2.83	8.5
0.01	31.37	12.37		-0.98	1.78	156.07	12.39	17.9	273.76	2.43	17.33
-0.21	2.65	1.32		-1.1	4.84	542.96	2.67	103.64	41.06	3.15	6.33
0.68	12.19	5.02		2.18	0.53	590.53	12.88	76.75	143.79	6.47	10.86
0.98	8.85	26.39		-1.24	-0.75	108.85	46.93	112.99	101.53	6.51	1.43
-0.82	16.82	19.45		-1.18	5.66	360.06	15.07	17.68	15.27	8.83	14.83
-0.33	18.27	19.02		-0.87	0.9	450.72	20.39	52.16	34.09	9.13	21.11
0.54	7.32	16.53		-0.03	7.79	109.29	6.87	30.07	59.69	3.3	6.04
1.09	6.55	7.4		-0.48	1.5	11.11	10.78	22.48	31.5	3.73	10.19
-0.79	8.3	1.51		0.52	0.11	29.49	3.02	15.8	20.67	5.76	43.82
0.74	3.69	5.54		-0.42	1.06	276.7	18.51	33.73	63.64	13.5	20.06
-0.13	16.58	1.5		-0.13	0.96	119.54	115.2	39.07	83.75	3.02	6.47
0.98	74.98	-0.25		-1.07	1.92	199.13	4.31	85.76	106.48	4.13	14.26
-0.3	9.89	0.27		-0.97	2.9	151.96	4.08	30.27	29.57	-0.13	7.96
0.25	6.74	-0.97		-0.87	4.02	9.18	0.32	90.85	146.52	2.88	13.97
0.06	14.64	-0.43		-0.13	0.66	507.19	7.74	48.64	96.84	4.18	5.74
0.51	21.77	1.15		-0.56	0.81	101.87	9.04	51.3	36.14	46.89	12.08
0.35	16.43	36.81		-0.8	0.86	69.57	9.46	56.56	65.35	6.41	2.09
1.14	1.59	-0.94		-0.00436	1.94	808.89	16.71	23.83	62.71	24.18	10.43
-0.39	1.26	2.86		-0.79	-0.31	192.44	-0.49	51.18	82.21	4.3	4.23
1.18	3.69	9.63		-0.83	1.57	483.98	15.26	43.69	71.24	3.8	5.44
-0.58	1.61	25.17		-0.91	3.72	458.37	0.8	233.59	99.87	11.98	17.74
0.13	19.1	8.58		-1.03	1.93	294.01	134.19	11.63	35.71	4.62	10.2
0.18	25.95	8.65		-1.09	2.17	52.04	20.5	24.68	126.48	0.76	2.78
-0.43	34.41	18.52		6.63	-1	164.97	25.46	54.9	195.17	8.15	7.05
0.78	2.58	20.18		-0.83	1.7	122.24	26.83	6.32	285.04	1.59	12.4
-0.67	12.19	5.38		-1.04	2.1	233.48	-0.52	94.58	94.41	23.69	10.63
-0.74	10.4	15.04		0.29	0.82	251.49	14.05	22.98	227.63	10.31	2.81
0.02	6.41	1.14		-0.18	1.77	278.61	8.74	46.4	337.64	28.78	27.74
-0.13	13	3.46		-0.72	2.71	771.68	26.07	182.22	642.82	59.13	7.79
-0.43	20.4	7.37		-0.67	-0.17	472.37	22.18	90.84	37.59	11.07	2.59
0.44	10.43	10.68		-0.51	7.15	312.95	29.28	132.72	109.98	14.04	2.18
0.46	8.88	15.45		-0.18	0.89	349.24	21.03	1.23	179.74	6.61	1.57
-0.7	0.74	2.84		-0.79	5.15	336.48	27.46	34.45	62.79	15.83	0.73
-0.05	22.11	10.14		-0.69	2.61	204.76	10.57	70.03	114.94	18.58	12.24
0.91	0.88	8.6		-0.97	3.44	812.88	5.34	26.21	135.13	26.27	7.05
0.06	21.05	50.05		-0.86	0.03	364.8	2.07	38.58	444.93	3.65	11
0.45	38.8	2.97		1.98	1.23	411.87	1	16.34	550.19	5.43	3.99
2.06	8.46	0.43		-0.52	1.79	100.31	19.87	27.97	16.01	1.49	35.18
-0.46	37.59	19.91		-1.11	9.56	300.18	7.8	142.31	166.83	8.67	10.85
-0.35	38.19	23.07		-0.86	1.93	44.54	29.65	16.15	21.34	5.64	0.85
1.92	32.43	17.21		-0.83	4.55	62.89	20.62	151.04	275.93	13.53	21.12
0.06	6.87	12.81		0.19	10.9	213.23	17.95	84.12	56.78	27.47	36.35
0.09	27.25	0.25		-0.78	2.95	70.94	18.85	26.21	20.2	7.97	10.19
-1.02	0.64	6.75		-0.75	0.44	128.52	7.07	27.44	29.92	19.63	5.41
0.04	12.53	5.33		0.06	0.58	39.11	3.92	21.96	767.23	17.03	1.02
0.42	0.83	12.1		0.17	3.24	34.23	4.75	23.11	42.48	4.58	10.15
0.88	0.13	2.56		-0.33	0.55	697.26	3.53	102.14	36.55	18.43	10.12
0.86	0.23	6.18		-0.59	-0.06	301.27	4.58	23.31	30.86	1.61	5.49
-0.21	12.38	16.04		-0.67	0.25	178.23	13.15	51.98	204.79	3.91	6.99
2.23	2.97	13.72		-0.07	10.29	72.04	7.61	180.37	332.77	8.01	0.5
0.67	3.2	51.79		0.76	1.79	235.98	10.07	104.74	284.84	17.19	4.69
1.77	8.08	48.22		-0.45	0.65	895.54	12.02	60.42	395.47	5.47	3.4
0.5	32.58	5.83		-0.83	5.35	47.63	4.55	14.27	279.98	8.57	20.75
0.12	20.55	-0.35		1.88	1.93	70.72	4.38	35.29	-0.95	80.79	12.79
2.2	21.27	9.86		-1.13	2.04	275.18	14.95	7.94	-0.92	22.51	6.52
-0.04	13.05	2.29		-0.93	1.94	126.39	30.83	14.79	228.06	54.78	17.42
0.29	13.4	14.06		-0.88	2.62	106.65	62.22	12.23	-0.87	3.04	7.03
0.85	20.05	13.06		-0.89	4.25	114.81	93.69	11.77	100.12	0.6	13.22
0.43	8.32	3.9		-0.72	1.59	134.38	5.54	35.52	79.58	4.5	4.18
0.05	17.49	2.59		-0.32	2.84	308.67	24.78	56.98	0.73	1.6	13.71
0.41	18.66	15.29		-0.48	-0.11	98.56	19.15	18.3	774.54	3.85	21.37
-0.24	25.56	3.75		0.26	0.11	588.57	47.18	51.55	168.01	78.23	32.46
1.89	15.76	21.98		-0.7	1.82	282.26	8.25	45.15	30.2	6.78	8.03
2.08	6.35	3.17		-0.15	1.26	249.23	33.27	50.31	123.12	5.41	0.92
0.68	5.72	167.84		-0.38	0.01	20.48	-0.92	8.97	22.33	21.79	17.24
-0.38	9.89	4.45		-0.62	3.77	56.32	23.18	14.18	77.38	15.63	19.4
0.28	9.27	89.7		-0.73	0.09	667.07	54.47	26.25	14.08	50.36	33.24
1.26	6.66	0.67		-0.7	-0.32	210.29	13.52	34.73	2.44	31.98	1.74
3.21	28.24	4.43		-0.86	1.02	267.61	3.92	6.78	240.77	11.13	17.97
0.52	19.34	3.15		-0.64	1.56	537.44	-1.29	25.58	9.62	161.18	23.03
-0.16	17.61	6.74		-0.82	0.38	777.97	26.74	43.99	182.44	292.1	4.36
1.04	29.32	3.61		-0.66	1.97	33.49	75.44	8.73	61.02	19.62	10.16
-0.08	32.95	0.94		-0.76	2.32	100.82	12.99	30.12	67.91	8.44	8.74
1.65	8.6	3.16		-0.96	0.66	104.5	-1.19	6.68	8.47	2.49	4.65
1.08	38.02	4.15		-0.34	0.13	12.9	18.7	4.54	7.83	1.14	4.96
0.01	7.27	6.7		-0.03	2.04	194.66	59.8	7.87	35.22	7.03	29.64
0.43	17.6	4.69		-0.43	0.97	80.23	155.13	25.4	14.71	7.66	3.08
0.85	10.16	2.23		-0.2	0.53	53.09	25.31	26.47	96.1	0.46	16
1.35	36.5	2.44		-0.56	2.41	19.24	841.32	21.96	20.5	5.35	7.05
0.04	6.19	7.77		-0.7	1.77	159.31	66.2	112.42	508.62	7.89	8.36
-0.03	4.29	7.52		-0.67	12.35	177.95	42.58	42.23	13.48	6.8	10.56
0.49	11.76	10.99		-0.24	0.99	284.38	50.84	15.66	11.83	7.88	26.33
-0.56	4.1	-0.92		-0.92	-0.86	215.93	2.45	111.47	46.73	24.57	10.76
0.13	1.08	30.18		-0.85	4.05	87.59	19.34	102.97	354.54	11.18	24.91
0.23	5.03	-0.76		-0.29	2.34	35.97	4.88	101.74	6.06	4	31.79
0.07	38.61	8.7		-0.56	5.51	456.54	11.25	55.13	8.47	5.89	6.2
0.17	6.96	5.08		-0.36	9.23	220.82	13	42.03	870.78	3.31	11.85
1	7.77	7.92		-0.34	0.74	278.13	11.3	16.31	50.71	3.31	12.59
0.77	21.38	9.3		-0.53	0.13	83.51	2.31	-0.93	159.22	10.13	21.93
0.4	12.51	-0.9		-0.85	1.3	44.35	1.7	8.76	203.96	1.11	7.25
-0.12	-1.01	3.86		-0.72	4.76	254.67	84.67	15.89	31.11	49.51	27.15
0.52	13.12	15.69		-0.75	7.46	212.1	6.98	148.59	32.11	29.39	8.05
1.57	12.16	7.56		0.34	0.78	220.29	-0.95	-0.72	147.77	1.48	6.55
0.23	9.46	1.08		-0.94	2.81	382.28	10.46	-0.07	480.92	18.75	2.43
0.74	9.86	5.24		-0.72	4.4	294.47	29.26	152.76	122.48	1.28	21.26
0.72	10.19	7.34		-1.08	-0.04	7.37	20.87	8.02	19.35	0.47	6.4
0.81	7.7	5.89		0.34	14.83	739.84	77.29	83.36	38.34	4.46	7.88
0.96	18.55	10.24		-0.79	-0.83	330.69	0.87	94.34	45.83	22.32	16.7
0.42	30.79	2.6		-1.07	6.25	81.01	3.02	44.9	5.23	1.72	22.46
-0.1	7.1	1.46		-0.55	0.09	45.16	2.06	40.98	149.29	7.89	15.52
0.32	14.22	1.67		-0.31	3.18	784.14	3.93	40.41	467.64	11.29	17.64
0.36	14.11	9.48		0.43	0.17	327.08	2.01	29.37	119.11	3	7.29
0.44	6.63	3.58		-1.03	5.4	6.06	3.01	61.41	-0.49	2.56	13.48
1.5	27.61	16.88		-0.69	6.22	132.74	1.53	261.89	128.68	1.87	10.81
0.09	11.7	32.52		-0.03	2.47	106.58	4.41	30.12	127.57	22.48	19.48
0.35	4.61	7.02		-0.44	0.87	31.03	0.66	35.94	196.46	6.1	33.29
0.19	9.58	2.68		-0.67	7.78	110.29	21.98	125.34	327.01	1.07	19.96
0.19	8.5	6.15		-0.68	0.84	70.48	31.38	124.77	146.85	15.22	98.55
0.52	6.13	4.34		2.64	3.29	75.14	-0.55	82.16	151.47	1.51	26
1.28	4.42	0.82		-0.77	3.18	420.12	8.7	277.52	63.54	2.32	29.11
0.89	184.38	11.49		-0.78	0.64	799.25	1.85	301.03	42.89	2.91	55.88
1.63	1.96	-0.62		-0.92	4.11	420.22	1.81	35.18	73.63	7.26	31.8
0.57	17.46	6.41		0.14	4.74	16.38	2.88	158.41	173.2	2.41	5.94
-0.86	9.68	6.54		-0.67	0.07	398.44	4.31	31.51	81.2	12.95	23.15
0.37	17.15	7.13		-0.69	0.95	233.9	36.64	41.29	10.25	2.17	3.08
-0.47	17.77	5.72		-0.32	1.05	619.32	27.01	29.44	207.19	14.43	29.94
-0.46	12.64	5.61		-0.89	3.91	609.28	17.62	44.72	49.3	-1.16	3.78
-0.31	16.25	2.73		0.43	1.4	400.1	8.74	10.55	49.68	6.85	23.97
0.89	13.46	3		-0.33	1.51	62.48	4.01	25.85	-0.35	-0.08	42.69
0.88	71.37	4.78		0.15	-0.57	0.16	65.06	45.04	2.49	5.66	4.28
0.31	5.65	6.28		-0.51	9.41	93.75	7.85	56.23	98.18	2.67	13.62
-0.86	25.7	3.05		-0.12	-0.07	9.2	0.51	100.61	31.8	8.08	13.87
0.64	17.26	24.06		0.73	4.26	61.28	67.23	5.32	59.65	0.75	12.2
0.03	23.18	4.62		0.3	-0.29	107.7	203.04	59.45	10.24	16.41	9.87
1.42	7.43	1.46		-0.71	4.11	121.39	40.62	18.32	116.46	39.49	24.42
0.36	17.65	12.94		-0.73	8.76	198.62	32.03	31.13	89.14	137.86	10.38
0.8	9.1	4.95		-0.37	7.4	1.89	28.5	31.71	128.98	102.61	37.29
0.18	8.44	0.95		1.65	3.69	180.73	9.28	22.51	100.38	-1.2	11.92
0.72	9.38	6.46		2.6	9.04	38.34	20.9	20.43	52.33	65.11	8.16
2.07	8.37	17.24		-0.46	9.17	124	19.78	19.44	582.09	18.89	18.1
0.58	2.88	27.78		1.02	9.19	233.3	8.34	17.36	102.09	48.55	15.47
0.96	4.92	61.01		0.63	6.74	113.46	25.07	39.22	140.32	7.69	19.75
0.13	3.05	21.28		-1.03	2.01	239.9	20.36	158.75	170.84	1.95	31.69
-0.04	4.06	40.94		-0.32	2.07	364.98	35.77	60.1	15.8	4.19	14.09
0.33	6.03	79.83		-0.68	1.29	61.12	1.89	19.76	132.39	7.17	6.13
0.51	5.43	6.62		0.52	1.62	963.17	14.71	40.82	194	6.37	3.47
1.26	-0.53	4.27		-0.81	2.34	47.77	18.72	19.49	988.95	17.16	3.82
1.09	6.94	3.42		-0.52	1.63	263.28	14.92	7.53	135.41	63.94	9.17
0.73	5.62	12.29		-0.82	12.42	363.35	33.18	21.32	91.12	15.17	1.14
0.65	14.32	59.99		-0.94	4.45	50.76	15.8	24.1	136.23	-0.88	14.22
0.29	8.97	20.15		-0.29	1.48	61.39	52.54	59.8	9.3	8.55	5.89
0.28	9.41	22.25		0.2	1.79	109.02	25.45	7.17	107.13	1.59	4.94
-0.15	6.27	8.03		-0.45	4.06	173.7	71.96	26.89	178.63	9.1	5.29
0.9	16.25	33.42		0.05	2.04	233.04	63.68	28.84	130.46	12.69	2.12
0.73	9.64	-0.36		-0.91	-0.01	37.19	19.12	1.74	488.63	6.57	7.42
-0.6	8.94	2.01		-0.58	0.16	798.85	6.35	21.18	514.34	11.75	15.91
0.32	18.18	13.3		3.6	0.6	366.14	2.99	8.87	767.61	7.42	9.82
2.03	7.35	6.74		-0.54	5.48	332.72	3.48	33.25	492.33	2.38	12.06
1.46	8.19	6.38		-0.78	4.99	232.95	0.31	27.19	224.61	0.77	11.09
-0.33	17.82	3.56		-0.58	4.62	670.16	11.73	11.71	213.98	3.77	22.57
0.25	10.76	7.45		0.02	3.32	292.86	41.42	57.91	145.81	6.81	23.46
0.62	5.28	7.29		-0.23	2.61	274.88	9.68	70.79	103.68	5.34	8.41
1.32	6.34	3.92		-0.17	8.16	43.5	49.24	23.59	109.73	5.5	11.42
0.02	-1.25	15.82		-0.74	-0.54	861.8	1.21	19.67	168.06	4.58	20.55
0.78	9.65	3.7		-0.28	0.08	885.07	3.85	83.55	136.76	8.32	8.28
0.69	12.2	3.33		-0.59	1.24	102.19	8.74	13.82	207.69	10.44	5.14
0.33	4.03	6.86		-0.72	-0.99	200.65	9.63	3.14	134.58	7.29	11.85
1.7	-1.28	5.31		-0.66	1.3	564.22	185.04	26.69	118.07	10.85	21.32
1.02	-1.16	7.36		-0.51	3.4	403.01	42.23	24.68	50.48	26.95	22.19
-0.23	6	6.9		-0.72	1.97	81.64	6.58	287.34	29.3	5.9	17.22
0.16	11.12	43.94		-0.21	2.97	35.07	12.96	20.34	131.61	9.07	3.31
0.61	8.23	4.16		-0.61	0.84	311.13	41.99	5.56	109.72	4.12	11.55
0.18	21.17	22.92		-0.76	2.94	56.94	17.43	25.25	79.88	5.7	2.64
-0.09	2.66	5.52		-0.85	2.33	71.65	22.47	20.36	73.01	-1.03	14.69
1.37	15.68	38.75		-0.37	2.66	30.68	12.36	0.49	265.05	4.12	4.98
2.06	5.1	12.99		-0.75	1.34	50.99	54.21	17.48	89.08	2.86	7.3
0.52	6.17	4.67		-0.33	2.2	112.08	3.61	129.42	96.61	4.17	22.09
-0.15	11.26	18.78		0.81	1.11	95.4	1.24	42.54	110.79	16.27	11.19
0.3	7.6	23.9		-0.51	1.72	725.79	14.99	44.9	92.91	0.22	20.27
1.42	2.74	13.51		-0.49	0.04	237.07	14.95	95.81	117.61	23.53	35.67
1.47	3.03	3.78		-0.23	-0.18	123.9	23.49	43.9	77.9	4.74	5.12
-0.13	31.96	15.91		-0.54	1.9	557.48	16.38	17.93	86.89	66.36	4.19
-0.05	21.8	30.21		-0.55	1.34	224.33	8.68	46.55	106.44	8.23	8.99
0.69	22.01	11.81		-1.01	0.74	110.11	10.99	43.49	217.04	10.49	13.19
-0.45	26.29	24.48		-0.54	1.77	243.34	9.34	17.93	243.08	8.52	24.32
0.41	7.57	8.98		-0.18	2.47	249.04	7.71	28.87	70.47	5.59	5.24
0.28	66.6	16.58		-0.68	13.98	218.91	17.86	20.64	97.34	7.27	38.26
1.06	9.21	1.62		-1.1	13.65	301.47	9.36	16.76	49.8	22.69	6.88
0.88	40.47	24		-0.5	5.94	157.62	12.36	87.35	86.71	27.22	15.83
2.82	40.72	2.62		-0.82	1.8	253.24	57.24	249.25	28.94	9.46	23.22
-0.36	18.84	0.35		-0.65	0.98	84.89	12.48	55.96	57.21	12.7	4.15
5.26	10.03	6.73		-0.24	0.28	145.2	34.97	26.9	43.15	22.27	5.85
-0.21	8.67	7.29		-0.21	0.39	375.49	36.17	77.11	57.84	27.56	8.95
0.29	11.82	4.55		-0.78	10.02	225.25	61.04	5.21	50.17	5.2	9.44
-0.16	7.89	11.68		-0.39	3.04	27.05	28.34	53.89	160.07	14.97	14.14
-0.77	15.34	14.99		0.16	3.3	94.72	46.94	19.06	130.56	19.1	6.01
-0.18	0.97	22.44		-0.99	3.19	83.55	202.49	104.63	196.76	15.91	10.88
-0.55	8.7	0.49		-0.94	4.84	21.35	71.93	10.78	153.74	20.71	22.77
-0.53	5.62	4.33		-0.15	1.76	36.64	2.77	13	146.03	7.11	-0.36
-0.00262	8.31	1.58		-0.58	4.06	23.13	4.39	3.66	127.67	3.87	10.6
-0.74	20.86	4.79		-0.7	6.34	87.32	16.76	3.86	52.62	46.72	9.24
0.48	16.16	12.1		-0.71	8.3	267.37	6.1	5.84	131.47	4.62	5.51
-0.09	-0.2	32.8		-0.11	2.16	194.13	21.55	77.23	48.53	20.57	12.89
-0.65	5.89	5.99		-0.78	1.93	251.77	4.15	31.13	36.26	87.41	6.55
0.04	209.89	5.4		0.15	4.58	144.92	6.25	4.44	61.2	0.85	7.42
0.19	8.44	9.32		0.59	3.43	107.52	8.49	7.14	157.04	1.98	15.75
-0.3	17.25	9.22		-0.51	4.04	97.89	1.79	27.12	92.74	4.95	15.76
1.73	13.05	54.63		-0.59	8.36	112.83	8.83	11.75	60	65.89	10.81
-0.19	15.53	13.35		-0.45	14.45	192.85	2.87	13.29	104.8	13.12	9.79
0.45	2.76	1.66		0.16	6.84	149.62	13.89	28.91	142.65	77.47	25.68
1.02	19.13	40.29		1.81	5.89	15.03	3.42	9.03	1.8	33.55	4.92
-0.54	13.01	0.13		-0.95	2.12	138.3	27.42	26.01	62.21	25.95	3.87
0.67	18.88	12.37		-0.07	7.61	103.15	52.56	18.4	77.01	3.09	3.83
-0.71	18.58	7.5		-0.65	7.83	361.24	-1.07	34.19	88.47	31.83	2.8
-0.22	28.77	2.87		1.22	-0.09	384.72	-1.12	12.7	30.89	6.45	27.62
-0.71	3.18	2.71		2.99	4.49	20.15	34.29	6.71	232.05	19.34	11.18
-0.19	19.78	1.34		1.27	10.29	294.59	71.22	11.96	166.79	4.81	5.57
-0.26	25.69	14.56		-0.88	0.49	356.63	19.26	66.2	92.6	16.96	5.81
2.92	1.67	15.64		-0.91	1.52	219.2	22.72	14.86	75.21	2.1	8.71
0.5	13.15	5.3		-1.09	0.78	976.13	7.12	21.16	141.72	4.41	9.9
0.16	12.96	2.5		-1.04	3.39	115.38	68.43	16.48	53.18	27.48	6.09
-0.67	5.05	4.92		-0.82	2.67	632.2	15.94	5.89	33.68	0.45	2.57
-0.67	20.52	5.02		1.5	0.03		25.69	21.64	22.1	0.02	10.37
-0.71	10.77	4.08		0.23	3.56		43.46	61.63	26	3.95	7.59
-0.58	12.47	8.8		-0.32	1.8		10.69	16.26	44.1	35.19	1.15
-0.12	9.65	10.77		-0.43	-0.78		0.9	28.55	98.75	7.06	4.38
-0.16	6.75	10.51		-0.8	0.36		18.76	24.48	55.31	3.39	6.56
0.13	9.22	4.66		-0.25	-0.51		19.26	22.37	144.09	20.92	14.11
0.1	25.66	6.85		0.35	0.85		62.13	17.84	8.48	1.67	20.18
-0.33	15.93	2.42		-0.74	-0.64		0.21	15.03	44.39	40.55	10.19
0.3	10.03	5.08		-0.93	0.31		4.58	38.1	45.92	20.22	6.27
0.73	19.39	5.49		0.13	2.83		12.37	38.15	35.05	24.88	1.58
-0.47	5.19	7.64		-1.03	0.04		2.33	3.89	71.14	9.1	3.19
-1.08	9.19	13.37		-1.06	-0.63		2.13	37.24	54.19	16.56	3.51
-0.39	13.78	3.12		0.51	0.64		3.88	15.49	155.1	9.74	10.53
-1	21.89	3.87		-0.53	6.45		6.73	39.87	39.59	0.94	7.81
0.1	4.1	41.9		-0.68	4.09		10.76	41.17	40.56	5.6	2.58
0.08	15.16	11.81		-0.43	2.42		7.85	137.95	181.81	14.53	8.43
-0.34	10.18	8.34		-0.32	-1.15		19.58	23.79	106.28	26.87	8.49
-0.77	9.65	12.11		2.24	3.51		15.22	101.73	143.95	12.73	11.28
0.35	19.59	0.27		-0.82	-0.11		-1.65	46.33	24	10.11	2.11
-0.85	7.32	1.61		-1.05	-0.44			24.22	60.12	22.67	2.89
-0.84	13.35	17.87		-0.11	0.18			94.67	101.45	9.16	13.09
-0.2	11.59	100.24		0.22	3.32			7.05	21.28	177.35	5.11
0.01	17.54	40.98		1.78	5.36			195.38	51.23	2.32	16.88
-0.65	11.49	5.22		-0.39	0.26			61.65	204.2	4.73	5.69
0.2	11.34	5.25		-0.46	2.05			327.57	9	72.35	8.21
-0.89	10.77	55.34		-0.72	1.64			3.32	120.89	13.58	-0.37
0.18	25.64	0.03		-0.21	0.87			78.13	11.27	34.33	3.4
-0.92	5.93	21.01		-0.92	1.57			169.08	117.25	23.78	22.57
-0.97	7.55	0.18		0.02	0.2			-0.01	198.72	72.58	4.37
-0.52	13.27	-0.83		0.33	2.2			-0.16	59.27	1.12	10.63
-0.89	8.88	10.73		1.31	13.61			36.36	124.81	12.27	7.75
-0.43	16.35	6.11		-0.24	1.08			-0.7	46.18	6.54	7.36
0.47	22.18	-0.18		-0.24	6.15			28.39	31.7	7.62	16.19
-1.02	8.87	72.69		-0.81	0.85			38.74	282.21	0.36	28.84
0.38	12.62	7.96		-0.27	1			40.87	170.15	-0.12	4.13
0.58	47.34	4.97		-0.53	1.98			95.69	44.22	10.94	8.18
0.33	9.41	1.34		-0.87	0.56			37.24	11.99	11.77	58.37
-0.9	14.64	9.66		0.08	-0.35			33.36	71.81	1.8	0.69
-0.2	4.57	9.07		-0.73	0.11			45.49	165.42	6.12	25.74
-0.76	14.06	23.17		0.53	-0.03			28.24	303.73	2.54	3.13
-0.11	6.49	32.76		-0.45	-0.34			12.92	374.58	27.67	7.75
0.12	6.4	2.39		1.3	-0.28			29.01	80.09	8.3	26.13
0.14	18.66	34.3		0.05	0.05			127.72	240.45	2.91	15.36
-0.5	7.81	9.48		0.49	-1.03			161.9	124.65	47.07	27.88
-0.1	47.27	62.32		-1.02	0.7			43.75	114.86	3.47	19.38
0.45	4.89	21.63		0.89	1.17			19.45	126.19	16.17	13.32
-0.98	4.61	15.81		-0.03	0.83			6.22	14.42	0.84	10.99
-0.91	8.03	0.02		0.63	2.04			25.4	262.17	0.39	19.49
-0.26	35.9	10.16		0.43	2.5			30.76	174.94	1.29	19.5
-0.53	23.34	6.18		-0.25	-0.13			36.33	105.46	4.06	24.65
0.47	7.12	98.87		-0.38	3.89			19.06	25.71	-0.52	14.08
-0.79	10.67	6.04		1.62	-0.79			37.78	457.39	11.69	7.41
-0.13	79.4	2.4		0.33	3.34			16.74	137.14	43.37	29.25
0.91	27.28	87.33		0.43	0.26			33.1	30.72	0.95	5.31
0.16	4.23	2.07		-0.14	4.55			19.2	375.95	67.97	15.02
0.04	14.1	4.92		-0.68	0.96			9.34	127.3	88.47	135.8
0.04	8.37	3.04		0.55	0.52			72.64	85.73	11.92	92.67
-0.12	19.23	3.11		0.93	4.17			19.23	85.5	5.81	66.06
-0.07	8.94	4.47		-0.3	2.79			33.87	52.4	4.52	1.63
-0.56	83.31	17.83		-0.01	1.25			20.82	186.54	1.9	18.7
-0.4	8.64	-0.13		-0.68	1.8			39.08	157.58	3.58	15.75
-0.55	16.72	2.37		-0.43	3.79			26.26	50.2	53.59	14.79
-0.45	4.6	-0.78		-0.64	-0.48			12.1	131.21	14.28	8.9
-0.25	13.22	4.47		1.71	-0.26			5.67	165.49	0.98	19.59
-0.56	8.83	-0.55		-0.42	-0.76			16.57	25.4	12.08	8.81
-0.54	8.98	19.58		0.47	3.75			9.89	136.96	4.66	7.1
-0.6	8.57	17.49		-0.14	1			4.88	12.82	21.73	1.96
0.16	12.75	11.75		-0.08	-0.04			24.25	46.87	11.13	15.3
0.31	6.97	6.2		-0.57	-0.24			31.32	145.83	33.27	8.68
-0.52	15.72	8.03		-0.23	13.9			28.61	45.11	23.6	38.46
-0.57	15.8	26.2		-0.19	12.65			18.42	377.69	15.74	17.8
-0.26	115.44	15.83		-0.56	-0.32			71.34	488.34	50.21	18.01
-0.55	22.91	19.51		0.87	4.69			53.23	157.07	19.16	9.69
0.15	19.21	90.98		-0.71	14.05			9.45	53.97	13.3	13.6
-0.78	42.36	6.87		-0.4	5.27			40.02	129.01	45.11	14.14
-0.65	33.56	19.86		0.97	10.27			34.13	35.23	7.82	36.54
-0.23	13.65	8.8		-0.18	1.5			20.84	75.06	25.01	40.75
-0.1	33.83	3.43		0.02	2.38			45.43	116.15	36.4	12.98
-0.42	14.37	4.68		3.49	4.86			91.68	149.68	6.78	2.98
-0.33	7.33	14.77		-0.88	4.31			64.46	29.93	10.65	14.63
1.33	7.01	21.13		0.04	9.02			1.6	186.97	23.49	33.31
-0.66	4.48	18.42		0.58	4.89			31.69	146.83	3.89	8.19
-0.12	11.22	8.15		-0.66	1.48			10.36	178.59	29.83	8.82
-0.54	14.72	31.1		0.05	3.74			36.73	293.51	2.15	3.98
0.48	2.84	18.5		0.42	10.71			4.51	431.74	9.08	24.46
0.61	6.03	22.72		-0.94	-0.57			120.17	716.4	5.59	20.37
-0.22	38.41	13.3		-0.34	2.1			7.24	83.9	12.77	3.48
0.03	4.13	15.7		-0.85	5.65			807.27	282.02	9.02	-1.16
-0.75	8.81	47.54		-0.15	3.22			85.92	308.08	14.29	-1.18
-0.21	6.08	17.34		-0.89	4.26			1.63	239.65	19.01	28
0.7	8.1	4.2		-1.06	7.82			76.89	251.51	25.25	18.37
-0.17	5.37	66.04		-0.46	1.82			2.49	64.56	9.43	34.56
-0.22	11.3	10.21		-0.72	1.15			70.8	133.31	2.58	27.98
-0.69	7.08	9.01		3.93	-0.2			17.78	122.83	3.24	21.35
-0.09	8.43	12.4		-0.38	4.68			77.04	29.3	13.26	9.43
-0.46	12.58	38.47		-0.78	1.44			30.79	170.58	13.16	26.72
-0.69	5.85	15.79		-0.07	1.6			27.03	112.33	20.08	4.89
-0.86	5.84	13.75		-0.4	3.68			49.21	30.88	15.43	11.64
-0.00249	16.42	25.2		-0.39	0.88			26.33	59.36	-0.16	3.91
-0.52	3.4	167.94		0.81	6.07			4.33	774.54	17.57	22.26
-0.05	2.76	3.96		0.16	5.41			193.82	120.11	-0.39	24.95
1	12.88	20.76		-0.48	6.14			35.09	102.13	21.1	17.22
-0.79	12.92	3.89		-0.49	0.96			45.82	110.36	7.83	6.85
-1	6.98	46.33		-0.21	18.26			-1.13	48.1	34.3	2.94
1.04	5	20.17		-0.4	1.54			15.06	38.4	-0.42	7.48
-0.34	20.33	11.8		-0.42	4.28			-1.12	18.16	-0.04	18.23
-0.43	8.64	16.6		-1.02	3.77			58.04	77.53	0.08	5.49
1.72	25.07	13.27		-0.47	6.77			32.64	27.62	28.04	10.42
-0.32	5.26	4.83		0.02	3.85			14.4	231.32	-0.99	4.28
-0.48	6.01	52.3		-0.64	5.45			29.16	153.71	-0.38	-0.58
0.54	23.42	26.87		-0.97	6			58.88	93.75	-0.98	107.45
-0.87	5.52	8.99		-0.73	5.23			10.51	71.15	0.32	12.11
0.6	18.9	22.29		0.39	4.74			63.86	142.27	0.46	9.58
-0.00362	7.54	30.14		1.28	3.72			36.54	29.54	10.46	6.64
0.26	25.43	25.05		0.42	5.29			59.36	94.81	-1.13	12.37
1.29	15.14	6.9		-0.58	1.49			131.22	213.41	7.88	8.41
-0.38	9.42	2.29		-0.69	1.96			14.31	367.98	3.61	0.76
-0.72	11	4.29		-0.78	7.86			18.22	374.31	2.92	3.24
-0.04	2.64	0.46		0.01	6.22			701.4	64.51	7.5	4.91
-0.34	19.55	3.89		-0.55	1.74			77.53	164.83	1.97	6.68
-0.56	5.82	5.83		-0.9	5.31			26.08	6.96	3.49	6.93
1.38	10.22	71.58		-0.88	1.99			453.51	125.53	11.6	10.06
1.07	4.98	4.24		-0.77	1.89			24.68	132.95	57.02	6.17
0.00197	3.68	24.25		-0.43	0.02			26.89	93.83	41.69	8.41
0.46	7.02	9.87		-0.86	-0.22			25.23	246.21	18.94	9.67
-0.45	12.18	152.53		-0.08	0.01			104.82	29.01	14.35	6.47
-0.26	8.77	18.38		0.22	-0.32			101.31	29.39	3.51	0.35
-0.69	6.38	12.7		1.29	2.71			80.71	107.32	31.91	10.62
-0.06	8.17	15.42		-0.23	1.33			32.99	210.85	0.98	4.1
0.38	12.44	3.65		-0.38	2.06			19.52	70.06	4.46	21.31
-0.61	12.48	5.55		-0.77	3.46			16.9	3.17	14.43	10.73
0.12	-0.57	10.81		-0.42	2.44			257.94	112.16	14.77	5.84
-0.26	1.42	13.42		-0.97	0.7			179.67	111.44	1.76	23.52
0.03	-1.1	-0.27		-0.07	1.38			211.83	58.57	12.82	24.9
-0.07	-1.08	11.74		-1.14	7.89			185.45	181.88	13.53	26.25
-0.22	34.62	7.31		-0.39	1			0.2	7.96	4.15	10.98
-0.9	-0.96	6.36		-0.86	0.96			23.66	71.22	8.05	8.99
-0.11	9.38	6.31		-0.91	-0.01			36.57	53.61	18.94	27.12
-0.27	13.14	23.51		-0.93	1.75			117.25	339.97	13.83	14.44
5.74	16.98	28.23		-0.26	10.13			88.45	52.34	27.06	12.24
-0.19	30.37	45.19		-1.13	2.64			101.64	77.99	12.77	14.49
-0.41	23.35	3.8		-0.35	0.62			10.97	216.62	20.59	4.16
-0.69	6.99	4.01		-0.46	10.97			0.26	54.8	23	10.86
0.66	18.59	18.82		-0.84	9.62			2.21	42.56	1.55	24.28
-0.73	21.39	40		-0.69	6.99			-0.87	5.43	94.49	31.96
-0.71	29.4	-0.81		-0.93	-0.47			-1.07	253.22	77.93	21.64
-0.07	-0.81	44.69		1.11	8.27			-0.95	31.98	77.26	14.13
0.03	13.49	18.55		2.04	2.31			16.01	280.74	3.06	3.38
-0.18	25.13	-1		1.34	7.04			94.93	254.89	9.58	20.59
0.45	8.56	10.63		0.22	8.62			9.6	180.46	9.54	123.74
-0.26	6.88	8.02		-0.36	5.16			98.31	41.24	22.17	9.76
0.69	8.39	6.53		0.7	1.18			107.72	78.64	13.3	62.22
-0.6	11.75	20.97		-0.48	0.02			36.4	96.54	20.73	11.82
0.09	36.22	9.05		-0.46	2.85			59.94	69.09	25.28	13.66
0.64	14.12	8.17		4.01	2.11			-0.98	2.05	1.33	4.84
-0.02	8.67	-1.01		-0.93	2.92			27.54	619.2	11.02	11.98
2.6	31.78	23.02		-0.44	12.96			33.39	107	21.6	29.27
0.32	25.81	-0.34		0.09	1.49			52.68	244.08	21.57	13.34
-0.54	8.27	4.93		-0.02	8.48			46.81	155.08	3.86	23.02
-0.43	20.48	7.54		-0.57	4.49			52.44	108.44	5.46	3.5
-0.01	38.82	28.66		-0.71	5.27			65.11	271.31	5.37	2.19
-0.34	15.45	10.34		0.03	0.01			88.25	77.14	9.96	7.06
-0.06	4.07	7.13		-0.67	17.02			124.2	27.74	11.28	2.57
4.05	18.07	10.21		0.3	3.97			43.05	66.59	15.58	9.39
-0.36	4.28	17.03		0.74	3.81			10.87	57.1	16.05	1.54
-0.29	18.56	10.13		-0.42	20.31			41.86	252.9	125.01	4.69
-0.81	4.7	2.7		0.32	3.33			82.6	296.2	6.61	3.76
-0.44	9.82	2.79		0.66	1.11			69.71	14.62	10	22.06
-0.72	4.9	14.49		-0.99	2.94			8.63	30.9	8.11	0.04
0.16	25.6	10.67		-0.67	5.04			22.05	11.94	55.82	17.51
0.29	5.49	22.31		-0.56	1.55			18.94	146.33	1.83	4.39
0.24	8.4	3.65		-0.88	4.8			66.35	90.16	13.24	3.16
0.17	14.17	6.42		-0.78	11.79			46.81	123.91	11.27	38.97
-0.14	6.11	8.09		-0.28	10.56			236.61	97.48	4.35	38.48
0.3	4.27	0.67		1.46	1.49			96.38	36.75	23.29	5.39
0.43	7.18	11.01		2.29	11.12			98.9	68.27	0.69	22.77
-0.4	15.29	2.11		-0.89	2.08			20.75	112.53	12.49	27.15
0.57	46.4	2.05		-0.56	4.45			27.44	58.42	33.34	11.6
1.31	36.68	3.67		-0.74	5.55			35.96	68.03	2.89	19.74
-0.59	5.42	4.8		-1.07	10.19			186.7	30.66	14.01	27.94
-0.43	22.15	16.68		1.25	9.67			82.26	118.05	9.35	11.38
0.07	16.24	2.85		-0.34	1.19			70.04	250.92	3.24	6.79
1.04	18.66	4.39		1.35	6.95			7.37	163.49	4.99	18.44
0.5	6.4	1.26		0.47	3.08			59.04	68.74	14.32	20.07
-0.16	2.07	13.35		0.66	0.26			17.2	67.73	0.94	6.75
0.22	3.79	7.86		2.51	0.09			30.68	163.14	6.7	35.06
0.56	9.1	2.38		0.56	4.48			-0.64	12.03	2.45	12.1
-0.34	9.57	4.98		-0.88	0.23			50.38	132.58	1.64	7.73
-0.49	17.09	5.95		-0.81	3.21			63.77	-0.97	6.74	20
1.3	21.35	4.11		-0.49	2.44			550.04	57.97	7.14	19.2
0.11	6.39	3.64		-0.28	1.32			10.59	127.76	7.08	5.31
-0.0043	75.45	4.25		-0.44	3.89			26.53	73.87	5.11	29.78
0.22	4.25	9.01		-0.52	1.44			67.32	132.39	0.91	4.42
0.65	10.55	8.5		-0.33	-0.36			65.34	37.1	3.58	4.91
-0.64	21	2.02		1.59	4.19			105.85	3.49	5.31	19.58
-0.54	3.46	0.69		0.19	2.85			55.42	132.87	3.65	13.05
-0.76	34	2.66		-0.75	-0.24			122.27	210.09	6.79	6.89
-0.59	12.61	3.9		0.01	1.75			417.42	419.04	18.4	16.33
-0.31	48.2	13.39		-0.71	2.39			217.11	175.51	3.83	60.43
0.71	11.2	34.41		-0.00384	11.72			8.31	93.34	16.53	23.52
-0.39	16.3	10.49		-0.87	2.41			0.51	325.95	23.9	10.63
1.01	5.68	3.58		-0.69	-0.97			-1.08	15.89	2.81	70.66
-0.35	8.54	1.68		0.23	3.99			59.52	123.43	15.19	12.48
0.78	23.37	15.66		-0.46	1.61			32.25	83.57	1.66	22.13
0.63	9.09	27.72		-0.75	0.41			34.78	18.08	4.25	14.89
0.06	31.22	26.66		-0.81	1.9			65.25	148.57	0.65	22.33
0.05	17.86	36.36		0.22	0.98			20.63	350.49	7.06	4.49
-0.43	13.87	13.23		-0.89	1.19			34.92	1.67	8.12	19.62
-1.15	16.45	32.97		-0.96	4.32			83.44	16.34	2.29	18.19
0.05	29.89	3.59		0.35	1.21			661.87	22.63	9.87	3.58
2.69	12.84	10.3		0.43	1.65			94.95	16.25	6.78	31.58
-0.37	3.96	18.23		-0.83	3.93			4.51	320.2	1.34	16.71
0.05	13.44	17.81		-0.29	6.08			11.59	717.6	1.84	22.92
0.13	5.38	4.76		-0.04	14.53			59.25	343.07	4.23	4.94
-0.68	12.02	25.06		-0.85	2.76			54.7	68.79	3.33	17.34
-0.19	11.39	5.63		-0.45	4.02			55.36	96.65	1.85	8.48
0.45	14.67	8.37		-0.69	1.63			27.21	66.22	7.25	23.39
0.00303	2.03	4.34		-0.63	3.69			1.89	57.7	4.31	12.38
-0.35	0.59	17.12		-0.09	2.25			81.11	96.42	1.01	36.13
0.31	-0.31	2.29		-0.34	1.28			44.18	312.75	6.26	36.22
0.08	8.94	31.27		-0.69	13.43			35.81	123.04	5.31	20.35
0.74	-0.28	7.24		-0.76	2.54			16.12	167.27	6.21	2.93
1.19	11.37	2.59		-0.62	14.2			20.13	35.84	11.52	29.9
0.64	12.58	10.95		-0.95	1.42			47.66	42.33	1.85	11.76
1.81	16.48	101.95		-0.95	0.86			64.57	54.13	31.41	11.5
-0.53	11.76	6.97		-0.38	1.66			37.16	412.66	3.55	11.88
-0.25	12.57	4.94		-0.09	3.21			29.56	116.83	4.73	15.9
0.84	18.32	-0.68		0.12	2.57			35.98	59.43	3.04	15.13
-0.53	1.62	1.84		0.38	0.68			42.67	20.39	13.37	20.61
0.21	23.44	0.63		-0.23	3.79			15.75	177.39	9.2	20.06
-0.26	23.32	4.91		-0.18	8.4			18.08	364.24	3.72	42.22
0.12	15.18	5.32		0.34	7.99			24.33	78.19	24.71	1.58
0.45	5.54	6.82		-0.35	9.03			37.32	8.18	2.71	25.02
-0.81	8.92	41.89		1.36	1.59			38.87	119.77	8.58	14.23
-0.42	14.66	33.15		1.08	3.68			0.27	442.6	1.1	25.08
0.46	35.97	8.04		1.71	4.73			27.13	6.71	12.48	54.65
0.23	29.51	1.98		-0.33	2.48			29.74	39.29	1.53	31.63
0.14	16.65	20.49		1.08	9.19			30.25	55.02	1.4	5.12
-0.9	18.82	8.5		-0.34	5.99			37.04	239.35	2.4	39.15
-0.08	8.03	20.44		-0.14	10.87			21.98	1.96	8.8	54.88
-0.61	11.44	15.41		-0.41	5.77			10.33	118.02	14.18	11.29
-0.49	8.85	17.79		1.15	1.43			19.58	31.63	50.68	11.87
-0.82	12.48	8.75		2.21	5.14			22.59	447.7	61.21	23.35
-0.63	4.68	6.81		1.27	1.4			14.14	68.41	27.29	2.69
-0.09	27.9	12.06		-0.27	0.23			126.74	192.8	18.25	4.1
1.42	8.76	12.36		-0.33	1.96			20.22	362.38	66.32	2.88
-0.44	3.67	5.07		-0.25	1.76			41.97	335.28	40.42	6.75
0.6	51.82	3.94		0.61	-0.06			36.1	43.06	0.33	3.55
-0.37	38.61	11.77		-0.57	6.43			13.15	180.92	0.95	9.55
0.42	6.06	16.56		1.75	6.41			64.21	262.82	13.35	2.28
-0.27	4.14	3.31		-0.22	2.53			9.74	297.54	-0.35	17.52
-0.55	10.29	3.09		-0.91	1.69			13.72	82.78	-0.35	7.67
0.35	7.72	12.77		-0.56	9.44			28.16	139.99	0.21	-0.17
-1.1	24.3	2.06		-0.57	2.66			41.83	209.02	44.73	17.15
-0.92	24.68	14.88		-0.33	7.96			24.63	83	67.47	1.57
-0.12	0.15	6.71		-0.46	4.44			3.83	10.06	1.31	30.66
-0.32	36.53	3.45		-0.27	1.69			39.56	96.66	1.23	2.42
0.32	11.21	18.96		0.71	3.54			26.92	42.5	0.31	14.05
-1.08	23.41	12.28		-0.44	2.7			10.77	64.93	1.35	4.2
-1.22	9.28	113.93		-0.79	5.94			50.86	40.41	1	0.54
0.2	86.05	51.57		-0.33	1.89			33.14	59.43	1.49	17.85
0.05	7.82	8.88		-0.72	6.43			22.32	366.13	28.58	1.5
0.38	11.49	15.14		-0.46	4.14			7.05	81.21	21.42	34.62
-0.69	14.2	30.87		-0.9	3.5			0.82	128.43	33.33	15.65
-0.22	39.52	16.58		-0.61	1.26			68.6	331.99	2.65	-0.32
-0.51	11.32	14.69		-1.05	0.69			20.61	308.78	0.97	4.43
0.32	8.32	30.98		-0.3	11.57			5.06	14.36	2.37	41.16
0.53	11.33	22.79		-0.97	5.7			21.23	23.08	7.7	-0.62
1.38	10.81	21.64		-0.87	1.17			28.33	9.14	39.65	8.38
0.36	16.9	16.48		-0.99	4.7			18.31	325.9	4.02	31.66
-0.67	7.22	12.84		-1.05	10.26			80.86	185.89	13.45	28.68
0.52	8.32	6.58		-0.91	0.22			9.97	115.94	4.2	7.67
-0.52	5.16	10.13		0.05	2.48			54.6	180.56	10.44	-0.37
1.54	19.92	12.28		-0.86	0.88			43.44	213.54	8.27	22.8
-0.41	15.72	16.62		1.63	3.19			28.26	355.48	2.46	4.39
0.64	11.55	4.86		-0.73	1.97			31.52	546.7	10.29	11.25
1.8	14.71	15.48		-0.02	0.63			35.9	30.97	-0.53	4.99
1.02	11.78	25.66		-0.89	-0.06			17.23	50.6	0.23	-0.17
-0.29	21.89	12.46		-1.07	-0.25			13.28	110.16	12.99	38.14
-0.22	23.46	-1.2		-1.16	10.82			10.02	204.33	7.32	16.85
-0.66	18.91	45.85		-0.54	4.93			15.69	73.05	0.21	17.93
1.51	24.12	10.95		0.35	-0.24			7.4	450.47	7.28	3.01
-0.09	15.66	-1.2		-0.93	2.2			75.6	419.12	19.24	39.19
-0.25	0.8	-1.11		-0.01	2.31			30.09	64.88	0.7	5.96
0.13	1.89	14.04		1.94	4.39			20.9	185.56	2.96	0.64
-0.25	14.51	4.46		-0.92	2.79			12.28	417.9	2.88	19.51
0.04	7.22	23.3		-0.62	2.13			36.67	178.8	2.38	4.06
-0.63	5.34	-1.13		0.05	2.19			25.39	118.32	2.9	36.13
-0.46	42.52	6.57		0.16	2.89			27.45	85.73	3.43	39.6
-0.12	12.98	13.37		-1.18	8.23			29.28	411.49	19.34	7.29
0.23	15.75	1.49		-1.07	0.46			33.35	180.45	21.77	26.25
0.15	49.34	11.58		-0.6	0.54			25.84	66.56	24.65	4.94
-0.21	11.52	10.91		1	0.74			26.55	254.29	82.22	7.89
-0.42	11.87	17.18		0.4	4.04			34.04	74.34	2.81	22.98
-0.56	9.18	5.26		-0.52	0.42			19.44	125.17	-0.43	84.4
0.05	3.08	2.13		-1.11	0.04			60.55	447.68	-0.18	4.17
0.59	11.81	12.22		-0.84	1.55			57.45	272.01	5.48	7.81
0.1	3.35	7.37		-0.4	2.2			75.83	7.5	1.76	4.7
1	9.28	16.22		-0.5	3.13			70.3	473.58	0.24	5.6
0.4	9.18	6.37		-1.02	-0.16			47.59	226.55	5.97	9.99
-0.48	1.62	8.01		-0.24	2.48			14.17	125.35	15.88	26.15
-0.34	25.17	7.49		-0.54	9.99			25.19	169.53	-0.22	10.19
0.02	3.03	6.22		-0.88	2.83			39.04	125.37	14.8	9.85
0.42	3.72	7.92		-0.14	3.27			66.74	35.67	28.51	13.75
0.4	3.85	20.81		-0.72	0.03			34.1	47.62	2.01	33.11
-0.86	6.7	1.89		1.21	0.69			28.64	29.69	28.66	7.06
-0.39	0.14	0.3		0.54	1.73			191.83	118.73	132.21	10.85
-0.76	12.25	35		-0.53	1.59			59.7	206.95	36.48	17.53
-0.13	7.41	21.09		-0.73	4.39			86.65	151.36	18.24	12.82
-0.6	8.19	17.62		-0.59	2.59			65	145.83	27.01	35.15
-0.42	21.64	32.2		-0.94	2.35			133.7	113.32	5.77	7.02
-0.76	9.22	36.73		-0.44	0.54			90.29	125.54	16.79	15.17
-0.59	2.9	51.65		0.68	0.89			69.64	37.87	1.63	24.31
0.46	30.34	7.01		-0.66	2.47			32.59	14.34	21.64	16.44
-0.4	13.31	4.36		-0.37	1.99			64.3	308.37	19.94	22.83
-0.23	11.66	17.42		1.06	0.69			2.74	107.49	57.73	17.28
0.05	1.76	21.23		-0.81	2.08			96.46	50.71	4.58	18.75
0.06	3.75	8.07		-0.06	0.96			133.34	202.23	15.5	19.75
-0.67	17.76	0.8		-0.3	7.67			457.32	75.8	10.26	16.57
-0.92	12.78	18.76		-0.02	0.08			43.99	191.11	28.89	11.24
1.4	12.25	7.45		-0.79	1.41			78.55	472.77	19.97	28.24
-0.59	16.05	14.17		-0.19	1.16			56.1	76.73	1.97	16.31
-0.18	5.94	8.92		-0.44	5.53			283.28	89.94	26.73	3.3
-0.37	33.74	8.89		-0.98	1.04			32.37	149.16	4.97	26.57
-0.98	11.42	20.88		-1.02	1.33			20.74	43.93	21.78	20.58
-1	3.84	4.5		-0.82	1.44			43.48	70.88	51.72	3.5
-0.65	2.38	18.51		-0.59	1.74			43.63	469.19	5.43	1.83
-0.2	39.51	23.88		-0.62	7.12			13.28	61.16	1.43	14.42
0.33	14.13	56.46		-0.25	2.2			31.28	478.94	42.99	13.97
-0.41	5.75	16.33		0.81	4.33			9.47	300.88	-0.22	5.56
-0.78	20.97	17.1		0.06	4.44			11.52	253.27	36.73	12.66
-1.1	0.17	60.03		0.81	8.13			44.38	497.45	21.4	15.28
-0.44	15.87	14.38		-0.63	1.76			34.73	105.66	27.23	15.41
-0.05	1.34	14.15		0.11	1.57			18.18	116.74	57.64	34.83
-0.1	24.59	12.99		0.3	0.02			37.79	383.05	8.39	8.83
0.23	2.47	21.54		-0.38	1.98			23.28	215.05	11.72	1.84
0.12	0.46	10.89		0.81	5.99			349.61	15.63	16.3	3.88
-0.67	2.21	43.99		1.68	2.46			103.34	231.4	22.25	5.05
0.14	2.8	11.83		-0.26	2.16			213.08	265.29	6.03	11.7
-0.74	11.41	49.93		-0.33	2.18			10.8	208.68	4.62	20.81
-0.05	0.45	15.01		-0.25	1.39			57.47	228.82	29.1	5.67
-0.82	9.51	106.32		-0.6	7.34			42.45	-0.67	3.51	6.92
0.15	2.78	1.1		-0.9	1.62			23.7	-0.59	8	5.67
-0.76	13.05	14.93		1.67	4.72			10.35	301.64	24.55	6.42
-0.12	7.91	8.55		-0.66	0.13			68.43	427.65	3.53	0.21
-0.58	13.07	14.51		-0.29	3.44			32.16	106.42	3.84	5.08
-0.05	27.04	5.01		2.06	2.47			16.61	234.68	6.73	26.38
-0.25	21.07	13.24		0.44	0.49			19.55	2.17	0.39	4.57
-0.21	14.67	72.06		-0.91	3.37			41.57	105.18	9.33	6.4
-0.68	2.85	19.35		-0.62	2.93			17.38	273.05	0.94	10.43
-0.45	2.04	13.15		-1.02	1.63			37.83	4.66	4.46	29.12
-0.55	4.6	4.56		-0.83	4.52			51.9	13.01	1.67	10.4
-0.16	0.76	20.2		-0.91	1.74			104.55	394.31	9.69	30.45
-0.32	2.35	94.33		1.17	18.45			22.26	148.68	8.81	20.6
-0.18	2.98	26.49		-0.39	7.75			179.58	19.28	3.98	7.83
-0.98	3.29	10.74		-0.85	3.45			39.64	86.7	3.53	10.39
-0.3	47.97	16.11		1.03	5.44			29.65	54.85	24.14	49.84
-0.76	27.75	5.18		-0.2	1.77			83.53	58.91	12.49	6.43
-0.66	25.09	11.06		1.46	1.99			16.99	94.28	3.64	9.57
-0.9	16.55	10.65		-0.52	12.44			6.89	242.95	10.5	10.17
-0.22	11.96	13.65		-0.32	8			120.51	48.19	8.82	25.88
-0.48	26.19	16.83		-0.49	5.97			14.59	15.41	87.52	5.51
-0.82	20.28	35.75		0.63	2.72			39.32	587.48	138.54	10.74
0.8	20.69	12.03		2.21	0.87			14.71	105.53	0.3	1.42
0.35	14.44	23.48		1.48	1.27			31.64	8.74	26.32	20.25
-0.35	19.96	18.64		1.33	1.1			68.22	76.99	14.3	0.57
-0.48	28.27	12.1		0.14	2.16			32.73	18.85	25.58	13.92
-0.85	8.93	43.75		3.79	3.36			217.67	186.22	58.98	10.18
-0.54	15.21	8.93		0.07	-0.16			60.95	7.26	13.09	58
0.49	15.27	22.97		1.51	-0.6			34.87	150.27	59.66	10.08
-0.13	9.21	12.53		1.24	0.13			70.79	63.76	13.29	42.96
-0.78	5.78	38.08		4.41	1.7			27.33	287.69	16.21	14.7
-0.42	25.78	11.89		2.44	0.91			28.33	87.69	23.63	4.97
0.45	12.13	17.07		0.83	1.07			34.18	18.4	20.33	7.64
4.97	21.73	16.88		0.26	3.14			38.71	23.52	29.12	11.97
-0.88	24.91	5.84		2.19	1.81			48.01	22.55	13.8	7.01
-0.2	3.82	8.16		2.17	2.99			30.89	49.04	12.47	9.63
-0.19	11.58	17.19		3.65	6.31			0.2	16.29	2.83	5.48
0.12	8.66	10.63		2.04	1.03			22.9	150.85	23.35	18.64
-0.54	1.86	12.24		-0.28	1.16			27.71	138.05	13.03	23.42
-0.54	3.95	9.7		0.14	1.69			20.69	193.68	13.02	30.51
-0.22	10.95	5.84		0.21	0.51			22	124.92	5.16	3.49
-0.89	4.73	26.03		-0.68	1.47			354.34	47.09	6.16	8.7
-0.49	6.08	4.71		0.18	0.05			16.06	94.76	26.39	6.74
-0.8	27.39	20.04		-0.12	1.75			18.97	85.16	5.5	56.05
1.87	18.86	10.5		0.23	1.15			46.45	127.9	10.64	4.76
-0.85	23.11	6.38		-0.94	7.35			21.9	410.63	21.95	7.93
-0.73	15.78	4.15		1.8	0.42			317.38	134.04	11.12	17.74
1.18	16.87	9.48		0.85	0.42			18.02	14.35	7.72	2.28
-0.05	7.17	9.64		-0.85	4.4			13.94	51.34	4.15	18.15
-0.61	5.9	7.07		4.8	2.4			55.48	37.68	9.69	45.63
0.28	7.71	1.33		0.49	9.32			37.02	7.89	38.19	3.42
-0.85	4.08	9.08		0.77	5.9			43.7	43.16	2.1	24.04
0.4	17.66	-0.6		-0.66	0.82			32.68	67.76	7.11	10.33
0.03	12.34	9.09		0.07	1.23			15.12	353.32	1.64	21.07
-0.14	9.4	-1		1.91	5.04			59.24	217.7	3.37	6.74
-0.71	8.79	9.14		1.56	0.45			44.63	64.66	9.25	63.01
-0.26	11.2	-0.9		2.82	3.05			38.7	21.04	24.8	10.98
-0.34	13.05	-1.02		-0.43	2.51			19.27	702.87	80.26	13.87
-0.38	9.94	0.02		-0.44	0.58			20.72	457.49	3.27	75.32
0.37	19.07	-1.1		-0.09	3.98			5.82	773.45	12.99	20.78
-0.66	0.78	26.32		0.1	1.77			16.86	328.49	6.13	42.91
-0.57	3.54	-0.62		-0.79	4.25			4.25	695.51	4.21	12.27
-0.39	14.52	19.49		-1.02	6.53			20.78	196.7	99.28	1.79
-0.67	41.75	-0.84		-0.33	0.59			20.78	310.48	40.55	5.81
-0.38	27.76	8.15		-0.59	5.73			60.25	364.98	28.51	10.32
-0.01	22.96	1.84		-0.18	2.15			24.43	561.98	8.76	26.8
-0.73	28.61	15.61		-0.82	9.53			16.22	405.58	9.08	8.2
-0.64	14.46	13.98		-0.7	1.01			7.36	26.39	0.39	10.33
1.27	9.17	12.29		-0.59	1			21.72	259.6	2.95	6.59
1.95	4.86	33.66		-0.51	1.81			94.63	214.11	3.32	65.44
-0.21	5.96	5.5		2.75	2.02			27.97	198.68	5.9	2.85
-0.54	18.5	3.93		-0.53	1.68			112.21	110.73	18.45	15.78
-0.88	8.15	7.71		1.21	0.82			10.68	254.54	1.93	3.61
0.19	20.9	14.34		-0.05	2.24			31.45	539.22	8.79	21.2
0.23	4.58	25.29		-0.34	4.53			21.76	520.99	0.11	17.94
-0.53	7.94	3.14		0.55	4.46			22.15	45.13	34.6	53.02
-0.1	5.68	5.05		-0.48	3.04			37.91	52.51	0.36	5.29
-1.08	9.96	13.75		1.41	3.06			33.27	232.66	50.29	0.67
-1.03	6.71	72.35		0.83	4.31			32.99	89.53	130.03	4.18
0.69	18.71	2.93		0.03	6.13			28.13	185.75	29.45	16.1
-0.35	-1.2	2.45		1.97	4.52			46.32	45.63	44.31	11.31
-0.04	6.65	13.06		2.47	0.61			17.18	84.44	8.64	84.45
0.25	4.94	7.96		0.03	2			37.03	105.1	0.97	14.66
-0.97	5.91	10.03		-0.63	4.62			46.37	86.9	12.1	10.09
-0.57	0.33	8.49		-0.77	2.7			6.17	14.42	26.82	3.7
-0.14	0.89	8.91		-0.4	1.56			19.47	147.13	9.81	84.12
-0.62	3.62	5.56		0.19	2.28			41	39.86	11.92	2.47
-0.48	-1.17	29.34		0.23	2.01			41.27	130.48	2.06	2.28
-1.05	1.18	6.22		0.71	1.74			151.53	47.24	29.42	12.23
-0.05	-1.19	1.3		-0.37	3.18			114.75	148.37	0.8	6.41
-0.22	0.78	1.55		0.04	9.18			19.75	14.91	22.32	2.9
-0.87	3.98	0.13		-0.19	2.2			55.66	98.93	24.74	106.69
-1.1	3.81	1.35		-0.07	7.23			74.37	764.59	6.75	6.42
-0.17	6.39	3.47		4.5	2.78			15.75	462.31	6.53	32.82
-1.03	7.58	-0.65		0.32	7.69			20.18	83.88	36.85	11.67
-0.97	30.94	-0.15		-0.46	4.09			28.05	1053.46	10.94	5.19
-0.41	37.97	10.64		0.41	3.61			61.99	57.14	34.97	14.67
-0.84	17.47	17.12		4.83	1.87			24	617.39	14.23	10.9
-0.27	10.38	9.31		0.07	0.42			64.94	35.38	17.57	35.35
0.39	25.41	1.17		-0.4	3.67			20.68	73.6	25.81	6.47
-1	5.3	5.49		0.34	4.08			40.17	292.1	5.67	22.82
-0.54	3.86	10.41		2.94	1.07			85.63	489.28	4.96	4.88
-0.53	16.61	17.46		0.73	-0.31			22.23	144.2	1.63	7.08
-1.13	-0.42	17.08		-0.43	2.28			25.33	333.63	3.25	21.45
-0.93	16.87	15.93		-0.59	0.59			56.11	14.54	13.42	12.95
-1.04	5	6.78		2.48	0.67			84.33	242.33	10.93	2.43
-0.96	-1.09	19.27		0.09	3.87			37.96	240.92	59.93	11.1
-0.78	15.73	20.22		0.15	1.18			26.83	158.9	4.21	7.01
-0.32	9.66	7.65		1.8	7.84			40.7	116.03	9.51	9.36
0.4	4.01	23.18		-0.7	2.13			47.89	548.99	33.45	5.9
-1.22	4.48	22.51		1.48	3.17			219.82	138.27	13.62	12.34
-0.64	18.9	25.86		1.37	0.67			32.04	32.95	17.14	-0.87
-0.47	4.03	5.82		2.69	1.94			43.9	144.59	25.99	5.08
-0.3	13.38	17.85		9.6	2.7			84.5	426.63	5.52	6.38
-0.94	15.68	31.97		3.75	3.38			6.37	50.33	6.54	-0.00454
-0.48	7.6	11.53		0.06	11.65			151.53	112.75	17.71	22.83
-0.45	6.46	13.42		4.37	3.74			49.35	65.02	2.88	2.72
-0.57	6.38	19.54		-0.83	3.09			23.74	4.97	17.15	1.8
0.05	12.08	11.74		3.31	6.85			63.39	145.07	-0.57	5.78
0.03	2.6	11.65		1.07	4.37			14.63	201.81	-0.51	17.42
-0.84	21.72	7.04		-0.01	3.17			64.27	300.9	1.5	4.61
-0.16	14.7	26.3		6.74	5.01			32.86	177.33	3.84	14.13
-0.78	1.15	27.84		-1.07	8.8			27.99	129.64	6.8	-0.36
-0.42	-1.26	25.14		1.45	1.56			266.18	-0.96	33.92	20.76
-0.58	-1.24	38.55		-0.24	10.61			29	161.08	6.15	7.28
-1.07	8.29	56.2		-0.65	12.12			52.24	-0.79	5.65	2.96
0.53	9.29	18.68		0.24	5.43			12.94	263.78	14.55	0.56
-0.44	3.13	17.28		2.42	12.59			10.56	50.16	42.53	10.92
0.000554	13.86	26.63		0.47	2.38			10.1	92.28	1.75	8.63
-0.58	8.52	11.62		0.17	5.39			8.13	253.74	34.39	0.31
-0.54	6.35	4.14		1.06	3.83			3.46	45.05	3.64	0.61
-0.2	50.61	28.93		1.96	1.66			54.98	15.54	93.84	6.43
-0.87	63.78	3.73		-0.00378	1.55			8.88	56.94	44.31	10.08
-0.18	13.66	12.36		2.71	2.03			6.14	30.38	3.4	3.77
0.01	14.87	6.14		-0.11	14.25			5.09	275.65	3.05	5.55
1.32	6.53	20.45		-0.08	2.99			22.38	9.42	2.63	13.8
-0.48	3.81	9.94		2.52	5.5			3.6	330.2	28.87	6
0.81	7.14	18.85		-0.15	5.64			63.15	126.48	13.38	-1.14
0.28	10.47	1.98		1.74	4.85			8.69	10.53	48.03	15.78
-0.77	3.86	16.62		0.0041	6.79			10.44	22.61	63.85	10.49
-0.54	14.98	5.95		-0.68	3.55			3.64	56.75	34.15	19.98
0.49	9.6	0.89		0.49	2.06			16.07	134.28	11.01	2.92
-0.38	3.91	11.25		1.67	5.35			70.28	133.52	64.98	6.37
-0.77	7.33	12.43		0.35	3.96			6.07	5.57	2.44	11.64
0.57	15.68	20.64		0.32	6.18			6.5	191.54	1.69	14.71
-0.19	10.05	20.07		1.75	0.9			16.25	17.36	2.01	0.87
-0.53	8.45	11.79		0.32	2.69			18.08	0.59	0.5	13.39
0.17	6.98	1.85		3.22	0.18			7.18	70.74	5.29	12.56
-0.31	80.31	4.93		-0.66	1.85			67.57	555.37	26.78	11.89
-0.34	7.56	7.32		0.36	0.45			71.84	-1.12	11.41	8.88
-0.19	10.61	12.27		3.32	2.28			13.78	20.24	46.37	5.34
-0.16	22	23.87		0.77	3.09			35.34	582.71	0.9	15.27
-0.8	9.24	12.46		1.45	1.14			88.95	-0.98	8.87	1.76
0.23	5.62	28.76		0.92	2.34			36.95	129.6	4.1	16.46
-0.89	14.03	36.28		-1	2.45			28.06	50.46	41.06	6.39
-0.39	4.45	21.56		0.15	0.2			47.03	28.29	6.22	6.73
0.13	13.44	14.42		0.64	0.52			12.43	199.91	0.74	4.95
-0.61	70.32	8.06		-0.08	5.28			173.79	-1.11	1.05	3.5
-0.28	5.91	8.74		1.17	1.49			1.18	-1.15	4.65	15.75
-0.15	36.3	10.33		-0.09	0.16			83.15	34.19	10.63	15.83
-0.51	15.58	6.72		0.32	-0.48			8.36	41.67	14.86	2.07
-0.43	47.53	0.12		0.02	4.07			12.93	-1.13	3.57	0.2
-0.84	40.31	14.01		-0.21	1.57			24.35	84.8	22.92	2.97
-0.5	16.05	9.38		-0.62	5.61			71.83	-0.99	50.66	8
0.36	11.66	11.49		3.46	1.56			25.62	428.28	5.59	4.27
-0.65	17.54	9.58		-0.6	1.56			2.04	76.43	4.84	3.78
-0.03	8.61	5.01		0.38	6.79			5.23	146.17	4.89	16.91
-0.52	13.55	5.84		0.16	3.77			21.82	79.75	1.99	12.26
0.47	6.56	4.85		-0.68	10.74			37.57	88.68	47.85	33.98
-0.13	14.52	6.04		-0.9	1.6			45.38	140.49	35.32	2.11
0.56	4.49	3.89		-0.08	1.58			145.07	21.13	21.64	4.71
0.8	9.01	20.96		-0.19	1.11			60.86	449.91	1.72	6.74
-0.21	7.83	9.86		1.13	0.36			7.45	313.32	8.33	6.09
1.04	1.85	12.79		-0.32	1.8			4.58	108.32	19.66	23.97
-0.19	80.03	32.04		-0.16	-0.01			6.68	54.89	2.12	2.47
1.47	-0.58	7.25		-0.45	2.43			201.8	6.12	4.99	16.39
1.82	92.63	8.61		-0.34	0.04			68.73	63.82	6.11	5.78
0.12	18.47	5.73		0.04	2.46			39.18	105.27	-0.13	3.35
-0.36	84.26	12.29		-0.72	3.07			72.86	79.82	3.74	5.68
0.61	0.75	2.68		0.47	1.83			18.54	57.63	5.1	14.71
0.96	9.83	3.67		-0.51	1			157.01	60.37	2.15	1.88
-0.78	13.3	12.28		-0.37	1.42			19.26	82.32	0.68	17.27
-0.61	6.1	5.65		2.68	2.42			38.63	84.65	1.48	13.34
0.91	36.96	1.31		-0.24	0.94			64.99	44.33	9.79	5.67
-0.64	20.64	18.3		2.26	3.8			9.56	-0.75	3.99	35.64
0.73	0.92	10.23		-0.58	1.06			57.23	148.76	1.45	23.74
3.76	50.41	1.28		0.23	0.84			70	38.98	1.54	8.63
0.99	7.28	15.18		-0.49	4.6			43.82	109.42	20.08	5.3
-0.74	17.84	8.88		-0.63	0.77			16.59	51.25	8.54	10.39
0.34	20.85	6.93		-0.74	1			24.67	5.79	6.58	35.73
-0.67	14.37	10.07		3.89	2.4			34.57	41.9	2.24	10.42
1.64	5.43	8.24		-0.46	3.23			30.74	108.05	2.76	1.34
-0.49	1.91	0.05		0.01	1.66			56.74	37.48	6.13	8.75
0.38	20.05	8.96		1.36	2.11			39.81	0.69	3.02	27.87
-0.12	9.5	17.08		-0.56	1.62			54.69	220.27	2.65	21.5
-0.46	12.41	63.37		0.15	2.6			30.48	218.72	16.48	7.97
0.32	8.27	16.6		4.96	1.72			19.07	56.72	1.17	10.86
-0.63	20.18	41.33		0.19	1.5			52.66	44.71	12.59	8.72
-0.71	10.53	3.06		-0.97	0.38			17.98	103.83	15.51	8.93
-0.63	42.22	18.39		0.75	1.86			66.33	26.14	18.15	25.95
-0.74	10.39	22.97		-0.58	1.29			47.29	38.49	3.26	8.09
-0.62	15.96	4.31		0.17	3.16			44.92	358.47	7.99	2.81
-0.34	6.44	12.12		-0.38	1.12			44.31	87.52	4.12	6.78
-0.79	15.6	15.18		0.61	0.65			46.71	36.78	10.21	64.76
-0.57	23.94	5.03		-0.68	2.61			30.77	189.89	12.52	3.25
-0.6	8.01	6.21		-0.72	5.36			31.93	448.16	12.72	23.87
-0.15	25.76	4.16		-0.15	9.46			52.55	820.59	10.07	4.72
-0.8	20.97	10.43		-0.21	9.25			41.87	132.99	27.9	7.09
-0.28	9.4	4.95		0.88	4.34			75.97	39.16	21.85	23.62
-0.68	22.02	9.12		-0.89	2.93			37.71	74.88	44.41	6.64
-0.81	9.66	2.16		1.15	5.92			33.19	37.19	20	8.62
-0.69	10.93	45.04		0.56	4.58			31.49	42.9	22.61	4.01
0.36	21.15	6.54		-0.64	15.23			9.72	229.69	17.69	189.76
0.36	32.93	6.89		4.81	4.05			21.18	25.65	82.98	28.72
-0.4	9.24	14.37		0.11	6.13			24.48	316.28	4.18	0.48
-0.61	5.63	2.12		0.67	5.71			0.77	50.93	17.86	5.34
-0.16	25.74	1.45		0.89	0.35			12.34	18.69	-0.65	4.89
-0.56	15.04	2.13		1.56	5.75			24.42	8.39	29.08	20.75
-1.06	1.61	4.51		1.09	5.67			89.95	199.49	-0.35	6.09
-0.47	7.84	4.43		0.06	6.06			33.96	114.7	8.77	5.11
-0.52	38.4	6.01		0.99	0.52			72.49	-1.08	19.22	9.12
-0.28	2.98	4.67		1.05	5.45			48.36	88.11	4.12	4.66
-1.09	6.95	30.05		-0.21	1.19			39.12	82.1	5.43	6.12
-0.23	2.72	7.8		-0.1	5.72			91.23	217.02	3.05	10.17
-0.88	3.04	2.35		3.4	10.61			31.28	221.07	4.96	11.67
-0.09	1.68	1.64		-0.53	1.21			0.52	7.78	6.83	6.46
-0.01	28.18	8.98		-0.4	0.15			12.47	113.35	-0.53	8.29
-0.57	4.64	16.51		4.12	2.5			3.55	14.65	13.06	6.07
-0.06	20.82	12.08		1.59	0.76			14.88	31.29	5.95	6.3
-0.66	4.99	7.7		0.85	1.66			5.67	292.96	18.29	24.45
-0.29	0.78	6.31		-0.26	1.68			9.52	152.25	22.32	19.32
-0.81	8.03	11.52		-0.33	-0.52			18.88	397.33	1.42	9.65
-0.65	9.41	5.84		75.69	0.05			11.55	50.3	1.19	14.91
0.41	27.1	12.81		-1.02	0.05			30.13	64.94	5.58	6.37
-0.4	22.36	21.65		1.01	3.46			42.02	129.57	6.2	24.42
-0.96	8.41	23.48		-0.46	-0.68			14.68	72.47	0.63	8.52
-0.78	10.86	58.86		-0.18	1.28			27.5	78.42	38.94	7.37
-0.98	12.98	4.96		-0.56	5.72			24.77	201.28	29.31	6.59
-0.57	25.77	8.61		-0.12	-0.12			9.55	9.7	0.53	1.16
-0.68	4.93	23.8		-0.63	3.24			75.37	13.66	-0.78	22.79
-0.41	9.45	-0.85		-0.48	2.86			28.26	117.54	6.96	8.36
-0.86	36.87	1.43		-0.11	1.44			40.68	215.76	23.54	11.04
-0.13	17.91	1.57		-0.17	4.01			22.68	258.61	-0.91	5.28
-0.35	19	20.9		0.01	3.03			3.46	27.3	6.37	25.56
-0.19	24.77	3.45		1.17	3.59			54.91	254.12	6.33	9.82
0.00119	22.89	1.02		-0.42	1.89			24.1	33.38	5.43	1.9
0.1	18.03	7.11		-0.46	2.13			59.63	37.03	17.28	1.72
-0.92	7.36	16.92		0.27	-0.02			11.83	311.37	4.77	13.94
-1	7.66	25.79		-0.35	0.53			95.57	100.38	47.74	8.21
-0.55	12.07	5.02		-0.7	1.71			9.23	241.19	-0.78	4.45
0.34	8.99	13.61		-0.97	1.04			22.47	283.35	7.27	10.33
0.08	6.81	9.83		-0.74	5.86			23.67	95.55	2.43	25.75
-0.46	22.25	0.46		-1.02	6.7			50.38	556.09	16.89	12.1
-0.33	11.39	56.33		-0.21	2.04			11.13	58.49	5.44	2.02
0.36	14.9	19.88		0.18	3.08			33.71	61.61	1.85	15.48
-0.12	27.88	2.88		-0.93	1.3			6.9	34.25	8.82	8.75
-0.37	14.99	1.76		-0.85	5.81			23.33	143.7	6.46	1.29
-0.77	37.84	2.99		-0.66	1.99			18.34	120.01	4.83	15.49
-0.88	13.61	17.54		-0.52	2.37			57.08	162.62	10.86	6.47
-0.5	110.9	0.07		-0.58	1.7			21.36	96.23	4.04	8.57
0.35	12.34	11.9		-0.03	0.11			19.5	28.89	29.33	-0.54
-0.5	9.96	2.06		-0.79	2.15			18.34	449.72	2.15	5.83
-0.77	18.52	20.41		-0.15	3.04			208.93	313.16	37.33	6.5
-0.61	6.04	15.09		0.98	0.25			51.52	456.6	39.2	3.43
0.15	1.48	4.36		0.6	0.36			67.84	34.97	7.51	5.21
-1.03	12.13	13.36		-0.32	1.45			20.91	196.08	2.33	10.49
-0.21	12.91	11.88		-0.4	-0.31			15.68	33.04	9.21	4.26
-0.61	52.42	18.56		-1.01	0.58			20.27	424.07	12.27	26.6
-0.44	0.91	14.84		0.06	2.06			27.02	31.57	32.56	6.04
-0.42	76.75	18.94		-0.57	4.82			52.65	85.45	13.09	14.56
-0.52	33.06	24.57		-0.4	3.4			30.71	105.82	12.74	0.93
0.08	16.13	10.93		-0.37	6.4			26.58	85.47	36.22	4.69
-0.89	19.36	18.35		-0.31	3.65			144.27	345.33	62.8	6.8
-0.94	1.67	30.27		0.67	1.57			25.82	50.92	3.38	17.06
-0.78	11	21.63		-0.04	-0.2			-0.89	100.61	2.32	1.79
-0.87	4.93	20.23		0.31	1.21			31.14	180.11	0.94	146.51
-0.66	8.3	21.74		-0.14	4.14			101.57	76.48	2.28	7.37
-0.93	11.38	14.88		-0.28	1.05			50.88	52.74	3.79	43.58
-0.68	26.43	6.54		-0.57	0.99			24.67	27.02	3.02	22.28
-0.28	7.85	1.33		-0.36	4.56			22.74	27.58	-0.63	4.82
-0.71	7.41	13.68		0.35	0.23			67.27	150.04	3.13	1.81
-0.51	4.19	4.46		-0.35	0.46			40.96	212.11	118.8	5.98
-0.26	4.5	0.35		-1.02	-0.24			12.9	127.32	1.13	2.28
-0.81	7.56	8.36		-0.48	2.21			3.83	56.95	23.72	6.5
0.35	38.96	9.1		0.16	1.39			27.48	385.26	4.8	1.51
-0.13	15.18	1.6		0.19	2.96			5.06	191.96	12.58	12.51
0.24	5.87	9.14		-0.56	0.64			21.8	67.86	8.11	14.25
-0.04	3.77	3.14		-0.9	-0.27			3.7	6.61	0.92	1.45
-1.08	4.38	21.14		-1.1	2.37			29.18	31.06	2.61	24.82
-0.6	17.22	5.64		-0.85	1.2			-0.4	107.9	6.2	44.9
0.05	8.12	20.6		0.52	10.8			18.74	123.66	5.58	7.52
-0.3	15.31	10.8		-0.26	16.9			15.76	67.28	6.46	4.62
-0.03	16.25	11.06		-0.78	2.75			47.25	27.74	9.61	8.03
0.43	24.11	2.72		0.05	4.69			57.55	166.81	5.03	88.12
-0.44	-0.02	19.53		5.09	2.04			68.07	273.3	11.83	2.35
-0.45	24.36	4.36		0.47	6.42			123.83	-1.12	0.41	1.31
-0.67	5.08	2.77		-0.31	0.06			27.22	79	26.54	10.14
0.66	5.09	11.49		1.2	0.91			11.19	38.25	8.36	11.1
0.14	21.86	8.86		-0.58	0.57			26.05	129.29	11.08	8.4
-0.56	7.44	7.74		-0.57	1.03			19.74	88.56	25.85	16.18
-1.03	6.07	13.83		0.01	14.24			15.26	187.53	2.99	5.19
0.91	11.09	1.27		1.63	4.85			18.87	163.19	7.62	14.44
-0.29	18.02	2.17		-0.64	0.79			4.08	164.31	31.7	13.37
-0.53	12.15	9.07		-0.34	3.64			9.24	162.1	2.38	14.64
-0.75	7.61	10.71		0.75	8.03			16.98	845.86	7.18	40.63
0.12	8.3	11.34		0.51	5.88			27.02	137.98	8.24	5.64
0.08	7.28	5.43		0.08	8.93			16.11	18.85	6.9	0.91
0.42	9.4	2.99		2.18	3.12			26.4	178.98	3.67	2.25
-0.84	23.67	19.53		0.2	15.54			22.49	276.83	4.83	7.11
0.02	8.06	8.62		-0.43	3.45			22.74	125.39	3.32	17.75
-0.07	5.53	0.84		0.48	1.06			15.69	2.18	1.38	7.84
-0.77	17.46	6.53		-0.91	14.15			129.88	54.27	14.59	36.42
-0.66	11.62	15.16		2.39	1.54			15.69	85.54	2.36	18.41
-0.87	19.49	41.18		0.07	3.85			8.06	168.85	10.54	8.41
-1.16	38.2	9.39		0.25	4.99			24.5	379.91	0.45	41.97
-0.86	5.14	27.3		2.13	2.95			26.22	139.19	3.01	3.29
-1.09	25.81	12.47		0.71	6.79			17.06	566.59	3.95	5.6
0.3	7.51	21.36		-0.52	4.84			97.44	284.45	11.75	48.46
-0.27	10.84	15.59		-0.52	5.95			11.87	21.9	0.52	3.18
-1.01	10.29	12.35		-0.27	2.14			32.91	167.57	0.46	8.98
-0.33	8.11	15.8		0.23	2.26			12.18	402.91	1.91	6.13
0.12	12.85	1.3		3.28	4.23			95.67	65.87	0.96	25.4
0.51	12.77	44.33		-0.79	1.62			47.39	103.21	11.54	14.88
-1.06	6.05	5.41		-0.86	1.84			21.61	135.83	2.4	2.43
-0.5	10.74	5.74		2.21	1.6			24.59	135.9	31.45	2.03
-0.34	15.74	29.34		-0.45	1.62			28.53	29.87	10.66	13.58
-0.94	5.27	13.43		1.31	1.6			-1.06	144.37	19.62	8.26
-0.79	16.58	5.64		-0.44	4.03			3.74	2	0.38	31.79
-0.11	6.28	5.49		2.31	2.14			40.12	0.57	59.4	2.06
-0.15	14.37	4.92		-0.33	1.82			90.25	53.68	2.06	6.25
-0.74	2.96	4.99		0.59	1.24			29.89	12.95	21.16	94.82
-0.63	5.67	7.15		-0.91	4.06			21.78	0.68	3.35	19.19
-0.87	14.79	4.9		-0.34	2.67			38.54	141.32	6.13	11.21
-0.61	5.58	8.85		-0.82	5.34			14.5	177	4.39	23.95
-0.46	11.81	2.35		-0.7	3.49			68.68	104.82	13.46	7.7
-0.43	16.32	12.29		-0.91	1.22			26.46	279.95	8.62	3.77
-0.48	4.21	10.78		-0.92	12.65			0.55	1.49	2.13	6.65
-0.63	7.26	13.83		-0.45				16.54	109.68	13.74	11.22
-0.72	-0.46	9.38		0.65				19.1	111.12	5.52	52.14
-0.82	25.6	2.5		-0.88				70.71	1.56	12.4	5.13
-0.43	14.79	19.11		0.02				50.95	172.5	9.36	14.77
1.98	-0.99	8.92		0.55				29.1	130.14	55.4	7.57
-0.14	1.93	4.23		-0.83				14.81	23.34	5.12	0.47
-0.5	0.81	2.86		-0.48				73.08	136.78	9.26	3.04
-1.06	3.84	27.94		-0.62				21.07	51.19	14.38	5.19
-1.05	3.95	28.76		-0.82				0.45	122.41	6.16	3.18
-1.03	10.01	6.58		-0.81				67.03	280.3	8.18	7.77
-0.76	-0.43	16.57		-0.07				16.99	142.22	1.1	-1.17
-1.04	1.51	21.86		9.83				25.3	22.63	17.92	35.39
-0.55	27.18	9.43		-0.81				26.93	142.55	1.34	3.46
-0.73	14.97	5.05		0.48				28.54	113.85	0.05	18.92
-0.81	34.89	20.16		-0.33				11.47	147.1	2.01	2.36
-0.68	17.22	3.12		2.42				-1.01	135.46	3.52	12.69
-0.73	10.39	4.69		0.94				-1.17	720.02	2.14	21.97
-0.95	9.23	13.85		0.22				4.15	144.55	6.18	10.32
-1.08	5.67	4.43		-0.29				-1.05	53.87	5.63	0.9
-0.75	20.79	4.53		-0.58				31.24	51.84	37.77	9.18
-0.9	14.62	2.24		-0.31				13.68	80.97	3.18	-0.72
-0.73	6.88	18.23		2.45				16.6	119.24	23	24.89
0.31	14.81	9.78		-0.32				21.92	26.3	8.06	13.94
-0.48	20.22	14.93		0.42				60.39	28.66	0.2	12.05
-0.64	5.31	7.84		0.23				28.78	98.16	10.75	7
-0.93	69.92	4.66		-0.54				17.99	-0.83	8.78	12.12
-0.83	6.66	8.69		-0.44				19.11	197.61	10.8	2.33
-0.53	16.07	5.48		-0.44				69.88	267.42	13.21	4.22
-0.59	5.6	16.19		-0.45				14.33	10.54	41.11	40.89
-0.76	5.58	6.74		-0.85				22.78	138.87	6.74	19.67
0.19	14.14	13.83		-0.54				31.37	120.5	27	14.35
-0.98	8.16	4.87		8.18				18.09	93.44	41.6	19.42
0.59	16.51	7.06		-1				39.32	2.21	26.4	13.66
-0.72	6.76	5.02		-0.17				24.43	26.91	3.55	23.23
-0.96	4.68	7.07		-0.03				11.39	64.61	2.55	0.92
-0.8	15.39	7.27		-1.04				30.02	43.36	3.45	9.77
-0.11	6.71	4.4		-0.73				40.89	279.24	5.27	5.59
-0.67	6.93	31.58		-0.42				14.55	11.42	16.54	2.43
-0.72	10.08	17.8		-0.35				18.26	6.65	25.53	-1.15
-0.38	17.5	4.43		-0.41				4.67	65	3.46	11.2
1.25	8.61	2.22		0.03				55.76	20.21	13.23	13.95
-0.18	29.24	37.34		-0.91				20.47	64.5	12.55	7.84
-0.24	68.16	16.9		-0.91				176.19	58.95	10.51	22.22
-0.55	34.48	5.87		0.73				116.48	72.3	4.28	9.14
-0.52	9.3	3.36		-1.04				58.73	49.95	17.97	19.5
-0.52	8.66	3.41		0.48				105.05	71.45	6.48	21.31
-0.28	74.33	3.04		-0.12				76.1	208.74	43.63	1.41
-0.85	9.45	5.44		-0.7				61.76	206.55	7.64	13.39
-0.63	17.03	2.23		-0.35				71.49	169.61	60.48	8.68
-0.69	25.54	3.28		-0.2				12.43	119.23	1.9	64.73
-0.4	5.94	8.76		-0.71				35.1	455.48	0.94	13.18
-0.99	97.69	2.87		-0.59				3.08	115.74	29.78	17.68
-1.04	40.02	4.01		2.79				26.41	95.24	10.44	40.49
-0.28	18.48	14.58		-0.41				9.78	284.67	1.22	8.23
-0.99	14.41	6.61		-0.27				63.84	271.34	2	16.1
-0.78	20.27	16.72		-0.86				129.32	72.94	2.36	8.37
-0.61	20.81	9.71		-0.81				66.94	325.43	2.3	6.03
-0.26	13.71	6.58		-0.06				31.78	292.46	2.24	41.51
-1.16	16.83	2.22		-0.94				20.71	40.41	0.57	11.67
0.02	13.62	15.85		-0.8				24.36	117.78	1.09	25.6
-1.08	24.01	3.87		-0.44				22.39	304.58	6.5	25.15
-0.91	16.07	22.19		2.42				58.1	18.85	1.6	6.13
-0.98	8.24	12.82		-1.03				72.94	17.39	2.61	39.99
-0.82	25.04	18.09		1.48				19.52	148.66	30.87	5.11
-0.89	2.35	2.54		1.47				64.51	2.41	23.04	-1.23
-0.51	12.62	29.12		0.13				61.08	0.66	14.19	1.87
-0.91	17.81	36.63		-1.15				24.37	106.04	5.44	16.13
-0.92	5.57	6.97		-0.85				30.54	304.91	15.41	18.61
0.25	24.17	1.59		-0.68				60.48	52.55	11.06	7.32
-0.72	18.63	7.93		-0.68				22.01	72.22	23.06	9.07
-1.07	26.54	14.43		-0.99				23.79	9.14	3.46	8.81
-0.9	10.85	35.38		-0.79				4.69	16.14	22.1	3
-0.95	6.51	33.59		-0.15				76.45	2.21	11.54	7.78
-0.71	18.53	12.86		-0.52				27.47	240.16	38.22	8.41
-1.29	3.47	4.4		-0.95				7.25	77.53	1.62	7.92
-0.91	22.93	9.88		-0.38				2.48	113.36	4.45	78.15
-1.02	3.93	11.03		-0.16				12.33	18.37	15.89	-1.05
-0.57	0.75	7.16		-0.8				14.25	42.14	6.91	4.55
-0.76	4.67	11.31		-0.14				7.82	186.48	11.7	7.97
-0.57	21.36	24.71		-0.81				36.29	240.02	8.02	4.13
0.17	6.02	6.28		-0.27				22.5	59.69	11.46	7.62
-0.89	5.66	6.88		-0.54				16.58	109.86	17.9	29.16
-0.88	4.36	24.53		-0.71				6.43	266.82	0.37	36.43
-0.99	3.62	20.71		0.07				15.83	219.48	1.57	14.44
-0.7	2.27	2.04		-0.57				8.59	335.55	21.19	12.38
-0.64	1.77	9.51		-0.43				27.45	4.14	6.64	7.39
-0.05	5.27	8.34		0.13				74.18	13.17	30.11	3.99
-0.92	5.88	17.33		0.59				142.89	60.39	4.17	21.12
-0.64	6.04	20.18		-0.73				45.61	120.65	-1.19	3.06
-0.96	3.04	24.51		0.49				32.27	110.14	3.75	6.87
-0.88	1.09	2.37		-0.69				9.9	-1.07	8.48	6.2
-0.9	11.95	5		-1.02				21.65	240.14	3.36	18.23
-0.52	3.54	41.78		0.15				3.13	98.31	4.1	80.14
-0.74	4.99	3.59		-1.09				20.4	93.47	3.69	7.47
-1.09	17.06	12.8		0.03				7.89	98.34	7.03	7.16
-0.49	-0.03	2.33		-0.58				7.2	-1.11	27.91	7.4
-0.56	1.81	1.61		0.1				22.09	4.08	-1.23	5.39
-0.97	12.07	-1.06		1.36				14.87	-1.11	5.51	0.56
-0.92	18.49	4.36		-0.55				10.76	93.88	9.15	5.56
-0.77	7.12	9.48		-0.99				28.18	50.94	62.63	14.14
-1.1	5.8	8.95		0.33				13.8	153.18	0.8	1.46
-0.96	0.08	16.02		0.31				8.57	280.77	67.97	45.15
-0.75	11.13	8.22		0.63				20.44	182.66	16.88	13.69
-0.62	3.53	12.98		-0.69				57.36	72.44	7.77	6.22
-0.61	7.04	5.71		-0.69				11.27	65.47	2.48	23.59
-0.84	6.54	21.44		-1.12				106.46	93.02	-0.04	32.82
-1.02	12.86	3.49		-0.49				59	358.92	10.73	79.86
0.05	-0.27	18.05		1.18				44.47	176.23	14.41	10.85
-0.57	7.84	19.45		-1.13				93.15	69.89	8.4	6
-0.7	16.71	18.58		-1.02				2.52	57.6	4.44	28.36
-0.89	6.64	29.22		0.66				0.96	63.32	0.8	12.4
-1.06	-0.76	17.03		-0.54				11.38	489.22	0.07	19.23
-0.93	8.91	26.06		-0.4				10.9	4.42	11.97	15.49
-0.17	4.53	6.05		-0.33				83.29	33.37	1.89	47.15
-0.84	15.78	5.84		-0.65				124.32	88.51	0.57	5.12
-0.72	5.55	27.44		0.37				37.98	192.54	4.26	9.45
-0.8	3.71	5.41		0.1				24.4	19.88	3.33	4.86
-0.53	7.29	32.68		-0.64				7.48	138.79	10.27	12.58
-0.71	11.66	26.92		0.02				14.87	66.8	-0.49	10.82
-0.58	15.3	10.02		-0.84				18.99	56.35	23.51	4.88
-1.03	7.46	58.07		-0.97				30.87	54.91	12.9	-1.21
-0.17	19.61	2.59		-0.63				14.28	39.07	4.02	34.95
-0.58	2.22	24.47		-0.77				39.91	46.48	22.4	58.91
-0.83	28.22	16.18		-0.54				22.11	296.61	53.69	12.96
-0.87	9.15	4.91		0.6				25.09	418.88	89.91	40.39
-0.23	10.26	17.25		-0.59				18.92	142.81	11.84	1.27
0.00327	7.15	11.72		-0.43				35.97	9.25	0.36	7.9
-0.69	10.24	4.31		-0.3				51.56	246.34	37.09	28.26
-0.78	2.76	3.53		1.02				18.97	290.39	35.7	4.38
-0.73	7.2	3.74		-0.06				29.75	101.99	30.36	38.35
-0.55	16.56	9.32		-0.67				17.14	97.88	-1.04	7.31
-0.97	2.39	9.7		-0.42				19.5	38.03	39.51	37.65
-0.6	8.46	0.91		-0.46				633.24	6.11	-1.06	9.16
-0.19	6.33	26.12		-1.03				194.59	52.69	26.6	9.54
-0.7	15.9	9.52		-0.52				103.64	18.73	7.14	-1.1
-0.69	9.17	4.2		-0.04				42.2	128.66	-1.14	19.13
-0.69	10.19	3.83		-0.84				30.66	8.52	-1.2	3.42
-0.44	3.34	5.05		-0.63				31.06	143.96	8.44	13.06
-0.47	3.44	54.11		-0.4				24.59	9.12	-1.19	9.08
-1.05	23.31	7.32		-0.43				-0.35	195.8	-1.25	9.82
-1.13	15.85	9.62		-0.87				24.34	0.89	16.76	4.52
-1.09	2.68	0.67		-0.27				61.19	20.48	-1.02	1.19
-0.78	0.62	1.16		0.65				84.34	8.29	3.09	5.02
1.3	32.99	8.97		-0.79				73.65	142.22	12.32	6.95
-0.84	3.39	7.08		-0.79				66.42	7.29	2.96	5.98
-0.94	13.62	9.61		0.27				36.3	85.44	4	-1.13
1.16	10.38	24.74		-0.62				28.15	4.27	2.44	6.2
-0.8	4.9	2.72		0.14				55.9	15.84	-0.99	10.75
-0.26	22.81	8.29		-0.45				64.47	1.81	-0.92	9.29
-0.37	7.48	6.34		-0.74				28.11	23.09	-0.81	2.51
-1.1	6.91	33.76		0.19				37.33	65.67	11.37	1.63
-0.63	9.78	27.91		-0.67				45.36	-0.8	6.8	-1.19
-0.73	1.17	9.24		1.93				84.5	849.88	20.58	11.46
-0.02	11.93	11.7		-0.63				37.37	299.96	15.35	9.88
-0.93	15.61	6.7		0.33				32.5	140.1	11.52	2.58
0.97	0.73	3.13		4.32				41.35	61.75	-1.05	3.77
-0.56	10.37	2.94		0.29				43.62	-0.95	4.39	25.62
-0.04	-0.09	6.7		-0.1				57.51	128.19	7.02	3.47
-0.77	19.7	-0.06		-0.32				57.6	-0.78	31.48	4.33
0.74	14.18	34		-0.14				121.57	18.32	5.34	6.17
-0.79	4.3	16.19		0.76				24.4	126.31	26.37	46.5
-0.99	13.51	6.94		1.7				78.91	22.96	44.58	9.4
-0.43	10.82	2.03		-0.56				11.83	148.81	16.19	4.44
-0.99	13.02	2.29		0.32				8.01	-0.99	25.1	3.68
0.08	3.04	34.57		0.09				41.36	237.63	39.6	3.03
-0.56	67.05	1.34		0.42				19.8	99	32.23	23.34
-0.51	2.78	1.01		7.38				58.2	158.31	29.32	2.45
-0.26	17.55	7.16		-0.88				222.81	152.67	0.31	5.65
-0.87	16.98	9.1		4.85				4.02	-0.68	7.91	16.24
-0.88	4.94	2.08		-0.2				7.05	338.06	61.81	11.95
-0.3	3.77	6.99		-0.38				68.36	-0.93	2.78	18.7
0.4	12.58	0.55		-0.44				84.03	56.23	7.12	40.94
0.03	4.92	10.33		0.26				57.97	188.32	155.59	11.1
-0.1	6.93	5.66		0.77				24.45	232.98	27.59	5.24
1.55	6.84	3.6		-0.4				22.89	501.26	5.47	3.84
-0.48	9.7	8.29		-0.73				33.88	196.39	5.05	9.54
1.01	9.1	9.19		-0.78				8.99	25.03	15.21	1.5
-0.63	13.09	5.26		0.27				73.26	37	11.06	11.29
2.23	13.95	-1.28		-0.16				11.2	118.77	12.76	14.42
1.97	5.14	-1.28		-0.95				9.8	89.88	9.56	15.33
-0.71	4.82	8.36		0.59				13.11	74.64	3.27	4.87
-0.56	11.96	-1.2		0.8				37.87	88.03	5.63	22
-1.01	6.4	-1.21		0.26				101.43	255.73	7.44	7.46
-0.55	6.81	3.66		-0.55				37.86	46.86	-0.46	14
-0.48	4.07	7.4		0.29				13.08	70.01	0.01	19.57
-0.21	17.14	3.67		0.47				11.82	47.68	3.5	21.99
0.08	8.18	8.59		-0.98				65.11	9.63	1.33	19.88
-0.17	13.21	7.25		-0.68				22.97	388.95	1.88	4.12
-0.82	6.99	3.44		-0.17				48.28	22.54	31.99	13.32
-0.77	1.17	4.37		0.03				12.9	52.12	12.4	17.1
0.35	9.01	-1.09		1.07				53.9	163.1	3.93	2.42
-0.56	6.82	18.13		-0.38				36.09	167.5	2.54	6.57
-0.28	21.13	12.25		1.17				23.83	162.51	1.85	2.35
-0.86	12.1	5.15		-0.15				39.25	232.67	2.18	3.82
0.2	15.53	9.22		0.3				13.92	41.6	6.87	34.71
-0.04	4.43	13.56		-0.12				80.66	-0.02	3.78	5.83
-0.94	7.62	6.7		-0.07				189.77	46.03	22.75	53.71
-0.65	62.18	10.02		-0.42				307.09	58.91	-0.26	48.32
-0.78	-0.29	11.37		-0.46				449.74	126.71	0.85	22.19
-0.46	38.1	6.03		1.8				273.88	15.75	18.91	12.71
-0.8	3.16	15.91		-0.77				22.97	42.21	7.43	3.44
-0.56	19.81	33.04		-0.84				46.8	72.38	12.1	6.98
0.00428	0.3	4.47		0.06				198.44	240.63	8.42	7.64
-0.79	7.74	12.68		-0.37				79.25	132.38	5.81	2.58
-0.96	3.18	13.71		0.77				67.34	37.91	13.33	5.19
-0.57	12.78	39.72		3.54				137.46	43.54	17.76	8
-0.68	7.08	15.36		-0.98				33.29	33.74	35.11	14.45
-0.96	64.45	6.61		-0.11				19.18	39.52	39.12	6.89
-0.93	13	115.43		-0.89				117.79	195.67	4.17	9.41
-0.19	51.6	149.91		0.39				692.33	169.85	14.61	13.75
-0.96	28.69	19.31		-0.71				123.14	55.79	3.64	7.63
-0.89	32.96	19.27		-0.39				18.73	283.77	10.43	11.97
-0.84	24.27	10.82		-0.15				56.94	183.53	10.32	9.88
-0.81	18.85	50.61		-0.18				8.38	150.73	3.59	18.08
-0.82	13.97	8.65		-0.6				9.67	14.95	8.52	12
-0.79	8.93	3.17		-0.84				25.27	52.88	17.22	7.12
-1.11	7.24	2.92		-0.1				88.35	77.58	2.89	10.56
-0.52	2.94	6.23		-0.54				20.31	79.53	4.4	10.7
0.03	20.66	4.99		-0.64				8.75	48.63	10.07	8.23
-1.08	6.03	8.26		-0.03				23.36	226.58	2.47	15.83
-0.24	4.58	8.56		-0.38				30.8	63.32	4.3	17.15
-0.84	20.6	7.22		1.42				26.83	80.91	36.03	9.52
-0.61	13.25	2.31		-0.79				90.24	23.48	10.55	35.37
-0.63	23.66	38.15		-0.05				12.71	65.6	0.07	57.36
-0.85	21.37	5.19		-0.71				76.46	161.35	3.42	41.61
-1.06	27.28	18.44		-0.05				59.25	52.35	4.65	4.95
-1.15	12.57	3.47		-0.06				51.47	116.49	11.45	38.83
-0.86	18.13	4.42		-0.77				15.63	45.26	5.62	30.17
-0.72	33.69	3.3		0.67				62.44	36.36	2.81	15.39
-0.74	23.31	34.39		-0.91				62.17	39.42	12.26	7.74
-0.72	17.51	1.48		1.33				47.7	67.11	4.09	2.93
-0.99	16.73	1.81		1.71				42.08	36.01	23.44	62.93
-0.94	12.62	7.08		0.55				-0.26	139.98	13.31	16.62
-0.72	18.49	7.16		-0.58				124.06	77.63	27.15	75.48
-0.65	6.15	2.39		1.7				50.49	224.67	-0.27	7.14
-1.21	9.9	14.47		0.38				63.41	24.49	2.49	4.04
-0.66	7.31	57.58		0.78				53.06	33.36	3.19	2.42
-0.76	12.78	10.14		-0.27				34.93	47.06	70.89	42.07
-0.51	7.02	5.56		-0.1				40.89	22.8	17.48	2.19
-0.63	12.55	89.83		0.19				131.37	20.83	28.03	37.93
-1.02	10.56	9.45		-0.63				86.96	8.7	6.63	8.79
-1.19	13.1	4.01		-0.42				33.86	14.63	49.25	6.94
-0.86	11.21	17.72		-0.2				31.41	51.41	12.84	11.93
-1.05	13.92	16.93		2.05				66.48	15.29	5.74	22.37
-0.93	7.65	12.33		-1				37.65	44.17	2.65	17.82
-0.25	33.31	15.02		-0.73				461.21	1.99	12.93	11.2
-0.95	9.35	12.83		-0.34				135.95	56.78	4.08	3.36
-0.76	3.72	27.4		-0.54				257.06	8.98	2.37	12.51
-0.84	8.89	33.65		-0.36				88.89	36.34	4.37	16.44
-1.18	14.42	43.04		0.44				206.05	37.78	2.56	18.56
-0.47	5.57	17.93		1.73				60.98	108.76	3.47	44.76
-0.46	5.79	24.24		-1.1				45.83	74.67	5.83	9.8
-0.61	6.08	48.04		-0.27				164.36	156.98	6.85	15.77
-0.96	4.04	7.92		-0.75				35.84	90.46	46.02	6.12
-1.02	25.06	24.4		0.52				88.65	32.67	20.36	5.14
-0.53	24.92	14.85		0.58				90.85	9.33	33.92	20.1
0.28	16.1	8.41		-0.95				66.07	245.94	33.19	9.47
-0.71	2.93	22.72		-1.16				111.78	109.26	20.49	11.65
-0.83	1.5	14.95		-0.32				78.94	25.71	29.69	6.33
-0.9	3.64	8.73		-0.32				44.48	18.51	16.85	11.63
-0.99	8.34	11.49		-0.49				21.48	10.26	7.01	14.91
-0.39	11.36	6.99		-0.61				54.05	-1.31	44.72	9.26
-0.44	8.54	6.82		-0.75				30.81	85.1	12.33	4.24
-0.31	15.93	7.74		1.66				53.35	19.43	4	17.89
-1.02	4.5	5.33		-0.13				16.88	60.44	16.12	13.83
-0.92	15.75	12.28		0.19				43.96	228.13	3.12	0.74
-1.07	13.07	12.37		2.1				27.95	-1.26	24.57	21.82
-0.13	11.36	15.24		0.1				0.47	35.98	1.44	11.8
-0.88	7.37	2.76		6.64				254.39	32.93	-1.1	1.04
-0.5	7.29	-1.14		3.46				119.87	29.82	-1.12	9.31
-0.73	1.66	1.68		7.02				13.87	24.45	29.85	13.21
-0.79	26.22	9.74		-0.1				42.1	36.04	7.13	13.13
-0.9	2.27	2.41		-0.06				56.97	36.11	-1.21	9.17
-0.98	16.4	-1.21		-0.26				45.82	23.24	-1.1	22.28
-0.57	8.16	1.51		0.31				11.97	4.94	5.23	25.63
-0.96	0.74	42.73		5.52				3.69	53.89	14.63	9.02
-0.98	54.53	1.37		3.17				156.4	2.2	16.37	9.56
-1.1	16.49	1.14		-0.16				-0.16	48.31	3.35	14.01
0.22	27.17	29.89		6.89				44.36	247.89	32.15	13.01
-0.3	3.81	4.06		-0.04				48.32	96.89	7.05	5.37
-0.77	12.47	40.68		3.34				-0.67	22.2	3.2	2.66
-0.62	26.11	25.32		-0.49				-0.79	70.6	31.34	6.28
-0.72	38.88	10.86		2.49				43.54	231.44	10.88	10.58
0.48	18.97	4.22		1.51				94.01	35.07	6.22	3.27
0.54	6.53	9.02		2.67				21.95	300.74	35.03	5.96
-0.37	3.73	9.43		2.11				50.66	40.52	9.48	8.03
-0.82	5.66	7.57		-0.41				96.31	44.29	15.79	8.22
-0.44	13.19	8.62		-0.42				65.55	13.55	12.56	10.89
0.17	2.61	6.26		1.92				83.64	21.28	6.23	7.09
0.12	3.66	16.7		1.05				17	35.32	7.03	29.63
-0.74	2.75	43.18		2.75				130.6	300.55	21.73	10.75
-0.99	32.55	48.22		0.11				16.34	53.89	14.71	9
-0.59	23.24	10.07		2.47				93.55	166.1	4.73	45.55
-1.04	11.33	11.67		3.42				37.14	1.64	29.2	7.87
0.15	6.14	12.18		-0.33				83.24	36.02	52.5	11.3
0.18	11.86	5.56		0.37				45.07	131.91	8.62	4.3
-1.01	22.75	7.66		-0.67				16.05	146.84	24.13	2.27
-0.28	18.66	25.45		0.26				0.76	44.05	2.02	5.81
-0.73	10.77	33.79		1.7				113.63	225.01	15.9	32.24
0.94	34.66	-0.93		1.62				66.35	26.36	13.34	81.4
0.13	18.79	24.84		3.59				60.51	29.03	18.2	6.12
-0.7	10.37	48.1		-0.000178				68.1	93.3	5.25	22.77
-0.72	8.62	11.74		0.03				97.26	126.91	26.17	7.51
-0.33	49.19	17.44		0.55				34.27	30.88	21.01	9.84
-1	10.77	35.32		0.44				121.28	76.35	6.28	6.1
-0.69	10.46	19.96		0.69				41.09	224.24	0.55	13.86
-0.74	5.52	39.23		0.67				24.6	220.37	14.28	9.11
-0.66	54.46	7.39		2.56				13.57	21.66	4.68	6.59
-0.72	157.26	16.37		1.36				5.84	522.63	6.43	3.68
-1.07	12.69	11.23		1.03				31.32	103.58	26.1	1.16
-0.000265	38.75	10.05		0.05				186.39	69.57	21.23	8.09
-0.39	17.28	5.47		2				45.81	119.91	19.76	19.15
0.12	1.93	19.33		1.74				45.29	62.95	1.26	17.81
-0.24	8.24	28.71		2.34				-0.6	42.23	14.3	11.95
-0.65	-1.05	7.83		0.83				-1.65	112.15	6.49	14.66
0.21	1.59	17.98		0.13					351.74	1.04	3.03
-0.38	20.5	17.85		-0.05					77.46	21.06	9.69
-0.54	11.02	19.68		3.23					243.69	13.95	3.23
-0.41	17.75	7.73		0.62					56.7	25.81	1.72
-0.31	13.64	20.69		0.11					138.11	6.46	5.49
-1.03	-1.19	21		0.65					153.35	4.29	5.64
-0.4	7.54	41.28		0.86					161.44	21.27	14.52
-0.3	22.01	29.25		1.25					25.62	143.62	2.67
-0.62	26.65	40.29		0.25					78.42	109.91	8.06
0.18	19.4	13.7		6.55					138.2	-1.2	5.62
-0.97	6.52	27.16		0.55					95.45	-1.2	10.54
-0.63	7.54	6.84		-0.35					165.1	119.3	1.72
0.17	16.89	10.34		-0.82					533.75	-1.23	18.71
-0.79	32.1	7.39		0.53					137.08	79.81	23.85
-0.11	21.46	13.27		1.97					267.51	13.16	1.85
-1.04	8.84	3.89		-1.02					77.26	3.66	0.31
-0.46	9.57	18.11		0.11					92.77	-1.07	4.23
-0.15	18.67	6.83		1.19					272.61	86.54	25.63
-0.03	35.41	13.05		1.91					153.11	8.62	43.88
0.26	23.24	35.28		-1					13.18	6.01	14.56
-0.71	181.36	9.51		2.16					84.3	16.85	3.29
-0.35	126.2	45.62		-0.7					107.21	-1.04	16.54
-0.91	76.62	32.12		-0.71					126.19	23.25	10.16
0.7	47.17	7.78		-0.18					-1.01	3.4	31.35
-0.56	17.49	16.69		0.86					-0.97	17.03	0.95
-1.3	21.7	9.64		-0.41					91.85	3.55	4.39
-0.91	16.48	6.72		0.95					87.46	2.32	40.48
-0.31	5.8	38.61		1.09					122.26	4.28	7.78
0.08	2.22	8.51		-1.07					138.81	18.18	17.73
0.06	30.94	8.27		0.88					66.95	6.16	3.38
-0.92	2.11	3.41		1					403.37	7.48	22.63
0.08	39.48	13.61		-1.02					62.64	0.9	17.8
-0.84	64.42	4.97		-0.34					163.16	25.52	4.8
-0.61	10.32	5.2		0.18					36.2	1.57	1.63
-0.36	26.02	18.44		-0.07					23.28	12.68	14.43
-0.8	4.57	10.59		0.04					22.85	9.26	37.52
-0.65	22.77	11.96		1.93					247.03	-0.35	9.63
-0.49	7.62	22.31		0.33					132	19.99	11
-0.24	17.68	6.08		-0.25					239.22	3.73	7.99
0.09	4.81	15.39		-0.47					-0.91	2.23	11.26
-0.22	5.45	7.13		1.75					82.75	9.64	15.31
-0.74	43.31	7.74		2.51					223.88	4.09	4.32
-0.58	20.35	-1.1		0.52					43.49	2.85	33.52
-0.83	65.18	6.08		0.16					634.34	15.31	15.97
-0.78	5.56	8.74		-0.83					24.58	22.59	1.74
-0.52	17	12.96		0.31					129.46	3.6	2.13
-0.74	18.65	7.33		2.65					8.56	67.87	7.88
-0.51	10.86	3.83		4.07					286.34	5.06	27.65
-0.74	12.01	13.36		3.29					107.09	3.5	15.94
-0.95	2.69	-1.04		6.77					2.03	89.01	32.36
-1.3	13.43	-1.02		3.77					31.72	5.69	10.03
-1.02	0.7	14.25		5.44					57	11.88	20.23
-0.77	8.5	5.57		6.44					110.69	7.56	8.59
-0.86	2.76	5.11		4.1					33.34	14.89	6.49
-0.43	3.88	10.44		-0.11					14.02	29.54	2.93
-0.75	20.8	10.27		2.35					113.19	19.37	26.93
-0.08	-0.22	17.29		2.02					5.76	4.13	3.3
-0.54	54.92	37.05		5.92					6.37	3.79	14.15
-0.9	68.92	6.02		4.14					43.35	19.82	2.45
-0.44	31.65	4.91		5.82					59.21	21.95	3.51
-1.08	1.56	13.22		6.29					144.7	23.39	20.53
0.09	9.72	13.39		8.05					362.73	18.21	14.3
-1.32	2.73	15.73		-0.47					32.36	13.72	0.47
-0.48	2.75	5.21		5.7					41.56	4.63	8.96
-0.34	3.11	20.39		4.01					0.84	23.08	15.03
-0.47	18.58	12.05		1.45					43.11	17.38	6.75
0.39	11.94	6.68		0.03					14.73	70.68	17.88
-0.65	64.2	13.02		-0.29					201.35	22.36	0.01
-0.7	8.21	17.77		6.37					140.27	30.73	28.06
-0.67	6.05	0.7		0.07					164.04	8.66	6.47
-0.7	4.55	9.04		1.13					214	1.83	9.85
0.15	0.69	3.17		5.92					115.2	15.95	5.22
-0.32	13.76	13.22		-0.47					182.54	5.07	18.06
0.34	5.69	31.7		0.47					18.5	6.74	6.92
0.26	8.5	12.75		1.22					54.49	15.25	15.57
-0.82	15.15	33.71		-0.76					7.73	1.89	30.96
-0.82	3.72	55.11		0.6					86.98	1.36	2.42
-0.17	3.45	9.17		4.68					150.29	3.75	46.69
-1.29	4.21	4.03		-0.17					142.89	26.02	5.66
-0.64	6.63	32.47		-0.59					188.15	52.71	2.6
-0.75	2.06	21.54		2.88					0.5	1.54	6.63
-0.24	0.88	20.82		3.34					17.47	27.48	15.87
-0.57	6.73	19.43		4.04					24.83	34.02	8.78
0.01	4.59	41.39		4.57					82.38	32.97	5.48
1.77	6.63	17.26		2.71					302.54	12.67	5.56
-0.38	3.61	20.32		1.04					37.13	5.1	-1.2
-0.56	8.11	51.65		3.96					1.03	4.7	1.23
-0.32	1.68	7.82		8.64					36.79	3.07	4.86
-0.98	9.07	20.03		7.6					248.31	5.34	3.15
-0.9	6.31	2.21		4.53					82.15	4.13	0.68
-0.51	7.55	9.55		6.03					13.84	17.07	61.94
-0.76	2.96	8.42		3.86					73.71	1.3	9.61
-0.81	3.44	14.44		4.08					103.38	1.15	-1.2
-0.93	5.69	14.34		3.06					209.16	10.38	20.71
-0.15	11.89	18.02		4.61					67.4	22.03	35.5
-0.73	0.68	0.46		-0.87					20.28	2.43	12.35
-0.52	3.98	9.72		2.05					64.71	17.72	9.81
-0.18	5.91	9.98		2.85					57.63	33.27	2.87
-0.91	-0.43	20.86		2.1					85.73	3.82	5.27
0.48	17.95	18.15		4.37					17.21	10.1	0.82
1.28	12.31	12.04		2.9					17.81	6.43	9.6
-0.89	5.92	26.63		11.38					21.23	20.86	7.61
-0.76	4.43	0.99		5.09					33.49	11.27	3.77
-0.45	26.49	9.34		5.98					34.21	21.15	1.33
-0.7	10.76	5.67		5.97					21.02	33.65	7.13
-0.58	5.72	4.16		2.31					356.62	11.55	9.89
-0.66	20.01	23.31		8.88					84.42	61.32	2.71
-0.57	10.57	7.09		3.58					118.35	34.93	27.47
-0.28	20.51	11.63		4.51					30.81	13.87	5.43
-0.68	8.91	14.23		-0.16					49.11	11.66	4.72
-0.36	7.05	17.09		10.06					276.39	1.38	6.81
0.72	7.4	9.75		2.02					247.35	13.08	1.64
-0.34	3.51	5.51		0.85					282.85	32.11	6.25
-0.94	23.01	7.54		-0.25					25.43	2.7	6.59
-0.57	6.96	13.85		0.56					85.51	3	4.83
-0.16	2.99	3.38		2.63					233.35	14.49	6.38
0.24	2.51	26.24		0.81					222.27	7.72	15.35
-0.54	9.17	4.12		0.61					175.71	2.73	11.78
-0.69	5.23	9.07		1.91					263.62	5.59	12.4
-0.48	13.25	29.98		0.91					56.86	10.45	2.23
-0.05	9.13	17.35		1.07					73.68	8.71	3.11
-0.7	10.29	23.51		13.92					99.55	4.04	3.58
-0.86	4.33	12.14		4.41					217.36	102.63	2.28
0.96	2.49	7.19		4.36					39.91	4.77	26.88
-0.6	17.78	8.47		3.58					137.85	8.2	1.66
0.43	10.56	5.81		1.22					88.64	2.14	5.36
1.28	4.12	2.31		1.37					206.97	69.92	5.79
-0.91	12.28	1.2		0.59					39.49	124.96	4.58
0.37	4.72	7.39		2.7					100.95	17.49	14.2
1.38	7.26	13.49		8.02					117.16	5.78	14
0.52	7.83	1.04		1.34					68.64	15.76	18.83
1.24	-0.49	6.17		0.61					142.97	4.67	29.21
0.67	17.42	7.52		2.96					44.99	44.45	2.19
-0.42	20.94	6.95		-0.31					224.15	23.21	16.77
0.53	18.93	14.91		1.16					10.29	103.48	11.53
1.94	22.46	24.22		0.06					77.32	56.88	6.52
0.96	9.9	6.7		0.59					264.62	81.21	15.11
-0.14	1.93	14.9		2.81					38.37	-0.88	10.22
-0.5	11.65	20.44		2.14					481.58	35.13	12.8
0.47	4.57	21.08		3.66					12.83	4.65	3.13
3.59	0.6	5.37		2.96					207	44.13	3
0.5	-0.87	19.11		-0.54					40.38	3.27	24.47
-0.42	8.09	5.72		0.78					34.54	3.42	6.72
-0.34	-0.31	24.35		1.66					89.82	-1.22	7.98
0.91	12.13	26.3		-0.19					114.5	-1.21	10.57
1	9.27	0.55		-0.23					1.56	-1.24	9.43
0.17	8.48	16.28		0.43					-0.31	-1.25	18.36
0.34	10.79	5.24		-0.58					13.23	6.66	28.58
-0.38	5.38	26.53		-0.1					193.03	6.37	19.66
-0.48	1.65	11.74		0.31					18.56	7.92	10.6
-0.67	27.73	11.24		1.95					70.9	3.94	7.95
0.61	8.45	8.71		-0.09					82.28	1.97	10.11
-0.1	-0.91	2.73		2.69					32.32	2.62	8.96
2.53	17.97	20.31		1.46					81.22	7.26	12.19
0.68	12.06	10.07		2.16					32.39	10.21	6.23
-0.33	16.53	7.62		1.87					-1.02	81.28	16.12
0.26	7.58	10.26		2.06					-0.61	1.17	4.08
0.66	7.01	7.78		2.39					49.3	51.71	8.01
0.45	28.56	14.72		8.63					9.77	0.81	5.77
-1.03	2.1	10.9		1.59					21.38	9.29	32.83
3.24	25.97	7.25		3.94					-0.76	42.03	9.05
1.48	4.28	2.41		1.31					399.13	4.65	8.22
2.9	-1.01	9.94		3.27					-0.88	1.41	34.46
0.41	12.77	8.38		0.86					24.37	2.39	6.62
-0.35	14.91	9.35		1.96					-0.11	9.79	9.06
-0.38	11.25	13.78		1.15					13.44	24.1	15.19
1.36	5.85	2.16		1.43					11.7	25.02	-1.23
3.54	10.27	4.55		3.4					73.03	6.76	18.53
-0.58	7.91	3.63		4.9					18.92	2.36	6
-0.66	44.46	7.98		-0.03					14.41	11.01	4.56
-0.44	12.02	3.09		0.94					104.01	22.22	12.1
-1	3.6	3.67		1.4					30.12	2.02	28.45
-0.19	19.28	18.45		1.85					46.5	15.78	3.41
-0.44	6.51	8.22		4.87					148.86	9.82	12.47
-0.68	11.42	6.77		2.71					34.14	0.61	-1.13
-0.21	32.97	1		-0.11					231.07	2.27	-1.23
-0.13	5.19	9.68		1.73					57.94	14.52	3.58
2.42	78.78	0.89		1.02					-0.34	4.2	15.74
0.92	10.62	3.11		0.44					31.07	3.03	47.61
-0.99	26.18	1.15		2.57					88.6	26.91	5.3
-0.08	31.75	10.87		1.81					6.18	28.43	13.7
-0.18	17.15	4.02		2.09					35.22	30.97	46.65
1.84	8.26	19.7		-0.52					25.36	-0.56	10.33
-0.91	2.94	14.45		1.16					15.1	47.66	6.51
-0.36	6.86	59.56		-0.98					175.36	1.74	11.91
0.12	108.64	15.73		1.6					157.73	0.74	50.74
0.34	36.19	14.6		0.89					56.81	69.95	13.03
-1.13	3.91	3.48		0.91					99.24	10.69	23.02
-0.72	6.77	11.32		1.93					159.64	108.3	7.3
1.1	10.8	6.66		1.94					37.29	0.46	7.31
2.01	0.63	11.26		1.49					21.56	16.84	3.37
2.18	4.56	11.68		0.47					1.6	9.7	67.62
0.06	7.55	42.38		0.64					115.97	30.06	17.86
1.22	8.06	13.54		0.49					298.37	13.24	8.2
-1.09	3.35	4.57		1.1					100.72	5.99	5.39
-0.82	7.64	0.51		1.16					360.92	18.75	15.02
-0.24	10.35	7.39		-0.35					16.23	8.34	18.58
0.69	26.01	15.63		0.23					6.31	6.35	20.77
0.26	30.75	1.82		1.73					227.43	9.61	13.2
1.45	14.18	36.77		-0.28					239.93	45.94	12.12
-1.28	25	2.56		2.32					271.79	-0.95	6.42
-0.19	50.11	3		2.15					23.61	34.9	11.62
0.02	6.97	28.46		0.25					74.18	103.38	16.81
-0.65	71.77	2.16		0.51					114.15	-1.13	24.93
0.23	32.2	26.64		-0.31					73.46	-1.2	17.82
1.64	4.43	8.19		0.23					267.72	-1.19	13.72
-0.5	16.09	46.06		0.66					139.13	-1.12	31.61
-0.86	20.46	9.27		1					238.55	11.24	13.9
-0.91	62.49	5.6		1.67					92.6	14.54	12.96
-0.48	24.43	10.57		-0.33					43.2	11.12	38.66
0.8	30.18	14.1		0.43					86.37	92.92	14.51
-0.46	15.94	49.21		2.29					255.7	-1.27	31.57
-0.04	19.49	11.59		2.5					130.85	28.06	54.32
-1.22	76.78	7.78		-0.22					136.68	14.25	18.16
0.27	21.94	16.91		0.43					122.33	80.11	7.19
0.53	126.34	9.55		-0.17					197.99	7.59	10.67
-0.64	6.31	-0.82		1.38					828.99	11.4	47.5
-0.64	11.24	-0.07		-0.61					757.21	68.51	18.48
-0.74	7.32	82.99		-0.68					412.5	20.34	25.65
-0.38	6.26	6.37		1.16					88.58	24.86	28.93
-0.26	16.68	0.11		-0.24					25.53	5.55	17.62
0.04	30.03	3.43		0.58					82.72	6.2	7.11
-0.81	13.3	45.49		0.94					420.49	-1.13	6.68
1.39	12.29	29.03		2.64					2.12	16.78	12.05
-0.04	18.79	12.84		-0.38					90.45	21.83	24.22
-0.7	20.42	52.24		0.99					72.48	115.67	13.14
-0.75	4.35	44.54		0.14					64.59	29.39	8.28
1.39	11.75	20.97		1.26					67.27	6.47	7.34
0.2	7.02	1.26		-0.4					146.16	17.89	21.93
-0.49	9.49	76.58		-0.35					187.17	10.02	20.14
-0.13	7.34	19.81		1.11					181.46	15.89	27.65
-0.34	5.19	7.15		-0.2					83.56	1.13	20.97
-0.54	8.94	11.75		-0.54					112.18	0.61	12.38
-0.4	2.82	12.77		0.1					35.03	22.46	8.86
-0.45	8.27	13.28		-0.75					121.85	0.23	72.26
[truncated: 15,608 more rows]

## Sheet: Supplementary Figure 5c
siCTRL	siVCF1-1	siVCF1-2	sip97	siCTRL+MG132
-0.14	0.01	1.89	-0.2	2.33
0.47	0.77	0.21	-0.14	3.5
-0.44	1.84	-0.14	1.81	9.62
-0.15	-0.1	-0.16	1.25	7.27
-0.66	0.53	-0.21	1.48	7.05
-0.12	0.03	1.54	0.34	2.32
-0.43	-0.34	6.9	0.58	4.43
-0.39	-0.24	1.12	-0.45	2.46
-0.19	-0.4	0.23	-0.18	7.74
0.17	0.55	1.94	1.11	3.6
-0.55	0.13	3.02	1.58	4.43
0.61	-0.26	0.76	0.22	5.54
-0.29	-0.21	-0.01	1.22	5.69
0.3	0.88	5.39	-0.02	10.12
0.5	-0.06	5.11	-0.26	8.67
0.54	-0.59	-0.01	-0.09	16.87
-0.19	-0.09	-0.4	0.95	2.5
-0.4	-0.25	3.3	0.08	2.67
1.03	0.93	-0.55	-0.26	22.41
0.29	0.1	-0.1	0.14	10.01
0.72	-0.14	2.42	-0.31	8.79
-0.09	-0.35	0.29	1.02	1.51
0.15	-0.38	1.43	-0.5	0.91
-0.53	-0.21	-0.11	-0.26	2.03
-0.49	4	3.12	1.06	6.07
-0.34	0.48	0.54	-0.07	10.73
-0.48	-0.05	5.91	-0.1	2.54
-0.4	4.46	-0.1	-0.27	9.59
-0.43	-0.35	-0.19	1.23	11.19
0.54	-0.21	-0.26	-0.42	5.08
-0.65	-0.03	-0.33	-0.35	2.45
-0.22	-0.6	6.95	0.27	3.61
-0.46	0.03	-0.31	-0.32	0.38
-0.4	0.25	2.36	-0.42	9.33
-0.39	-0.61	0.1	-0.26	8.11
-0.52	0.53	0.17	0.32	1.1
-0.59	3.36	-0.27	0.15	10.52
-0.03	0.37	5.36	0.26	17.05
-0.18	4	0.87	0.09	11.84
-0.61	2.07	0.13	0.07	0.71
-0.53	0.21	0.07	-0.39	3.55
0.11	2.12	0.71	3.31	2.77
-0.37	-0.09	0.26	-0.07	12.29
-0.43	0.51	1.24	-0.67	3.13
0.86	1.71	1.36	-0.21	1.04
-0.45	2.25	0.78	-0.56	6.52
-0.26	1.14	-0.17	-0.17	-0.37
-0.55	-0.05	0.11	-0.49	9.41
-0.37	-0.3	1	-0.33	40.56
-0.3	-0.54	8.13	-0.22	5.98
-0.59	-0.27	6.67	-0.21	12.71
-0.42	-0.04	0.42	-0.11	-0.63
-0.3	-0.43	0.2	-0.23	5.06
-0.53	-0.03	1.24	-0.17	1.12
-0.04	0.33	1.57	1.47	3.72
0.91	3.37	4.53	-0.32	3.77
-0.32	10.15	0.36	-0.2	8.17
-0.45	2.05	-0.18	-0.19	8.31
0.06	9.38	0.05	-0.26	3.06
1.76	1.07	-0.08	2.58	27.86
-0.26	0.09	-0.1	-0.49	6.14
-0.54	1.24	-0.41	-0.36	4.96
-0.45	0.63	-0.2	-0.43	9.06
-0.32	10.35	2.11	-0.34	1.68
0.33	1.09	0.35	0.07	3.85
4.92	1.05	2.5	1.8	1.67
1.52	0.42	-0.24	-0.29	1.25
-0.56	0.38	2.95	0.65	3.51
-0.48	0.69	-0.13	-0.25	13.07
-0.81	0.52	0.25	1.27	3.23
-0.53	3.78	1.28	-0.18	8.12
-0.24	-0.04	2.53	1.07	12.35
-0.49	-0.16	0.73	-0.11	0.92
-0.33	2.65	-0.38	0.9	5.99
-0.73	0.36	1.58	-0.62	5.63
-0.52	0.62	7.57	-0.55	4.5
-0.52	0.04	2.81	1.63	-0.55
-0.28	0.85	0.38	-0.46	0.42
-0.3	0.23	-0.02	15.38	3.48
-0.56	-0.11	4.01	-0.37	44.83
-0.22	1.02	2.78	0.21	0.3
-0.65	0.17	0.14	-0.33	4.39
-0.37	1.66	8.99	-0.35	7.27
-0.62	0.44	1.65	0.86	5.5
-0.22	1	0.58	1.33	10.2
0.3	0.41	1.87	-0.42	1.82
-0.14	0.92	0.69	-0.23	0.39
-0.5	2.37	0.92	-0.31	2.54
-0.63	3.41	1.01	-0.26	6.61
0.1	0.73	1.09	-0.35	0.64
-0.62	11.1	8.32	-0.09	13.79
-0.32	1.39	0.42	0.25	30.19
-0.46	0.74	0.01	-0.48	2.06
-0.18	1.73	1.39	0.6	4.44
-0.52	0.76	-0.07	0.26	1.77
-0.29	0.49	1.1	0.68	36.95
-0.4	0.83	0.97	0.94	8.41
0.37	0.46	2.57	0.48	4.88
-0.43	0.61	2.46	0.27	3.6
-0.48	0.75	0.5	0.42	4.38
-0.49	10.1	5.45	-0.18	3.45
-0.38	2	0.77	-0.46	9.92
0.07	-0.41	-0.19	-0.32	5.69
-0.51	1.34	0.92	0.59	7.22
-0.55	-0.19	2.82	-0.5	5.44
-0.49	0.96	0.55	-0.11	6.02
0.03	0.33	2.1	1.2	0.55
-0.5	-0.15	-0.11	2.36	9.04
0.13	-0.01	2.64	-0.19	21.05
-0.16	-0.26	-0.62	0.22	10.37
-0.46	14.56	0.31	-0.24	2.68
-0.27	-0.03	-0.14	0.77	6.59
-0.51	0.07	0.82	-0.34	5.91
-0.48	0.32	0.51	0.51	3.31
-0.39	-0.49	3.03	-0.24	0.62
-0.34	4.62	1.01	0.96	1.64
-0.24	0.1	1.39	26.26	4.89
-0.14	-0.06	-0.01	-0.07	4.8
-0.5	0.19	2.13	0.42	5.97
-0.43	0.53	1.27	0.87	12.24
0.68	0.01	0.49	0.49	11.14
0.06	-0.33	0.26	0.35	6.71
0.25	0.25	1.14	-0.02	5.41
-0.13	2.83	1.12	0.8	5.52
0.72	3.58	0.62	-0.14	3.59
-0.21	3.23	2.07	0.24	12.45
-0.21	0.43	-0.35	0.59	3.3
-0.63	-0.6	0.89	1.18	3.9
-0.2	1.06	0.73	0.55	1.72
-0.11	0.38	2.24	0.28	21.87
-0.47	-0.00486	2.34	0.4	4.7
-0.21	1.74	0.26	0.12	2.39
-0.23	0.6	2.56	0.52	4.53
0.09	0.24	0.66	-0.14	0.57
0.13	-0.41	0.07	0.29	0.65
-0.45	2.5	0.68	3.24	15.71
-0.08	3.26	0.25	1.3	9.28
-0.11	1.22	-0.02	-0.03	3.41
-0.1	-0.27	-0.14	0.92	2.33
0.01	-0.06	1.08	-0.01	1.89
-0.23	1.89	0.94	1.53	19.6
1.56	0.15	-0.43	1.26	1.22
-0.39	1.57	4.75	0.19	6.67
-0.28	1.13	-0.14	2.4	2.68
-0.17	0.52	-0.33	1.68	10.72
-0.24	0.99	10.56	1.55	1.84
0.09	0.37	-0.16	0.38	8.88
1.1	0.52	2.84	0.38	1.24
-0.4	1.81	6.43	0.08	4.59
-0.04	1.81	8.9	0.63	13.66
1.39	0.54	0.85	1.32	1.94
-0.15	2.2	-0.06	0.52	28.33
-0.06	1.52	0.71	0.92	3.41
1.64	0.43	-0.67	-0.42	7.99
1.36	-0.37	1.11	-0.15	2.09
-0.36	0.26	2.53	-0.03	4.48
0.000265	-0.26	8.03	0.52	3.15
-0.15	0.68	-0.49	1.01	4.35
1.48	1.16	-0.44	-0.03	15.55
0.32	-0.21	0.48	-0.12	9.12
0.37	1.19	0.03	-0.02	2.38
0.72	-0.11	1.48	-0.6	0.69
-0.13	-0.5	-0.18	2.26	2.6
0.29	1.09	6.78	0.47	21.33
0.36	1.2	12.3	-0.22	23.89
0.57	0.18	1.6	0.00372	12.76
-0.08	-0.36	7	-0.39	10
0.99	0.18	6.71	-0.13	5.6
-0.18	1.02	1.19	0.05	2.37
-0.31	0.58	0.49	0.2	4.72
-0.11	0.62	1.09	-0.68	2.92
0.08	0.79	-0.06	4.99	6.56
0.04	0.15	-0.01	-0.69	1.5
-0.17	0.65	5.45	2.05	7.82
-0.31	0.78	5.1	-0.33	12.94
0.41	0.32	9.89	-0.2	6.23
1	8.58	0.2	1.23	0.15
0.06	2.22	0.72	-0.19	10.77
0.23	1.58	0.14	0.49	44.65
-0.34	0.15	4.03	0.83	0.63
1.18	1.3	0.24	-0.21	1.52
-0.28	-0.17	2.35	2.52	9.8
0.61	2.46	61.68	-0.43	9.58
-0.23	0.16	0.56	-0.38	2.86
-0.02	0.9	0.81	4.16	5.21
-0.32	0.07	-0.14	0.59	3.58
-0.49	0.84	0.24	0.72	5.88
-0.14	0.87	0.57	-0.66	4.43
1.69	0.34	-0.17	0.35	2.37
-0.18	2.6	4.77	0.8	7.69
-0.08	0.65	0.22	0.84	2.97
-0.39	5.37	1.24	1.44	8.32
-0.25	0.98	2.58	0.72	5.02
0.04	1.52	1.94	-0.22	3.55
0.05	1.03	-0.00236	8.18	8.27
-0.41	1.1	2.53	1.02	4.43
-0.13	2.61	0.33	0.04	7.38
0.38	-0.24	0.5	1	6.79
-0.05	0.04	4.43	-0.37	19.08
-0.72	0.25	2.63	-0.22	2.15
-0.09	0.68	0.94	0.82	13.18
-0.36	0.13	1.26	0.69	1.29
-0.43	0.03	-0.11	-0.17	7.9
0.59	0.83	4.19	1.81	2.18
-0.44	-0.32	0.1	1.88	4.52
-0.5	1.58	0.67	0.03	4.49
-0.06	-0.13	1.34	2.1	12.15
-0.54	0.03	1.46	1.33	5.35
0.17	0.91	0.71	4.42	1.95
0.28	0.2	0.95	0.4	8.4
-0.05	1.07	3.62	-0.36	6.18
-0.14	0.17	0.71	0.58	16.92
-0.47	0.58	11.7	1.04	4.54
-0.29	-0.19	0.86	3.4	6.63
0.12	1.38	0.39	13.42	7
-0.5	0.89	0.35	0.89	11.66
-0.56	-0.33	1.19	5.81	4.42
-0.62	2.22	0.82	0.51	3.28
-0.49	0.03	0.21	0.6	5.04
-0.51	-0.49	0.84	-0.01	4.75
0.24	0.71	-0.15	3.23	4.68
-0.52	0.22	1.64	-0.2	11.02
-0.38	0.55	0.15	1.09	12.67
-0.33	-0.36	0.76	0.93	8.79
0.12	0.93	-0.09	4.53	8.97
-0.27	-0.14	0.01	0.29	1.36
-0.24	0.32	0.77	1.49	1.6
0.27	-0.33	-0.06	0.53	5.49
-0.69	1.58	-0.23	0.29	21.97
-0.16	-0.15	3.87	0.81	5.47
-0.67	1.36	-0.35	0.76	8.21
-0.43	5.07	-0.05	3.18	6.16
0.03	0.22	-0.07	0.04	5.36
-0.07	3.09	-0.56	3.24	2.62
-0.7	0.43	1.19	0.44	11.25
-0.46	-0.15	-0.3	1.09	4.77
-0.59	0.35	-0.19	2.92	1.09
-0.28	-0.27	0.42	-0.12	15.69
-0.54	-0.27	-0.04	0.42	3.71
0.06	0.65	1.07	0.82	6.11
-0.19	0.14	8.17	0.67	10.3
-0.37	2.88	-0.17	1.39	19.12
-0.11	2.1	0.23	0.46	8.18
-0.26	0.56	-0.23	0.01	9.31
-0.5	-0.65	-0.52	0.98	7.68
-0.71	0.63	0.49	0.86	6.42
-0.36	0.64	-0.64	18.82	5.31
-0.11	0.93	-0.11	-0.36	3.26
-0.5	-0.42	2.79	0.47	0.25
-0.12	0.71	-0.27	0.83	14.21
-0.34	1.44	1.78	1.73	8.79
-0.22	0.72	-0.31	0.4	6.51
-0.35	0.51	-0.64	2.04	15.48
-0.56	0.34	1.62	0.29	0.88
-0.56	1.16	0.37	-0.21	2.72
-0.58	1.17	0.05	1.15	6.72
-0.13	0.86	-0.36	0.29	5.56
0.04	2.02	-0.23	1.15	6.59
-0.2	2.22	0.08	-0.06	26.35
-0.24	0.16	-0.16	0.25	6.94
-0.36	0.65	10.55	0.57	5.45
0.29	1.97	-0.37	0.99	3.05
-0.61	0.81	-0.09	1.21	2.24
-0.74	9.56	0.7	0.3	5.6
-0.25	0.74	0.1	0.35	10.41
-0.28	-0.11	-0.42	0.63	5.42
-0.37	0.72	0.49	0.05	18.54
-0.52	-0.53	1.1	3.52	11.56
-0.44	1.32	3.3	-0.15	10.62
0.73	8.32	-0.04	3.17	2.68
-0.39	5.64	0.37	0.73	2.88
-0.42	2.23	-0.24	-0.21	6.56
1.02	-0.37	0.3	-0.3	5.21
-0.38	-0.07	3.1	0.26	0.37
-0.18	0.72	-0.13	-0.65	15.15
-0.07	1.22	0.86	4.08	4.92
0.28	0.37	-0.47	-0.01	8.31
0.17	-0.39	-0.23	1.14	5.83
-0.46	0.54	0.6	0.39	12.65
0.38	2.18	-0.12	-0.06	10.49
-0.78	-0.16	0.22	-0.05	4.95
-0.15	2.51	2.72	0.7	3.2
-0.45	2.95	1	0.1	2.8
-0.49	0.76	0.45	0.33	9.29
-0.39	19.02	4.05	-0.36	4.37
0.21	0.7	-0.38	-0.13	2.82
0.02	0.2	-0.01	0.14	2.02
-0.26	-0.32	-0.28	0.27	4.2
-0.72	2.36	-0.23	-0.48	1.33
-0.2	5	0.23	2.95	7.03
-0.57	1.27	0.03	1.7	15.2
-0.4	0.81	1.1	0.46	1.77
-0.39	0.25	0.61	-0.31	10.02
0.1	0.05	2.66	0.96	-0.04
-0.13	0.82	1.04	0.13	1.67
0.28	0.27	0.14	1.98	4.98
-0.05	1.54	1.91	-0.39	7.09
0.05	-0.44	2.17	5.18	2.33
-0.24	1.84	-0.18	1.28	1.9
-0.29	0.000511	0.97	14.66	7.9
0.29	0.89	0.76	-0.05	3.38
0.04	2.94	3.36	-0.36	7.25
0.05	5.11	-0.25	0.25	25.59
-0.46	0.39	0.43	-0.27	4.9
0.52	0.04	1.82	2.93	16.48
-0.47	-0.06	0.18	0.43	2.61
-0.29	1.21	5.92	-0.41	3.42
-0.16	-0.03	0.75	0.2	0.55
-0.42	-0.17	-0.27	0.99	13.76
0.08	0.64	-0.22	0.12	1.4
-0.23	-0.1	5.35	-0.28	2
-0.04	-0.28	0.84	-0.12	8.36
0.09	2.47	0.06	-0.33	1.62
-0.08	0.89	7.1	-0.23	5.06
-0.00169	3.27	0.09	0.45	3.82
-0.24	-0.18	1.02	-0.23	6.91
0.65	5.12	0.34	-0.27	7.47
-0.3	-0.54	3.05	1.24	12.8
-0.02	0.74	0.65	0.25	26.04
-0.36	0.13	0.43	0.35	4.95
0.35	-0.3	0.17	-0.24	4.4
-0.27	1.16	0.56	2.39	4.87
-0.44	-0.37	-0.38	0.87	46.78
-0.05	1.97	6.45	0.08	-0.07
0.01	1.18	1.3	1.02	7.77
-0.48	3.25	-0.24	0.26	-0.35
0.33	0.92	2.21	0.13	1.4
-0.57	0.62	-0.14	-0.13	1.7
0.11	0.18	1.59	-0.1	3.83
-0.25	0.52	3.12	-0.16	3.57
-0.43	1.52	2.5	-0.06	7.16
-0.11	0.15	2.37	0.19	0.57
-0.12	0.11	-0.46	0.07	6.72
0.26	0.01	0.63	0.28	0.17
0.1	2.7	1.79	2.28	5.93
0.98	0.78	1.72	2.26	4.75
-0.18	-0.17	0.84	0.35	8.97
-0.22	0.6	0.36	0.57	0.47
-0.04	-0.37	1.96	-0.35	2.96
0.24	-0.18	1.31	4.28	1.76
0.01	1.92	-0.06	-0.02	2.65
0.44	0.26	1.14	0.47	6.53
-0.08	1.09	0.00458	-0.54	10.05
-0.27	-0.34	0.29	-0.05	51.25
0.41	0.25	1.73	-0.56	5.19
0.11	-0.1	-0.44	0.58	2.19
-0.22	0.36	2.53	-0.3	1.74
-0.26	-0.37	1.19	0.86	6.84
0.31	3.94	0.48	1.84	1.11
0.09	3.08	0.15	-0.34	1.93
-0.07	0.87	1.73	-0.36	6.33
-0.3	6.36	-0.6	-0.3	31.92
1.1	1.87	1.24	-0.16	6.99
0.33	3.13	13.17	0.04	4.42
-0.11	1.77	3.5	-0.35	1.34
0.16	0.25	1.6	2.15	2.93
0.06	1.3	14.45	-0.62	0.73
-0.21	2.39	1.37	7.69	4.38
0.37	2.95	5.8	-0.00389	0.22
-0.29	2.62	2.49	0.03	23.47
0.2	0.79	5.09	-0.35	47.19
1.06	1.82	0.61	-0.43	1.67
-0.1	3.25	-0.51	-0.37	9.26
-0.24	0.55	0.04	0.4	3.24
-0.11	0.69	8.69	-0.53	1.14
0.91	2.42	0.99	0.31	6.28
-0.06	1.31	-0.28	3.88	6.49
0.06	1.84	-0.53	-0.53	4.12
0.11	0.58	4.89	-0.09	1.92
0.62	0.56	3.54	0.1	146.33
-0.07	1.33	4.54	-0.64	2.4
-0.11	0.63	0.48	1.3	7.72
-0.4	9.6	-0.29	-0.14	10.37
-0.31	1.7	7.81	-0.33	6.98
0.17	0.89	0.45	-0.04	1.6
-0.11	1.76	1.74	0.26	7.62
-0.33	1.77	3.61	-0.19	0.87
0.5	4.17	-0.25	-0.49	2.44
-0.08	2.52	3.2	-0.65	4.2
-0.28	3.71	51.63	-0.08	1.09
0.43	1.77	0.04	-0.15	0.67
-0.35	1.01	1.62	0.24	4.7
0.1	0.07	0.35	0.11	4.22
-0.23	8.52	1.24	-0.49	4.49
-0.23	2.94	2.25	0.07	9.73
-0.05	1.22	0.8	-0.39	2.22
-0.05	1.35	0.64	-0.32	1.96
-0.16	0.04	0.5	0.02	18.76
-0.24	0.02	0.77	-0.36	3.49
-0.09	1.76	0.81	-0.33	19.91
-0.04	1.41	0.44	0.57	6.11
0.5	8.97	1	0.2	5.37
-0.27	1.98	1.36	-0.65	20.75
-0.41	0.76	2.3	-0.19	8.3
0.37	3.87	0.2	0.32	7.36
-0.33	-0.04	1.24	0.63	1.64
-0.21	-0.01	2.39	0.41	2.28
-0.7	2.74	6.17	0.05	4.17
-0.26	0.41	0.89	0.03	2.48
0.01	11.3	1.77	-0.04	1.82
0.01	0.03	-0.41	0.16	0.27
-0.39	-0.14	-0.27	-0.08	6.64
-0.36	2.04	2.74	-0.06	1.97
-0.77	1.85	0.8	-0.11	8.67
0.79	6.3	2.35	0.39	2.2
-0.16	8.14	4.35	-0.03	2
-0.37	0.68	6.57	-0.35	17.73
-0.3	3.25	0.2	-0.04	8.64
-0.24	0.02	-0.38	0.37	4.57
-0.24	2.12	1.09	-0.06	4.69
-0.04	1.4	5.77	-0.42	1
-0.27	2.05	3.26	-0.07	22.09
-0.49	0.82	0.12	-0.52	8.65
-0.61	1.64	0.31	0.42	16.66
-0.01	-0.13	0.69	1.37	2.35
-0.56	1.87	1.63	0.17	7.59
-0.06	3.03	0.87	-0.5	3.43
-0.37	0.44	0.47	-0.09	1.16
-0.64	3.68	1.18	0.2	9.81
-0.68	-0.17	1.92	0.3	15.78
-0.18	0.83	5.22	0.42	11.69
-0.06	3.36	0.6	-0.55	5.68
-0.63	1.36	12.65	2.3	10.18
-0.35	1.19	0.44	0.37	16.62
-0.08	1.97	0.71	0.65	4.78
-0.51	0.49	1.66	-0.04	8.23
-0.49	1.26	2.1	-0.25	5.56
-0.7	6.71	-0.19	0.2	1.7
-0.44	0.13	1.6	0.97	4.4
-0.17	3	7.59	-0.34	4.76
0.57	0.75	0.34	0.51	3.32
-0.56	1.32	0.47	0.2	2.46
-0.32	0.48	2.08	0.89	2.97
-0.2	-0.09	-0.14	2.64	22.44
-0.17	1.03	-0.17	0.44	5.33
-0.45	2.2	0.84	2.48	7.06
-0.23	-0.21	0.07	-0.03	5.07
-0.72	1.65	0.72	1.65	5.4
0.36	2.23	0.1	1.45	1.74
-0.48	0.71	1.58	0.13	14.23
-0.44	1.52	1.82	-0.28	12.42
-0.51	0.47	0.06	1.2	8.54
-0.44	1.2	0.26	0.54	8.38
-0.29	0.44	1.17	2.34	5.4
-0.29	-0.14	-0.04	1.3	6.79
-0.49	2.56	2.04	2.17	1.06
-0.52	2.39	0.52	-0.13	8.17
-0.65	1.96	0.72	1.8	1.85
-0.6	4.84	11.39	4.88	8.03
-0.61	7.27	2.55	1.05	5.49
-0.55	5.72	1.71	0.33	10.73
-0.11	-0.36	2.23	0.31	2.14
-0.45	7.5	1.11	0.79	3.08
-0.51	0.68	4.5	0.67	4.29
-0.39	19.53	-0.34	0.87	8.08
-0.3	1.74	0.01	2.23	4.23
-0.13	-0.52	6.03	1.19	4.35
-0.56	1.87	-0.03	0.11	8.9
-0.13	0.27	-0.46	0.15	10.83
-0.46	0.7	1.41	1.96	17.25
-0.4	0.76	-0.45	0.24	4.92
0.2	0.8	-0.23	0.32	5.16
0.26	3.39	-0.46	0.81	1.99
-0.44	0.23	-0.5	0.8	-0.01
-0.56	0.48	3.72	0.32	1.93
-0.4	0.17	2.59	1.03	0.81
-0.42	0.57	2.33	0.86	5.45
-0.13	4.21	-0.24	-0.05	2.29
-0.77	5.37	-0.41	0.21	4.84
0.4	3.23	-0.09	0.37	1.23
-0.15	0.68	-0.15	0.3	0.83
-0.3	0.87	-0.13	1.28	10.41
0.03	10.86	-0.54	1.29	7.86
-0.19	0.57	1.22	-0.21	8.21
-0.35	1.34	0.99	0.04	6.41
-0.48	-0.26	0.44	-0.23	11.46
-0.59	0.27	0.53	0.37	3.44
-0.36	1.51	-0.13	1	4.41
-0.61	1.6	-0.42	0.38	2.82
0.05	0.62	-0.37	-0.27	4.69
-0.07	-0.39	-0.32	0.09	11.32
-0.47	0.79	0.29	1.03	8.67
0.86	1.79	-0.13	0.32	4.41
-0.13	1.41	2.04	2.14	3.86
0.05	0.59	-0.25	0.67	10.71
0.00226	3.64	0.22	-0.21	5.23
-0.35	0.46	0.18	0.2	5.86
-0.15	4.11	2.42	-0.11	4.1
-0.18	0.55	1.52	0.24	15.35
0.14	2.16	0.93	-0.15	2.78
-0.38	1.59	2.17	-0.04	3.07
0.04	0.85	0.2	0.17	5.57
-0.21	1.11	1.45	-0.07	15.16
0.04	3.5	1.94	0.36	12.45
-0.14	-0.34	1.96	0.3	15.84
-0.37	4.75	0.78	-0.24	3.72
0.11	5	-0.02	-0.14	8.69
1.49	0.86	0.28	0.25	2.55
-0.34	1.91	5.14	-0.47	7.54
-0.46	3.99	-0.11	1.85	1.86
0.04	0.17	1.74	0.82	1.49
-0.19	-0.11	1.24	0.02	5.97
-0.15	0.86	0.28	0.49	2.6
0.29	-0.11	3.31	0.01	6.02
-0.29	1.54	-0.24	0.36	4.97
-0.04	5.79	3.68	-0.39	1.19
-0.31	1.01	0.98	0.47	1.2
0.26	0.13	1.01	-0.55	1.33
-0.15	-0.64	0.75	-0.3	7.21
0.17	0.89	-0.04	0.16	10.1
0.4	2.3	1.93	-0.69	7.8
-0.12	0.49	-0.08	0.18	9.03
-0.5	3.8	0.54	-0.63	10.55
-0.32	0.25	-0.48	-0.41	0.5
-0.23	0.08	0.87	0.64	4.36
-0.23	6.14	-0.14	0.23	4.5
-0.09	0.98	-0.12	2.94	8.19
-0.19	0.21	0.09	1.43	22.49
0.05	5.19	-0.58	0.39	15.79
-0.25	-0.3	-0.31	-0.48	13.68
-0.45	-0.16	0.18	-0.6	3.82
0.36	-0.11	0.38	2.19	-0.07
-0.06	1.11	0.38	0.24	8.08
-0.17	7.55	1.65	-0.13	10.13
-0.04	1.52	0.47	-0.59	1.53
-0.12	0.28	0.36	0.49	0.87
-0.12	0.25	4.24	1.69	3.58
-0.52	0.41	-0.38	0.09	3.55
-0.6	25.34	-0.34	-0.03	3.34
-0.59	3.52	1.47	0.29	2.18
-0.14	-0.53	-0.1	0.87	4.25
-0.27	1.18	-0.12	-0.44	1.13
-0.5	-0.17	0.05	-0.1	4.55
-0.16	3.53	-0.52	2.09	16.01
0.14	0.26	-0.26	1.2	13.74
-0.04	5.75	0.04	-0.29	1.21
-0.69	0.09	0.05	-0.59	0.66
-0.18	0.13	6.16	0.04	9.1
-0.73	-0.09	3	0.12	2.55
-0.47	-0.37	1.83	0.13	8.47
-0.27	1.45	5.06	0.19	8.61
-0.13	0.24	0.19	-0.21	18.54
-0.58	7.76	1.57	-0.09	6.87
-0.2	-0.37	-0.02	0.31	7.86
-0.57	1.31	5.13	-0.08	10.82
-0.69	-0.22	-0.21	-0.63	1.16
-0.55	0.49	1.48	-0.35	2.07
-0.37	1.1	-0.29	0.61	3.43
-0.17	0.87	0.00289	-0.33	3.25
-0.48	-0.02	0.11	0.1	4
0.46	-0.28	0.54	-0.77	4.26
-0.52	-0.49	-0.26	-0.2	8.19
-0.72	1.92	0.42	-0.33	1.15
-0.5	1.05	0.67	0.00337	11.73
-0.02	2.13	0.66	0.32	2.71
-0.62	2.85	0.2	0.22	7.26
-0.39	5.93	-0.000911	0.52	10.14
-0.34	0.46	4.78	-0.27	2.13
-0.57	3.01	0.18	0.42	1.93
-0.44	1.59	4.69	-0.15	6.25
-0.34	0.93	0.27	-0.29	4.3
-0.46	1.62	1.49	-0.43	10.77
0.02	0.21	0.94	-0.24	1.28
-0.47	3.28	0.24	-0.18	4.55
-0.54	-0.62	0.57	0.18	2.06
0.02	0.96	2.57	-0.56	15.92
-0.42	0.21	-0.16	0.77	4.9
-0.44	-0.39	0.36	2.45	26.91
-0.48	0.45	-0.31	-0.32	25.41
-0.35	2.4	-0.25	2.64	12.6
-0.48	2.34	0.77	0.66	2.95
-0.43	-0.08	0.3	-0.21	1.22
-0.49	0.29	2.01	0.27	4.69
-0.25	-0.29	0.86	-0.32	0.22
-0.7	-0.03	3.59	-0.1	4.46
-0.53	1.84	-0.15	-0.17	3.96
0.74	2	2.08	-0.33	0.79
-0.47	2.8	0.39	0.16	10.02
0.01	-0.43	0.35	0.3	4.26
-0.73	2.84	0.24	0.4	18.18
-0.56	-0.01	2.62	-0.2	7.47
-0.42	1.07	-0.29	0.08	4.56
-0.49	-0.22	-0.11	0.3	4.07
-0.36	0.08	0.78	0.08	3.74
-0.42	1.25	0.47	-0.47	7.29
-0.44	0.19	-0.01	0.08	1.98
-0.53	-0.1	0.73	0.57	6.63
-0.34	-0.13	2.57	0.45	1.3
-0.24	0.11	2.48	0.19	8.62
-0.27	2.79	-0.3	0.63	18.34
-0.61	0.86	0.59	-0.18	12.75
3.93	3.19	0.13	0.00406	4.29
-0.64	0.38	0.14	0.54	5.79
-0.25	0.15	3.45	0.21	4.92
-0.75	3.64	-0.25	0.67	10.54
-0.36	6.55	2.23	-0.06	0.86
-0.4	1.18	2.01	1.02	2.53
-0.26	0.94	-0.48	0.55	7.14
-0.27	1.57	1.24	-0.17	3.71
1.45	0.58	0.02	0.5	8.01
-0.36	0.4	-0.29	1	9.63
-0.66	0.8	2.05	-0.11	7.73
-0.44	1.17	0.93	1.51	8.38
-0.66	1.64	0.22	0.75	3.29
-0.01	0.68	-0.00444	0.53	1.27
-0.35	1.76	1.68	0.71	2.4
-0.15	0.11	0.06	0.8	5.7
0.31	-0.34	0.08	0.66	10
-0.73	-0.1	0.25	0.85	7.53
-0.51	0.01	5.25	-0.03	11.34
0.03	1.36	1.77	0.18	0.58
-0.53	1.41	0.85	-0.12	0.2
-0.23	-0.19	1.14	0.5	6.1
-0.4	1.61	0.99	0.94	3.37
-0.53	0.62	0.37	0.43	4.03
-0.05	1.64	-0.25	0.74	12.49
-0.49	-0.27	0.73	-0.41	19.5
-0.27	0.46	0.56	0.33	2.81
-0.09	2.05	2.93	0.61	3
-0.2	2.08	-0.29	-0.36	11.56
-0.03	0.3	2.36	0.17	5.55
-0.26	0.19	0.37	-0.21	6.24
-0.22	1.03	1.27	0.93	2.41
-0.45	0.69	0.46	-0.06	0.95
0.05	2.56	-0.01	0.78	7.93
0.07	0.96	-0.12	0.26	-0.56
-0.13	0.82	-0.4	1.28	0.82
-0.4	0.06	0.89	0.4	1.93
-0.64	-0.44	0.3	0.5	5.77
-0.52	0.45	0.22	0.07	1.24
-0.17	-0.2	0.58	1.26	3.03
-0.47	-0.29	0.66	0.22	1.76
-0.35	0.2	-0.04	-0.06	7.31
0.21	4.07	-0.36	0.26	3.23
-0.64	2.43	0.24	-0.08	18.06
-0.63	2.1	0.23	-0.18	7.8
-0.12	0.2	2.7	-0.3	2.57
-0.22	4.12	0.13	-0.21	2.34
-0.56	1.56	0.06	-0.02	7.92
-0.16	0.25	-0.54	0.57	2.41
0.32	0.77	0.13	0.12	2.65
-0.22	0.5	-0.03	-0.62	9.72
-0.34	1.11	2.39	-0.58	7.02
-0.34	-0.05	4.6	0.26	5.46
0.18	1.39	1.52	-0.2	1.78
0.08	-0.02	1.41	0.04	23.4
0.17	1.08	0.52	-0.1	6.34
-0.33	-0.14	-0.1	-0.00487	11.7
0.27	1.02	2.12	0.25	1.41
-0.3	1.82	-0.05	-0.56	5.79
-0.21	-0.02	0.25	-0.18	7.19
-0.14	-0.24	0.33	-0.02	2.04
-0.48	0.4	0.33	0.45	1.89
-0.31	1.18	0.08	-0.52	6.11
-0.13	-0.15	-0.27	0.07	2.72
-0.08	-0.32	0.01	0.15	2.9
-0.36	-0.62	0.12	0.29	16.61
-0.13	-0.47	0.61	-0.05	3.9
0.23	2.12	1.05	0.07	1.35
-0.2	0.71	-0.27	0.01	3.71
-0.09	0.45	7.32	-0.34	1.93
1.61	-0.24	1.27	-0.29	3.67
0.09	0.32	0.78	-0.19	8.08
-0.08	0.93	4.09	-0.31	3.97
0.18	0.63	0.62	0.72	0.13
-0.35	2.19	2.23	-0.01	1.34
-0.23	-0.12	1.52	-0.25	12.48
0.07	0.16	0.59	-0.24	2.62
0.12	-0.13	0.19	-0.41	6.39
-0.28	0.07	1.05	0.34	12.91
-0.42	-0.41	0.11	1.01	4.28
0.12	0.5	0.29	-0.33	2.06
-0.08	-0.25	0.36	0.64	25.36
0.06	0.45	1.27	0.32	8.42
-0.27	2.37	0.21	0.09	3.52
0.2	1.28	0.01	0.06	3.33
0.03	3.33	2.07	-0.31	4.01
0.06	10.2	-0.06	11.19	18.05
0.2	-0.07	-0.3	-0.11	2.43
0.6	0.65	1.42	-0.49	5.25
0.39	0.33	7.07	-0.2	0.36
0.45	0.38	0.21	-0.48	11.19
2	0.46	0.18	-0.82	3.09
2.16	0.48	0.41	0.13	5.35
-0.45	0.43	-0.06	0.2	5.8
-0.27	0.4	-0.11	0.27	0.56
0.66	1.12	-0.27	18.43	6.58
0.69	-0.01	1.09	0.05	4.19
0.84	0.28	0.15	-0.08	2.95
0.37	0.68	0.69	-0.42	1.17
-0.12	1.52	0.68	-0.76	4.83
-0.04	1.45	13.12	-0.17	3.01
-0.06	2.32	2.96	1.67	3.89
-0.06	0.49	6.8	-0.12	4.76
0.03	0.3	1	0.35	3.58
-0.09	2.31	0.00179	-0.4	5.57
0.77	0.43	0.07	-0.01	2.78
0.12	0.04	1.59	-0.36	3.67
-0.03	2.62	1.35	-0.59	16.82
0.49	0.53	0.94	1.67	7.16
-0.51	3.02	0.11	4.52	6.44
0.48	1.99	1.34	0.86	0.78
-0.12	0.58	0.6	-0.33	22.97
-0.47	1.74	1.02	-0.27	11.25
0.27	0.66	6.71	-0.27	1.55
-0.12	1.24	0.62	-0.44	1.75
0.13	-0.27	1.9	-0.16	5.14
0.02	0.05	0.6	0.19	1.54
-0.33	3.23	0.69	0.51	6.39
-0.28	0.58	1.65	1.16	4.14
-0.09	1.85	0.29	-0.28	17.75
-0.19	0.42	-0.11	0.1	12.43
-0.19	0.53	1.19	-0.83	6.48
-0.3	0.33	9.36	-0.39	1.86
-0.37	0.18	2.19	-0.32	2.57
-0.16	0.55	0.23	-0.26	-0.17
-0.03	0.72	0.42	1.02	-0.16
-0.32	0.12	10.36	-0.03	4.96
0.27	0.58	2.62	-0.39	7.31
-0.43	0.03	11.17	-0.31	0.94
-0.14	0.05	4.39	-0.26	4.39
0.03	0.06	-0.07	0.9	8.76
-0.28	0.92	1.63	-0.42	0.87
-0.69	-0.31	1.98	-0.16	6.72
-0.51	1.46	0.08	0.65	-0.17
0.08	0.55	1.45	2.26	6.57
-0.14	-0.36	1.13	-0.02	8.57
-0.26	-0.2	2.56	-0.05	4.24
-0.11	-0.06	10.15	1.15	5.52
-0.24	3.83	1.22	1.62	2.7
-0.03	0.65	12.87	1.02	4.99
-0.23	0.75	2.8	-0.55	6.24
-0.37	0.2	0.76	0.22	1.41
0.52	-0.34	2.07	0.31	4.03
-0.34	-0.6	0.62	3.9	6.14
-0.22	0.14	2.51	0.63	4.73
0.11	0.92	0.79	0.97	2.91
-0.52	0.64	1.02	0.16	17.44
-0.45	-0.1	3.18	1.13	0.38
-0.55	1.85	0.69	-0.39	16.26
0.85	-0.29	3.4	-0.35	2.85
-0.29	0.28	0.56	0.36	0.94
0.1	0.46	2.55	-0.39	4.1
0.8	-0.19	1.49	0.29	2.93
-0.11	0.06	2.89	-0.04	1.56
-0.3	-0.08	23.01	-0.19	4.72
-0.5	0.23	1.85	-0.03	8.92
-0.42	-0.13	0.06	0.07	17.32
-0.44	1.31	6.57	-0.24	1.97
-0.49	0.35	5.68	-0.09	7.23
1.79	-0.15	0.24	0.29	5.7
-0.26	0.11	1.13	-0.24	3.27
-0.27	0.71	2.09	1	1.15
-0.08	0.32	0.27	-0.1	11.99
-0.55	-0.43	3.57	-0.22	2.83
-0.35	-0.43	6.01	-0.27	8.62
-0.14	-0.33	0.51	0.69	1.07
-0.37	-0.3	3.38	0.56	18.84
-0.21	0.85	-0.39	0.2	3.37
-0.37	0.09	5	-0.01	6.13
-0.47	-0.49	0.55	-0.06	2.31
-0.67	4.68	-0.42	-0.16	2.77
-0.34	2.2	-0.14	-0.05	5.47
0.05	1.33	0.67	-0.22	5.6
-0.67	0.4	7.14	0.93	2.96
-0.23	1.17	0.83	-0.04	6.57
-0.08	2.92	1.03	1.53	4.97
-0.51	1.87	9.91	0.03	-0.39
-0.00126	0.07	0.52	0.06	5.72
-0.51	0.26	1.85	0.18	11.53
-0.46	1.04	5.15	0.75	6.34
-0.35	-0.31	-0.04	-0.26	8.1
-0.43	-0.32	-0.27	0.28	41.89
-0.58	0.88	0.13	0.2	0.11
-0.14	0.69	1.33	0.58	9.47
-0.55	0.39	-0.7	0.63	26.09
-0.63	2.94	0.87	-0.16	1.71
-0.41	-0.54	0.65	-0.16	2.52
-0.41	1.3	0.85	-0.16	4.16
0.43	1.54	0.9	0.46	2.25
-0.49	-0.66	1.18	-0.52	4.84
0.22	0.35	0.65	-0.44	1.56
-0.11	0.17	1.78	0.15	1.2
0.13	3.43	1.31	1.51	12.78
-0.6	0.28	-0.58	-0.41	21.07
-0.32	-0.22	0.03	0.23	7.41
-0.49	4.78	1.44	-0.4	7.69
-0.29	3.29	-0.27	-0.36	10.38
0.31	1.21	-0.29	-0.56	-0.6
-0.26	0.69	-0.19	-0.56	9.57
-0.46	-0.08	0.13	1.44	4.93
-0.21	1.74	2.49	0.58	15.44
-0.44	0.23	1.25	3.21	1.53
0.3	3.22	-0.34	0.82	2.07
-0.22	0.52	1.32	1.18	4.82
-0.49	-0.21	1.79	0.95	5
-0.22	0.26	0.22	-0.46	8.31
-0.29	0.8	-0.16	-0.32	3.04
-0.23	1.44	3.03	-0.32	11.13
-0.42	2.43	1.72	-0.2	4.91
-0.14	1.03	0.01	-0.54	1.38
-0.56	-0.47	0.24	1.16	1.3
-0.26	4	0.42	0.07	9.82
-0.15	4.14	0.18	1.28	15.53
-0.41	0.11	1.13	-0.05	-0.05
-0.35	0.5	0.67	-0.27	17.47
0.14	-0.28	0.53	-0.24	3.94
-0.47	0.78	0.2	-0.36	28.29
0.3	1.01	-0.49	-0.11	17.33
0.31	1.36	0.3	5.18	6.69
-0.57	-0.08	2.84	-0.45	-0.72
-0.26	2.07	-0.01	7.46	4.79
-0.24	3.04	0.2	0.81	5.86
0.19	-0.07	0.07	-0.49	22.88
-0.72	1.19	0.11	0.57	4.13
-0.31	3.62	1.47	-0.53	5.54
0.04	0.56	0.19	0.97	5.74
-0.32	0.13	0.14	2.11	5.47
0.45	1.3	2.47	-0.06	8.81
-0.15	0.24	1.91	0.28	3.5
-0.19	1.38	0.19	3.14	17.03
-0.13	1.48	0.34	0.75	-0.64
2.19	0.47	-0.52	-0.09	1.32
0.3	0.5	0.46	0.18	11.79
1.9	-0.05	-0.36	0.94	5.07
-0.13	1.15	-0.07	0.3	8.69
0.44	0.4	-0.57	1.27	8.92
-0.11	0.05	-0.33	0.31	8.17
-0.59	6.74	-0.15	0.54	1.65
-0.29	1.69	0.82	2.4	-0.27
0.34	0.53	1.86	-0.14	4.45
-0.48	1.5	1.19	0.91	4.49
-0.18	0.09	1.74	0.32	5.99
0.19	0.62	-0.36	0.26	14.84
-0.2	4.37	-0.1	0.04	17.55
0.09	1.36	17.66	0.1	2.52
-0.31	1.38	0.81	0.21	3.37
-0.000325	0.58	0.01	0.28	16.73
-0.06	-0.08	0.27	0.27	2.23
0.4	0.72	0.48	-0.11	5.33
-0.44	1.06	1	-0.11	7.05
-0.03	2.43	1.9	-0.08	9.06
-0.01	0.28	-0.31	0.13	0.16
0.31	0.54	-0.2	0.48	4.71
0.84	2.01	-0.06	0.04	13.29
1.43	1.62	3.14	-0.00459	10.57
0.4	0.56	0.6	0.39	8.36
-0.27	-0.27	-0.22	-0.12	1.91
0.05	0.1	0.63	0.85	2.25
0.75	4.49	0.96	-0.1	19.41
0.24	1.06	0.34	0.07	1.06
0.07	2.29	0.32	-0.32	7.18
0.3	2.5	4.12	-0.01	18.2
-0.4	0.15	0.7	0.28	15.96
0.2	0.7	0.29	1.11	2.04
0.05	0.71	-0.17	-0.17	4.89
-0.21	0.31	4.58	-0.58	9.89
0.67	0.58	0.13	1.39	1.79
-0.19	0.02	5.45	1.15	7.79
0.39	-0.52	0.22	0.27	3.76
-0.11	-0.17	1.64	0.46	6.66
-0.14	0.04	0.13	0.13	1.31
0.03	0.9	1.03	0.02	12.16
0.52	-0.19	0.51	0.32	6.6
0.54	-0.49	-0.3	-0.06	7.62
-0.13	-0.21	-0.33	0.13	5.05
0.13	-0.27	2.25	1.92	3.14
-0.13	0.16	0.79	0.17	5.97
-0.25	0.46	-0.19	-0.19	2.91
0.05	1.53	0.69	-0.55	7.24
-0.43	0.81	0.19	1.59	2.36
-0.25	0.8	1.09	0.51	3.83
-0.24	1.41	-0.09	0.51	3.05
0.54	0.38	0.32	0.27	6.52
-0.44	0.34	0.48	0.36	4.08
0.38	0.24	1.14	1.19	10.49
-0.28	0.68	0.53	0.61	3.54
0.05	1.67	0.82	0.67	2.88
-0.35	0.51	0.08	-0.53	7.92
-0.54	1.89	0.54	0.4	1.12
-0.45	0.42	0.4	-0.34	6.28
0.3	11.64	-0.32	0.74	6.57
-0.35	0.5	3.5	-0.33	9.3
0.02	0.97	0.87	0.03	10.71
0.3	-0.51	0.58	-0.21	4.5
0.33	0.44	-0.21	0.21	4.66
3.66	-0.74	0.14	-0.45	4.09
-0.31	1.16	0.37	-0.11	3.54
2.43	-0.59	-0.15	-0.2	4.35
-0.02	-0.18	3.29	-0.07	7.39
0.35	1.17	0.88	1.24	1.21
-0.14	3.23	1.48	-0.74	0.72
-0.09	0.71	-0.24	-0.26	6.37
0.37	-0.17	3.71	-0.03	0.01
-0.34	0.97	0.25	-0.53	4.53
-0.45	1.56	4.08	2.54	16.25
-0.34	0.16	2.81	-0.5	5.68
0.12	17.64	0.98	-0.3	9.39
-0.4	0.56	5.75	-0.35	14.05
-0.35	1.28	0.57	0.33	12.67
0.89	1.26	7.9	0.55	10.3
0.91	0.84	0.49	-0.15	13.9
-0.01	-0.35	0.33	-0.03	10.81
0.08	0.17	1.41	0.91	32.35
1.9	5.84	0.46	0.25	11.1
-0.3	0.6	0.49	0.12	9.67
-0.08	0.05	4.04	-0.34	21.84
-0.63	1.22	-0.16	-0.14	4.82
0.31	-0.53	4.94	-0.62	6.26
-0.5	1.66	1.4	-0.21	0.57
-0.44	2.77	0.53	0.01	10.51
-0.18	1.39	3.3	-0.15	7.73
-0.53	-0.2	0.17	-0.66	6.02
0.68	-0.14	2.47	-0.19	23.97
-0.07	4.24	0.53	-0.13	2.27
0.08	1.81	0.26	-0.56	2.15
-0.03	0.42	0.77	0.12	12.09
-0.36	-0.06	0.09	-0.42	7.93
-0.04	9.35	0.45	-0.01	1.72
-0.19	2.06	0.02	-0.54	1.08
-0.68	0.29	2.49	0.42	12.28
-0.52	0.88	0.09	0.36	8.29
-0.01	8.25	1.06	8.64	10.32
0.05	0.86	-0.14	-0.33	10.65
-0.61	0.16	2.55	-0.36	11.58
0.57	0.24	0.18	0.51	14
-0.25	-0.42	0.57	-0.31	5.92
0.27	-0.16	0.24	0.39	5.28
-0.21	-0.16	0.36	-0.19	13.35
-0.57	0.28	1.13	-0.17	24.45
-0.47	0.59	1.02	0.14	55.19
0.44	0.03	1.26	0.26	3.7
-0.71	0.51	-0.23	0.23	7.9
-0.53	0.06	3	-0.13	12.33
-0.1	0.13	-0.37	0.66	1.68
-0.34	0.25	-0.28	0.19	7.63
-0.41	1.49	1.09	-0.12	15.46
-0.63	0.26	0.61	0.04	14.75
-0.51	2.53	-0.21	0.21	3.72
-0.42	2.91	1.45	0.13	6.65
-0.08	-0.68	2.55	0.24	2.4
-0.35	0.95	-0.13	-0.05	10.52
-0.54	4.24	2.34	-0.24	3.44
-0.36	-0.29	0.32	0.13	4.76
-0.17	5.03	2.91	0.16	9.17
-0.56	-0.35	3.1	-0.07	6.39
-0.68	-0.15	0.39	0.01	4.34
-0.23	1.55	0.98	0.81	21.02
-0.34	1.6	7.36	0.76	11.56
-0.46	-0.71	1.31	0.04	7.46
-0.09	1.33	0.76	0.00293	8.86
0.09	0.9	0.99	0.33	13.64
-0.43	3.08	0.5	2.38	3.31
-0.49	-0.37	0.88	0.2	4.39
-0.39	8.04	0.5	0.55	15.34
-0.49	0.15	3.93	0.28	2.88
-0.38	0.23	0.01	0.14	3.87
-0.6	1.74	1.98	0.44	6.33
-0.21	0.32	-0.12	-0.07	1.48
-0.06	0.82	2.19	0.61	8.56
0.11	-0.01	0.22	3.91	5.92
-0.63	0.31	-0.03	0.26	2.51
-0.49	3.38	3.64	1.67	15.03
-0.63	3.18	-0.19	0.54	48.72
0.16	7.84	0.32	0.05	12.86
-0.4	0.41	0.1	0.06	4.84
-0.04	-0.47	5.64	0.37	2.85
-0.73	0.31	0.45	0.18	6.38
-0.7	0.43	0.13	-0.11	5.69
-0.57	0.21	-0.06	0.42	13.45
-0.39	1.79	1.82	-0.52	1.07
-0.19	-0.11	0.08	0.4	4.37
0.05	0.79	0.19	0.45	0.51
0.75	0.94	1.35	0.22	12.51
-0.5	-0.3	1.31	2.18	12.58
-0.23	-0.13	0.77	0.73	11.98
-0.18	0.99	6.07	0.2	16.97
-0.27	0.4	-0.32	1.42	3.5
-0.05	1.51	-0.23	-0.16	4.39
0.09	0.73	4.83	0.13	3.45
-0.34	0.14	0.51	0.64	4.28
-0.33	0.97	0.56	-0.45	12.37
-0.2	1.02	0.03	-0.11	5.67
-0.24	1.19	0.91	1.03	3.53
0.79	-0.19	0.68	0.58	3.37
-0.39	0.52	0.06	0.36	5.58
-0.45	4.39	-0.36	-0.3	5.48
-0.03	-0.33	1.29	-0.14	13.43
-0.55	1.14	0.22	3.35	11.39
-0.35	0.8	0.06	-0.21	13.72
-0.08	1.78	0.69	2.87	13.47
-0.48	-0.03	0.07	1.3	3.88
-0.42	1.12	0.78	0.56	25.56
-0.11	0.11	-0.1	-0.22	12.51
0.06	1.01	-0.2	-0.57	8.09
-0.18	1.94	0.42	-0.08	22.74
-0.06	2.4	0.03	0.25	5.55
-0.38	0.57	0.76	0.12	3.62
0.33	0.42	0.96	-0.12	18.55
0.3	0.33	1.68	1.68	11.28
-0.5	0.08	2.65	-0.58	8.35
-0.42	22.97	5.52	-0.27	5.61
-0.54	-0.33	0.2	-0.4	5.66
-0.37	2.33	-0.34	-0.04	12.29
-0.46	-0.27	0.24	1.51	2.11
-0.42	-0.43	0.2	-0.23	2.82
-0.21	-0.18	0.9	-0.45	1.78
0.14	0.57	0.24	2.31	9.39
0.57	0.5	10.31	-0.22	14.16
-0.16	1.14	3.71	0.42	5.6
-0.12	0.24	0.99	0.6	21.7
0.06	1.17	1.24	1.46	30.37
0.04	0.54	0.9	-0.07	4.37
-0.18	0.97	0.07	-0.08	3.3
-0.07	8.9	0.24	0.63	2.98
0.46	2.28	1.12	0.6	2.38
-0.47	4.11	3.27	-0.02	12.95
0.07	8.01	3.48	5.79	4.96
0.01	1.16	0.7	1.12	25.73
-0.04	0.56	2.36	-0.62	2.14
-0.16	2.15	0.02	0.2	6.46
-0.16	0.03	2.22	8.32	7.4
-0.11	3.05	2.43	0.43	2.85
0.17	0.7	-0.23	-0.19	5.57
-0.36	2.48	0.66	0.1	17.15
0.14	0.66	15.5	-0.2	4.14
-0.15	0.68	7.34	-0.44	19.56
-0.54	-0.32	1.39	-0.4	5.41
0.11	-0.2	1.11	-0.36	8.56
-0.23	1.27	1.16	-0.04	4.15
-0.59	2.95	-0.36	0.08	2.64
-0.27	4.9	9.02	0.12	13.42
-0.46	0.24	0.3	-0.27	4.27
-0.16	3.4	0.95	0.11	10.67
-0.24	1.02	-0.01	-0.23	5.62
-0.05	0.84	1.91	0.12	26.01
-0.2	1.04	-0.3	-0.63	0.47
-0.61	1.69	3.86	0.14	5.74
-0.28	3.57	8.09	0.39	48.29
0.18	1.79	1.51	-0.22	5.41
-0.26	0.28	-0.45	-0.32	31.54
-0.1	1.36	2.84	2.9	1.66
-0.43	2.77	4.47	0.22	6.34
-0.43	3.72	0.76	0.2	2.65
-0.26	2.23	-0.04	0.84	26.46
-0.38	0.7	0.52	1.12	6.94
-0.48	-0.26	7.98	-0.32	5.72
-0.25	2.11	1.25	0.35	133.54
-0.2	4.32	0.27	-0.57	6.75
-0.35	0.84	1.36	3.34	6.92
-0.3	0.96	1.84	0.27	6.54
-0.08	2.14	2.16	-0.47	15.02
0.06	6.49	-0.1	0.03	17.71
-0.06	0.36	0.06	1.56	11.85
-0.56	1.38	1.04	-0.16	5.82
0.06	1	1.06	2.5	6.17
0.34	-0.33	10.59	0.11	2.03
-0.1	2.83	2.53	-0.43	4.81
0.67	0.07	3.78	-0.43	18.58
-0.15	0.58	1.21	0.6	7.1
-0.1	0.03	8.49	-0.27	4.66
-0.33	0.79	-0.54	0.9	19.11
-0.56	16.75	4.61	0.69	8.78
0.79	0.82	1.62	0.79	0.61
-0.64	-0.31	0.27	0.61	1.87
-0.26	5.21	0.83	0.31	6.1
-0.24	0.92	1.55	-0.29	5.18
0.27	0.09	4.91	0.07	1.92
-0.48	0.55	0.08	0.18	2.47
-0.07	0.3	0.78	0.3	4.41
-0.43	2.91	2.45	-0.25	1.24
-0.39	7.08	0.77	0.27	2.54
-0.31	0.5	1.09	0.14	11.42
-0.47	6.03	0.76	-0.37	3.06
-0.38	0.68	0.96	1.1	9.44
0.15	1.15	-0.09	3.4	4.32
0.06	0.61	2.74	-0.12	5.13
-0.31	1.06	1.14	4.37	8.1
-0.33	0.09	0.18	-0.3	0.11
3.27	0.01	0.86	-0.36	8.81
0.2	-0.07	1.6	1.48	1.27
-0.35	3.87	-0.35	0.23	7.39
0.28	2.5	5.27	0.43	4.23
-0.08	0.89	0.29	-0.33	5.82
-0.46	4.02	6.93	0.63	17.07
-0.4	4.1	0.13	0.04	5.52
-0.44	0.94	2.21	0.34	14.38
-0.15	4.42	1.81	0.7	6.17
-0.00263	2.28	0.88	0.13	1.35
1.69	-0.04	0.34	-0.06	3.61
-0.32	3.28	4.76	-0.26	5.21
-0.48	2.94	1.99	-0.09	1.24
-0.31	-0.07	1.21	-0.18	7.13
-0.53	0.63	5.08	0.91	4.81
-0.15	3.86	0.49	-0.08	15.15
-0.57	1.06	0.16	0.18	8.51
-0.56	0.05	0.85	-0.32	1.99
0.03	6.42	0.38	-0.52	5.84
-0.19	1.19	5.09	0.13	2.66
0.42	0.78	0.12	-0.42	5.66
-0.33	1.04	3.15	-0.12	8.46
-0.49	0.76	0.38	0.03	4.64
-0.03	-0.24	0.46	0.07	10.51
-0.28	0.87	0.13	0.15	6.2
-0.61	0.07	-0.2	-0.24	3.97
0.36	0.59	2.71	-0.32	5.13
-0.11	0.86	1.13	-0.13	4.92
0.11	1.82	1.52	-0.02	2.46
-0.02	0.83	0.07	-0.45	0.99
-0.03	0.45	2.5	0.17	3.24
0.01	5.24	0.41	0.69	4.27
-0.57	0.1	-0.22	0.04	9.94
-0.29	2.01	1.22	0.26	0.06
-0.02	0.77	0.69	0.44	3.13
-0.15	19.1	-0.13	0.47	18.49
-0.16	2.26	0.96	0.54	6.75
1.3	1.97	-0.43	-0.34	44.26
0.3	0.03	-0.16	-0.23	6.71
-0.14	0.49	2.76	-0.22	0.55
1.54	1.39	-0.00126	0.05	2.25
-0.24	-0.17	2.52	2.44	3.86
0.46	1.16	0.03	0.22	0.49
-0.39	1.44	1.39	1.33	9.38
0.00231	-0.21	0.51	0.05	3.69
-0.1	0.42	0.05	0.03	2.71
0.04	0.84	2.25	-0.06	5.95
-0.49	2.46	-0.03	0.15	3.78
-0.01	-0.06	1.64	4.95	6.46
0.16	-0.14	1.25	1.47	2.19
-0.00308	0.2	-0.02	0.56	0.47
-0.4	0.4	4.63	2.76	4.76
-0.24	1.15	0.69	0.17	3.81
0.29	4.63	0.1	-0.41	2.47
0.38	-0.08	10.32	0.27	6.13
-0.41	0.92	1.01	0.46	3.89
-0.02	0.65	12.05	-0.42	4.79
-0.2	-0.05	2.31	0.34	1.67
-0.32	0.3	10.68	0.71	1.39
-0.16	0.83	-0.13	1.36	16.51
-0.21	0.21	3.05	0.19	0.95
-0.05	4.64	0.15	-0.05	-0.32
0.23	0.12	3.91	0.03	1.45
0.24	2.46	0.24	0.41	7.75
-0.03	-0.43	-0.17	-0.25	0.93
-0.1	0.28	1.44	0.43	2.16
0.08	0.23	0.1	0.66	3.27
-0.07	0.44	1.56	0.06	12.77
-0.27	1.3	5.41	-0.26	17.31
0.56	0.75	1.11	-0.25	3.02
-0.1	0.16	0.68	-0.16	5.1
0.06	1.18	12.19	0.76	4.89
0.12	0.57	8.55	0.38	6.04
0.17	3.46	1.41	0.23	2.59
-0.19	1.07	0.47	-0.13	3.34
-0.43	0.14	0.47	1.1	5.8
0.35	0.65	-0.03	2.1	4.95
-0.37	0.34	0.51	2.19	8.72
-0.2	3.38	4.63	0.39	3.72
0.12	-0.37	1.73	0.22	9.02
-0.05	0.13	0.8	0.07	7.53
-0.42	0.98	0.5	0.27	3.94
-0.16	0.07	-0.18	-0.14	2.88
0.09	2.81	1.84	0.18	10.11
-0.25	0.36	0.13	0.14	0.28
-0.35	1.75	0.94	0.96	1.57
0.08	0.58	0.85	4.2	1.77
-0.42	-0.41	0.91	1.03	4.3
-0.43	-0.48	-0.48	0.06	3.18
0.21	0.13	-0.27	0.41	4.46
-0.1	-0.18	0.44	0.96	3.29
-0.47	0.64	10.79	0.25	5.98
-0.52	2.81	-0.39	0.21	6.09
-0.18	0.28	1.3	1.63	12.65
-0.07	0.19	10.35	-0.46	2.07
-0.48	1.23	0.21	1.07	16.25
-0.3	-0.06	1.07	2.27	1.17
-0.57	0.23	-0.11	-0.11	4.13
-0.68	0.84	-0.29	0.76	6.04
-0.03	0.16	0.04	0.38	2.58
-0.46	1.03	7.11	0.03	11
1.05	0.51	1.21	1.67	2.09
0.28	1.47	0.26	0.71	17.13
0.21	-0.28	1.07	-0.22	11.95
-0.19	-0.23	1.16	1.11	1.65
-0.48	0.32	4.17	0.37	1.95
-0.04	-0.2	-0.07	1.3	12.23
0.11	1.46	-0.05	1.22	5
-0.55	2.62	0.76	0.04	0.42
-0.2	1.47	0.48	0.93	2.11
-0.11	0.42	5.92	0.29	3.68
-0.45	1.14	0.19	0.16	2.98
-0.55	-0.21	8.11	-0.26	0.87
-0.23	-0.34	-0.2	0.01	28.59
-0.41	-0.23	0.03	0.02	1.78
0.55	0.22	0.7	2.41	2.44
0.3	0.28	2.71	0.91	3.86
-0.45	-0.66	0.04	0.78	1.58
-0.56	0.69	-0.31	0.62	8.77
-0.4	0.5	8.27	0.75	28.34
-0.46	1.56	-0.25	0.19	3.26
-0.34	1.97	2.07	0.23	1.22
-0.29	1.57	0.78	0.21	2.94
-0.28	0.97	-0.18	0.01	3.98
-0.27	1.36	0.36	0.25	9.25
0.04	0.36	-0.13	0.76	8.81
0.02	0.5	0.43	-0.05	1.47
0.12	0.89	2.17	-0.14	8.52
-0.29	1.05	0.26	0.33	3.81
-0.46	-0.11	0.71	0.57	5.01
0.01	0.96	0.65	-0.05	6.45
-0.35	-0.18	12.33	0.34	3.86
-0.42	1.14	0.03	2.16	2.39
-0.65	-0.15	2.53	2.61	12.6
-0.44	0.24	1.83	0.38	7.33
-0.5	-0.48	2.73	-0.22	10.37
-0.34	0.51	0.97	0.41	3.96
-0.51	-0.02	3.56	0.28	0.32
0.09	0.95	0.26	0.15	6.4
48.15	-0.25	0.43	8.4	10.74
-0.65	1.61	0.86	-0.03	3.36
-0.2	-0.3	1.64	0.53	11.48
-0.54	4.02	7.74	1.26	60.17
1.01	-0.09	1.67	0.38	6.14
-0.63	2.03	0.38	1.32	1.61
-0.15	0.6	0.44	0.26	11.5
-0.03	-0.44	0.72	-0.23	3.22
-0.26	1.1	0.09	0.67	7.51
0.17	1.6	0.22	-0.09	7
-0.29	0.3	-0.06	0.22	6.6
-0.3	2.42	9.71	-0.23	14.88
-0.41	1.87	0.06	0.99	42.55
-0.54	1.83	-0.01	0.08	5.99
0.95	0.73	1.01	0.77	5.97
-0.48	1.31	2.12	0.14	1.05
-0.26	0.82	0.39	-0.09	2.96
-0.45	1.69	3.29	0.92	0.98
-0.16	0.15	5.24	-0.19	4.92
-0.32	-0.08	1.71	3.45	16.7
-0.26	2.63	4.79	-0.05	4.75
-0.03	0.75	0.22	1.33	9.71
-0.39	-0.88	1.7	3.63	13.62
0.08	0.67	0.31	-0.05	0.59
-0.5	0.89	5.37	1	4.8
-0.15	3.46	0.02	0.69	-0.32
-0.53	0.5	0.92	-0.02	3.58
-0.32	1.32	6.29	-0.21	2.14
-0.29	3.37	4.7	-0.29	5.6
-0.36	0.29	0.78	0.64	1.23
-0.11	-0.49	-0.38	3.77	-0.18
-0.3	0.95	-0.67	-0.3	4.97
-0.29	-0.19	7.06	0.07	-0.06
-0.22	-0.14	-0.29	0.22	6.06
-0.37	-0.01	0.42	-0.04	3.19
13.24	0.08	-0.03	2.65	3.15
-0.36	0.31	-0.15	0.39	19.12
0.00124	0.23	1.17	-0.21	8.83
-0.26	0.82	3.24	-0.19	7.51
-0.2	0.8	-0.14	-0.21	2.58
-0.23	-0.47	0.01	2.4	7.57
0.41	0.22	-0.43	0.35	0.86
-0.14	0.66	1.98	0.48	10.67
-0.34	0.86	0.01	0.42	17.29
-0.12	0.79	-0.08	-0.6	9.85
0.27	-0.29	4.79	-0.54	13.36
-0.28	1.04	16.94	1	8.27
-0.27	0.81	-0.09	4.16	9.48
-0.37	1.39	1.16	1.1	-0.2
-0.17	0.39	1.21	1.34	10.33
-0.39	1.57	0.82	1.34	3.91
-0.33	-0.19	-0.29	0.54	-0.09
-0.2	-0.17	1.99	0.44	6.28
-0.11	0.98	6.11	0.36	4.02
0.32	1.01	0.12	2.14	6.51
0.07	0.02	-0.01	-0.08	6
0.23	1.23	0.66	-0.09	1.06
-0.32	2.57	0.82	1.52	6.78
-0.52	-0.12	1.73	3.8	3.43
-0.25	7.46	3.56	1.85	1.73
-0.15	-0.26	-0.65	1.02	1.19
-0.06	0.28	0.25	-0.15	0.68
0.18	0.18	-0.2	-0.01	9.43
-0.06	-0.5	-0.24	0.28	7.57
-0.39	4.18	-0.6	1.4	3.09
-0.38	1.3	1.1	4.21	7.59
-0.09	0.96	0.16	-0.03	6.87
-0.33	0.9	2.21	-0.00383	5.49
-0.32	1.08	2.09	0.01	13.2
-0.34	0.53	0.07	2.24	13.98
-0.44	2.36	0.33	0.51	6.96
-0.23	1.14	-0.54	4.68	1.63
0.16	-0.47	0.55	0.96	1.55
-0.19	1.78	8.14	0.02	4.18
0.65	2.53	-0.09	0.26	1.78
0.28	2.03	-0.06	0.19	12.01
0.06	0.34	-0.41	-0.01	7.01
-0.15	2.19	0.08	6.02	5.01
0.26	1.71	0.5	2.24	1.06
-0.1	0.85	-0.04	0.25	15.64
0.25	1.99	1.54	-0.23	6.45
0.28	2.8	0.99	1.18	8.04
0.26	2.34	-0.33	-0.33	16.8
-0.31	0.01	0.49	0.7	15.88
0.01	2.04	2.77	0.21	2.54
0.2	0.51	1.02	0.38	3.68
-0.11	0.85	-0.25	0.32	10.29
0.26	4.45	1.91	0.02	13.63
-0.18	0.3	-0.33	0.16	13.96
-0.25	1.2	-0.5	0.54	9.88
-0.02	0.43	-0.31	0.83	5.1
-0.29	0.39	-0.23	-0.12	10.21
-0.16	2.41	-0.12	1.21	7.65
0.3	0.87	-0.16	-0.25	5.2
0.06	0.72	4.95	0.42	0.87
-0.08	1.3	0.59	2.59	0.64
-0.17	1.77	0.84	-0.15	2.52
-0.34	0.47	-0.09	1.57	2.4
0.05	0.29	0.52	0.3	6.97
0.48	-0.01	0.88	0.23	2.18
-0.13	3.79	0.4	0.47	0.26
0.09	0.03	3.38	1.68	24.03
1.23	0.06	-0.16	2.33	20.72
0.16	1.8	0.03	0.5	6.15
1.41	1.23	0.3	2.44	7.73
-0.18	-0.02	4.81	0.04	9.41
-0.36	1.5	0.15	1.02	3.55
-0.03	2.24	2.29	0.02	0.55
-0.26	-0.45	0.21	3.79	11.04
0.37	2.62	1.44	1.06	12.31
0.04	0.27	-0.44	0.61	0.87
-0.04	2.49	0.53	0.32	12.51
0.4	2.46	0.3	0.03	2.58
0.13	0.34	0.44	2.05	33.88
-0.15	3.31	2.91	0.13	4.67
2.28	-0.09	0.59	-0.18	13.4
0.04	1.23	8.8	-0.01	24.86
-0.06	1.72	-0.3	-0.23	1.19
-0.16	4.09	0.91	0.13	3.04
0.27	-0.17	0.2	-0.1	4.01
-0.25	2.27	6.04	2.51	27.57
-0.33	0.78	-0.39	2.9	3.42
-0.32	-0.31	-0.31	0.1	8.31
0.17	0.12	0.07	0.38	5.75
0.16	1.18	-0.21	-0.1	1.7
-0.11	-0.41	0.2	-0.02	0.2
-0.59	-0.25	3.87	3.39	16.66
-0.49	6.42	0.71	-0.23	6.18
0.03	0.18	0.09	0.39	2.43
-0.49	-0.1	-0.19	0.05	15.53
-0.02	1.49	-0.08	4.91	15.69
-0.03	0.84	6.06	1.68	8.12
-0.23	2.46	-0.22	0.86	4.36
0.61	0.19	-0.39	-0.26	4.08
0.19	0.31	-0.49	-0.31	2.65
-0.2	0.24	0.7	-0.64	3.53
-0.32	4.1	0.36	0.45	11.19
0.17	0.94	0.01	0.27	12.17
-0.21	-0.04	2.35	0.01	3.46
-0.31	4.48	5.65	-0.65	9
-0.57	0.23	0.72	0.15	4.79
-0.68	1.44	-0.63	0.1	10.95
-0.51	3.87	1.19	-0.26	3.05
0.27	0.7	-0.02	0.63	10.35
-0.31	-0.16	-0.05	-0.08	8.76
-0.11	2.12	-0.33	-0.41	10.23
-0.55	0.85	2.03	0.67	1.23
0.43	-0.15	-0.56	-0.16	4.4
0.1	2.25	1.56	-0.42	14.64
0.29	2.07	-0.35	-0.08	7.31
1.3	-0.18	-0.59	-0.3	13.05
0.75	0.95	0.98	-0.66	9.13
-0.57	4.05	-0.62	-0.03	13.03
0.43	12.16	0.26	0.3	6.38
0.02	0.14	-0.23	0.11	3.8
0.43	0.21	0.18	-0.09	5.92
-0.56	0.92	7.5	3.67	0.88
-0.38	1.12	0.14	0.52	5.63
-0.42	1.24	4.2	-0.45	6.48
0.33	1.32	-0.37	1.17	2.89
-0.31	-0.43	-0.27	0.59	16.72
-0.61	0.21	4.73	0.03	5.81
-0.25	0.3	0.91	-0.72	5.59
-0.43	1.18	1.92	-0.32	28.23
-0.8	-0.09	-0.27	0.61	8.57
-0.1	0.05	0.33	-0.46	7.42
0.65	0.14	1.49	-0.26	3.42
-0.47	0.23	0.35	1.21	9.13
3.26	2.64	-0.01	3.48	2.03
-0.16	6.01	1.26	0.34	0.58
0.02	5.14	0.79	0.00253	10.82
-0.21	1.9	8.16	-0.37	4.15
-0.36	-0.06	-0.19	-0.3	22.59
-0.57	-0.02	6.27	0.05	3.95
0.22	-0.08	-0.24	0.06	22.4
-0.28	2.34	-0.32	-0.27	2.87
-0.62	0.07	6.42	1.8	1.04
-0.19	2.47	0.38	0.21	8.27
0.4	0.67	0.12	0.01	19.41
-0.55	1.43	5.71	-0.37	2.31
-0.09	2.68	0.22	0.92	5.3
-0.49	0.17	1.99	-0.00328	2.23
-0.41	3.17	-0.16	0.86	8.33
-0.41	5.42	-0.02	-0.05	1.4
-0.38	1.1	0.33	-0.3	9.15
0.18	0.1	0.78	-0.31	2.79
-0.54	9.72	0.34	0.7	1.72
-0.12	0.45	-0.11	0.66	27.09
0.31	4.61	0.83	-0.11	1.21
-0.33	-0.03	0.63	-0.23	3.29
-0.39	2.01	25.31	-0.44	7.09
-0.21	3.5	0.85	0.05	7.94
-0.85	0.53	0.27	-0.05	11.08
-0.31	2.63	3.03	-0.38	-0.41
-0.45	1.64	0.67	-0.49	13.58
0.58	-0.11	0.04	-0.41	2.54
0.00475	1.62	0.25	0.00388	7.09
-0.59	0.36	10.11	-0.41	5.07
0.000968	5.46	0.47	1.46	8.79
-0.24	0.25	0.43	-0.31	20.69
-0.52	0.98	0.15	-0.43	6.15
-0.09	1.66	0.85	0.5	9.53
-0.36	0.25	-0.06	1	13
-0.23	0.02	0.5	0.51	5.21
3.4	3.9	0.31	-0.11	2.08
0.11	3.37	0.46	-0.01	6.39
-0.02	1.49	0.54	0.16	5.23
-0.28	1.14	0.33	0.25	2.52
-0.27	2.4	23.91	0.16	3.5
-0.23	0.51	3.74	0.02	8.85
-0.31	0.14	0.03	0.44	14.77
0.96	4	0.33	1.27	1.92
-0.59	8.26	10.38	3.06	7.99
-0.17	0.54	0.71	0.45	5.38
0.04	0.23	0.28	0.05	0.34
0.4	0.44	0.2	-0.08	3.8
-0.44	0.43	0.89	-0.34	1.11
-0.28	0.24	0.32	0.95	1.61
0.23	0.94	-0.00275	-0.02	2.41
-0.09	0.44	0.71	0.01	1.08
0.2	0.84	0.54	0.14	0.42
-0.48	0.54	0.37	0.07	0.41
-0.03	2.38	0.04	-0.25	11.32
0.34	0.11	0.14	0.22	4.16
-0.25	1.07	3.99	-0.07	0.21
0.17	-0.38	4.64	0.73	2.76
-0.24	-0.24	13.9	-0.54	4.05
-0.87	0.88	0.47	-0.34	3.85
-0.21	0.85	2.67	-0.35	6.95
-0.42	5.75	2.7	1.07	0.31
-0.35	-0.06	11.85	-0.11	2.97
-0.64	0.36	-0.28	0.04	16.96
-0.33	-0.67	0.21	0.7	0.65
-0.17	-0.18	0.22	0.1	6.01
-0.23	3.83	5.15	1.53	5.77
-0.46	-0.38	3.75	1.27	2.95
0.21	1.03	0.76	-0.58	0.34
0.57	0.07	-0.32	-0.2	0.45
-0.22	-0.35	15.3	0.02	5.02
-0.16	-0.37	0.87	-0.44	3.91
0.12	0.92	0.25	-0.27	18.8
-0.31	2.32	8.59	-0.3	7.53
0.13	1.84	3.23	0.92	1.76
0.69	2.04	-0.00496	0.97	7.16
-0.3	0.12	-0.36	-0.33	8.52
-0.35	0.06	1.04	-0.48	4.11
-0.1	7.25	-0.25	-0.35	8.52
0.22	-0.36	16.67	-0.45	2.79
-0.58	-0.58	4.28	-0.34	0.99
-0.51	1.76	0.05	1.37	2.94
-0.13	-0.1	0.53	0.04	1.62
0.52	-0.18	0.38	0.89	2.42
0.07	4.15	-0.33	-0.6	2.09
-0.11	0.52	0.24	1.11	13.72
0.24	-0.58	1.24	1.56	3.92
-0.07	2.82	0.47	0.02	2.94
0.79	-0.59	2.3	1.8	6.49
-0.18	1.87	-0.19	-0.14	14.96
-0.37	0.8	-0.29	0.05	1.97
-0.27	3.59	13.12	-0.35	1.39
-0.04	-0.64	0.32	2.22	0.34
0.6	2.27	1.51	0.19	2.11
-0.56	0.71	4.33	-0.29	0.13
-0.37	-0.01	-0.16	1.11	4.25
0.19	5.56	-0.25	2.18	1.78
-0.57	-0.13	2.44	0.03	3.14
0.68	0.61	2.86	-0.000291	0.3
0.000699	1.87	0.97	-0.22	6.14
-0.07	0.13	-0.46	-0.48	0.92
-0.39	3.61	6.33	-0.35	1.88
-0.65	1.18	0.33	-0.53	8.57
-0.000101	-0.08	0.1	-0.3	5.71
0.18	7.11	1.18	0.46	0.75
-0.3	-0.3	-0.28	-0.09	34.13
-0.51	9.84	2.88	0.25	13.75
-0.21	1.03	3.16	0.01	0.04
-0.19	1.06	1.45	-0.08	4.95
0.45	-0.43	7.33	-0.16	5.19
-0.47	0.26	-0.21	-0.41	12.8
-0.63	0.04	-0.42	-0.14	5.87
0.87	0.34	-0.36	0.56	2.68
-0.54	0.48	0.11	-0.57	0.13
-0.25	-0.19	-0.02	0.64	4.1
-0.5	-0.45	0.97	-0.2	2.25
-0.18	29.55	0.04	3.25	13.65
0.79	2.38	-0.01	-0.39	10.64
-0.34	-0.06	1.12	2.69	8.48
-0.21	6.37	0.14	0.04	3.5
-0.05	0.8	-0.39	2.89	15.84
-0.39	-0.24	0.02	1.4	5.01
-0.38	2.07	3.18	0.01	0.14
-0.52	1.08	0.59	2.64	3.89
-0.36	0.75	0.2	0.57	5.82
-0.63	-0.34	4.1	0.39	-0.56
-0.71	5.24	1.15	1.08	4.25
-0.32	1.41	0.57	0.00472	0.38
0.24	0.58	1.15	-0.00269	11.13
-0.65	1.12	1.11	0.56	6.18
-0.62	0.6	-0.16	-0.24	1.31
-0.37	0.26	-0.15	1.06	2.29
0.78	1.15	0.09	0.73	6.36
-0.58	-0.34	-0.1	2.76	2.76
-0.26	0.09	0.65	0.54	4.57
-0.36	3	1.52	0.86	0.1
-0.29	5.67	1.29	-0.00301	17.86
-0.48	0.34	7.26	1.13	2.06
-0.31	0.66	1.06	1.94	3.19
-0.38	2.14	1.48	-0.36	4.03
-0.41	0.24	5	0.96	2.54
-0.35	0.05	0.98	0.3	34.48
-0.37	1.9	2.4	1.55	2.99
-0.26	1.18	1.13	1.57	0.65
-0.55	-0.19	1.03	0.42	10.59
-0.23	6.31	0.59	0.12	0.27
-0.24	1.35	-0.15	-0.49	6.58
-0.57	0.77	-0.52	3.92	14.39
-0.57	0.31	0.25	-0.46	1.89
-0.14	1.29	0.16	0.52	15.48
-0.22	0.36	-0.1	-0.38	5.71
-0.42	-0.44	-0.11	2.7	11.05
-0.81	0.19	2.28	0.2	7.38
-0.19	0.14	6.34	0.11	3.91
-0.67	0.38	3.9	-0.38	4.94
-0.45	0.19	1.99	-0.17	5.61
0.31	0.98	2.63	0.34	8.27
-0.28	0.41	0.37	0.06	4.6
-0.36	0.73	0.35	0.37	3.03
-0.57	-0.23	0.73	-0.2	13.42
-0.14	-0.19	0.26	0.29	5.53
-0.15	-0.21	0.46	6.97	12.64
-0.26	5.72	0.23	0.17	3.72
-0.39	1.7	0.67	0.56	0.81
-0.19	1.95	0.39	1.09	6.78
-0.61	18.61	0.3	0.05	2.89
-0.06	4.2	0.39	0.16	2.24
-0.58	-0.23	5.9	-0.14	9.99
-0.2	0.75	-0.26	0.8	8.73
0.03	4.65	6.22	0.00144	3.25
-0.51	0.88	0.81	1.46	3.71
0.05	0.48	0.2	-0.31	12.93
-0.19	-0.23	0.45	0.3	2.13
0.06	-0.2	0.94	0.52	4.44
-0.34	0.85	1.42	2.53	1.98
-0.04	-0.15	1.32	2.38	22.73
0.13	4.04	1.02	0.72	14.46
0.29	1.14	-0.02	-0.22	1.7
0.16	24.07	0.12	-0.18	8.55
-0.12	-0.00498	0.52	1.7	0.49
0.44	10.09	-0.2	0.76	7.17
0.00223	0.35	2.11	0.83	6.93
0.16	2.71	0.96	-0.06	10.25
-0.34	1.26	0.45	0.26	16.83
0.14	0.03	0.38	3.55	15.49
-0.3	-0.14	1.02	0.54	1.76
0.39	-0.08	1.55	0.2	7.27
0.04	4.14	-0.07	-0.1	3.58
0.07	0.96	0.32	0.00437	24.97
-0.07	1.58	4.73	-0.24	6.35
-0.1	3.56	-0.09	-0.3	0.33
-0.23	1.53	-0.03	-0.09	10.36
0.59	0.09	0.82	0.03	18.47
0.09	-0.34	0.55	0.07	4.17
-0.04	-0.02	1.05	4.8	10.67
-0.08	0.88	-0.01	-0.04	7.97
-0.22	0.45	4.62	0.11	8.49
0.01	1.55	-0.16	0.4	7.95
0.01	0.98	0.47	0.48	11.74
0.36	5.27	0.37	0.19	1.17
-0.33	-0.00177	-0.59	0.36	17.35
2.85	-0.13	0.63	-0.34	6.57
-0.43	0.5	-0.49	0.54	4.45
-0.16	0.34	2.01	-0.32	0.93
0.38	0.14	0.69	-0.29	7.77
-0.33	1.79	1.73	0.2	7.98
0.12	0.1	-0.4	0.04	19.2
0.07	0.98	-0.47	0.08	2.32
-0.17	0.09	1.61	-0.32	9.01
0.62	1.39	-0.18	0.67	20.81
0.37	-0.4	1.09	0.08	6.67
-0.36	3.16	6.16	-0.39	8.25
0.36	-0.45	1.42	-0.12	11.05
0.43	-0.12	-0.68	0.79	4.17
0.33	1.25	4.84	0.6	2.78
-0.02	0.82	0.35	0.97	1.78
-0.16	0.75	-0.34	-0.44	3.47
0.25	0.25	2.23	1.27	10.72
0.11	7.64	0.83	0.95	2.62
0.19	0.85	0.03	-0.16	1.1
0.24	0.13	2.4	0.1	8.88
0.38	1.13	-0.07	-0.06	1.3
-0.18	0.63	-0.48	0.1	1.73
0.58	0.63	-0.69	-0.28	10.04
-0.1	1.88	4.32	1.08	17.01
0.2	0.09	4.29	-0.43	9.38
0.35	2.01	3.06	-0.01	18.34
-0.04	2.37	0.96	-0.52	3.75
-0.16	0.37	0.04	0.72	2.34
0.06	0.24	2.04	0.07	0.36
0.09	0.41	-0.49	2.16	22.31
-0.04	2.53	1.38	-0.15	9.94
-0.23	1.17	-0.01	0.95	9.43
-0.05	0.78	3.09	-0.15	18.4
-0.05	0.75	1.11	0.68	0.72
0.92	0.07	5.57	-0.55	36.51
-0.04	0.96	-0.45	-0.44	11.21
0.46	0.35	4.29	29.72	2.62
0.97	1.59	0.71	-0.13	1.41
-0.07	1.17	-0.38	1.01	5.9
0.27	1.07	1.71	6.63	1.4
-0.43	-0.19	0.28	0.33	0.91
-0.21	2.36	5.23	2.09	2.63
-0.33	0.01	2.56	0.07	6.03
0.07	1.28	0.74	-0.16	2.92
0.17	0.71	1.35	-0.57	2.23
-0.34	-0.05	0.23	0.1	9.46
-0.53	3.09	0.78	0.28	1.25
-0.1	1.73	-0.47	0.52	28.73
-0.49	0.04	15.12	1.38	0.2
-0.18	3.15	0.72	-0.23	1.93
-0.18	0.37	1.96	0.34	5.4
-0.51	0.64	0.07	-0.12	2.07
0.81	-0.01	0.25	-0.43	8.74
-0.12	1.05	0.57	-0.33	0.67
0.09	0.95	3.87	1.18	3.16
0.36	2.81	7.81	0.52	19.42
-0.32	0.61	0.75	-0.55	6.05
0.41	-0.3	0.98	0.68	0.62
-0.39	4.53	-0.37	-0.08	1.8
-0.15	13.48	-0.37	-0.32	0.74
-0.05	8.36	-0.45	1.05	1.19
-0.41	0.87	0.37	1.22	7.46
-0.45	1.79	-0.27	0.08	2.59
-0.48	0.19	0.1	0.2	1.45
-0.16	0.01	1.28	0.93	1.34
-0.57	4.29	0.82	-0.01	23.91
0.65	0.82	0.16	0.12	3.43
-0.26	0.23	1.28	0.26	9.59
-0.27	0.29	-0.59	0.46	4.69
-0.32	1.89	0.54	-0.64	4.96
-0.39	1.12	-0.02	-0.19	18.79
-0.63	-0.22	0.04	-0.17	7.4
0.18	0.27	0.37	-0.02	6.15
-0.4	-0.53	-0.14	-0.18	9.37
-0.51	3.37	2.12	-0.18	0.95
-0.16	0.85	0.69	-0.06	6.56
-0.57	1.68	-0.35	3.27	27.26
-0.54	4.56	0.61	2.07	1.33
4.33	4.58	-0.13	-0.16	0.8
-0.33	0.22	0.95	-0.37	5.2
-0.71	0.42	4.62	-0.37	7.78
-0.36	-0.46	0.16	0.88	13.89
-0.52	2.28	0.25	0.65	4.28
-0.2	8.01	3.67	-0.45	6.22
-0.68	5.35	0.09	0.37	3.53
-0.51	-0.25	2.14	-0.38	1.83
-0.29	1.6	0.21	-0.16	1.39
-0.32	1.76	0.14	2.48	12.05
-0.18	3.79	-0.00126	-0.00255	6.59
-0.21	0.33	7.3	2.25	2.17
-0.58	0.86	7.31	0.93	1.65
-0.62	2.71	0.69	3.27	6.86
-0.63	2.44	0.18	0.2	4.45
-0.59	0.59	1.86	0.33	7.04
-0.12	0.86	3.6	-0.25	1.24
-0.28	-0.29	1.21	0.1	5.45
-0.24	1.4	0.24	2.49	-0.5
0.35	-0.22	0.66	0.2	3.29
0.08	0.32	0.45	1.43	5.26
-0.45	0.73	0.66	0.3	-0.08
-0.77	0.83	4.71	0.22	6.97
-0.62	0.51	10.99	-0.16	2.52
-0.04	0.85	0.39	-0.25	5.51
-0.55	0.03	7.42	-0.13	8.7
-0.29	4.55	0.23	1.96	2.92
-0.42	-0.36	-0.18	-0.0008	9.92
-0.53	-0.07	0.32	3.77	0.03
-0.43	-0.38	0.26	0.03	1.06
-0.27	0.88	0.83	-0.08	16.38
-0.6	1.23	0.34	0.11	5.8
-0.58	0.52	8.31	0.11	3.41
-0.29	0.28	0.95	0.51	18.91
-0.41	-0.09	0.06	0.26	2.09
-0.41	-0.09	0.03	0.3	2.75
1.67	0.12	2.08	-0.43	17.35
-0.37	0.77	0.43	-0.21	12.37
-0.56	0.91	1.08	0.33	13.78
-0.51	2.98	-0.04	0.19	1.19
-0.54	-0.02	0.76	-0.13	4.88
2.06	-0.1	9.04	0.97	4.45
-0.23	2.05	1.66	-0.33	6.24
-0.45	0.69	0.93	0.97	8.12
-0.19	-0.1	0.79	0.26	2.55
-0.28	1.15	0.11	0.19	4.04
-0.55	0.06	1.43	0.07	2.92
-0.52	2.96	1.24	0.42	18.3
-0.27	1.14	6.36	1.6	10.71
-0.66	0.52	11.47	0.56	4.81
-0.1	-0.2	4.13	0.43	1.48
-0.31	0.12	-0.38	-0.25	1.11
-0.38	1.38	1.02	0.15	3.59
0.04	-0.52	-0.24	0.78	1.46
0.000193	0.57	-0.13	0.61	10.2
-0.49	1.11	3.36	1.11	25.21
-0.27	1.24	1.09	0.51	5.31
0.00286	-0.15	1.03	1.43	4.33
-0.34	-0.52	-0.22	0.7	3.01
-0.63	1.06	0.84	-0.13	13.92
-0.38	0.26	10.82	0.29	2.34
-0.19	9.02	-0.29	-0.21	3.44
-0.38	2.32	2.84	-0.2	4.63
0.13	1.32	1.43	0.22	0.79
-0.35	-0.03	0.41	-0.6	7.08
-0.17	0.74	-0.13	0.13	4.63
-0.32	0.25	0.2	0.31	3.03
0.1	-0.26	0.88	-0.37	18.27
-0.32	0.43	1.78	-0.13	4.92
-0.32	0.43	2.95	-0.08	9.96
0.01	0.16	1.62	4.26	5.36
0.16	2.16	0.56	0.19	1.83
-0.18	0.57	0.12	-0.15	3.14
-0.14	10.96	2.67	-0.28	6.75
-0.38	1.01	0.05	2.88	1.51
-0.23	-0.31	0.17	-0.08	4.21
0.09	-0.52	2.85	0.16	19.3
-0.37	1.5	2.32	1.22	9.27
-0.59	4.9	4.04	3.73	7.71
0.34	-0.07	-0.23	-0.52	3.67
0.49	-0.02	1.21	1.11	4.35
0.05	-0.02	0.62	-0.42	3.56
0.19	-0.17	0.37	-0.22	8.52
0.07	0.18	-0.6	0.13	16.23
-0.05	0.85	0.19	0.58	2.18
0.13	-0.02	-0.05	0.05	4.36
0.2	-0.31	0.52	0.74	11.03
-0.32	0.26	2.02	0.28	6.61
-0.15	0.75	0.85	0.04	3.69
0.18	-0.1	0.6	0.44	2.91
-0.09	2.03	1.28	0.36	11.91
0.02	0.17	-0.06	1.13	11.57
-0.23	0.6	2.39	0.58	2.41
0.5	0.22	0.19	3.34	2.55
-0.02	6.23	2.27	-0.1	2.09
-0.16	-0.52	1.73	0.19	0.04
0.2	6.22	0.66	0.61	7.27
0.03	-0.32	-0.35	4.57	5.13
0.37	6.28	-0.21	-0.35	2.93
0.09	5.83	0.54	-0.63	7.23
0.2	1.67	0.04	-0.04	4.14
-0.36	0.54	0.99	0.52	3.14
-0.46	0.47	1.12	-0.34	6.33
-0.31	1.17	0.11	-0.5	18.1
0.00294	2.55	7.46	0.13	9.98
-0.14	2.68	0.41	-0.1	0.44
0.66	3.51	7.93	0.04	9.19
-0.13	2.6	-0.13	0.97	1.2
0.09	1.02	0.41	-0.26	10.06
-0.59	0.35	8.55	-0.27	1.84
-0.23	0.08	2.66	-0.56	0.79
-0.45	0.76	0.22	-0.05	1.75
0.2	0.01	-0.11	-0.43	0.76
-0.2	2.47	0.87	1.1	0.75
-0.19	1.54	2.31	0.15	3.94
-0.33	0.9	0.39	1.02	4.2
0.35	0.75	2.05	0.89	15.77
-0.09	0.07	-0.53	-0.01	4.29
1.04	2.83	13.72	-0.2	6.16
0.32	1.13	10.29	0.72	10.52
0.00466	11.2	1.11	0.34	0.35
0.26	2.21	0.4	2.13	4.89
-0.06	0.56	-0.09	0.39	19.19
-0.44	-0.58	0.67	-0.42	1.09
-0.24	1.94	2.54	-0.26	8.22
-0.19	9.69	0.22	-0.03	4.2
-0.25	1.36	1.41	-0.2	4.04
-0.37	1.9	0.6	-0.19	3.66
-0.39	0.8	2.1	-0.35	4.54
0.05	1.46	10.32	-0.06	2.49
0.84	1.37	6.43	0.96	-0.2
0.08	1.15	5	-0.01	31.34
-0.36	0.33	0.28	-0.32	10.76
-0.2	1.35	0.23	-0.13	0.55
-0.49	1.3	-0.14	0.21	6
-0.36	1.3	1.47	0.65	0.73
-0.25	0.58	0.35	2.52	3.44
-0.72	0.75	2.2	-0.38	1.08
-0.14	0.97	7.97	-0.06	4.65
13.58	0.14	1.7	-0.23	4.46
-0.46	-0.01	-0.11	-0.62	3.66
-0.4	1.55	-0.12	-0.11	4.76
0.01	0.06	8.9	0.48	2.92
-0.43	0.43	3.48	-0.52	16.45
-0.47	-0.19	2.75	-0.13	9.5
-0.08	0.84	-0.01	-0.31	9.85
-0.19	6.48	-0.19	-0.14	1.19
-0.41	2.01	0.07	-0.12	1.51
0.31	-0.42	0.15	-0.15	10.74
-0.39	0.55	1.29	-0.29	7.37
-0.04	2.97	4.72	-0.13	5.4
-0.4	1.75	5.87	1.2	4.7
-0.16	1.89	4.54	0.42	13.55
0.01	0.51	6.25	0.26	3.5
0.04	4.47	1.55	-0.23	6.27
-0.18	5.87	0.2	0.06	2.38
-0.55	6.36	1.51	-0.03	2.28
-0.79	7.92	1.89	0.07	3.75
-0.45	1.45	0.11	0.18	-0.11
-0.28	4.38	0.64	0.07	2.7
-0.55	3.21	0.43	0.13	1.88
-0.28	2.43	-0.3	0.22	5.42
0.09	0.99	0.21	0.08	0.9
-0.3	1.41	0.9	0.77	2.8
-0.49	-0.03	-0.31	0.58	6.32
-0.39	0.46	-0.33	0.92	3.47
-0.56	0.37	-0.11	-0.35	1.98
-0.27	2.24	-0.27	0.34	2.3
-0.14	1.74	2.09	0.04	0.14
-0.25	0.89	2.09	1.96	7.58
1.21	1.21	1.21	1.18	3.49
-0.5	1.65	-0.09	4.69	6.02
-0.52	-0.38	0.18	2.19	7.19
-0.22	-0.3	3.93	0.4	4.4
-0.4	0.61	0.42	1.29	1.79
-0.77	2.45	-0.03	0.99	5.53
-0.64	2.28	-0.37	1.35	2.87
-0.61	1.51	0.71	2.12	3.54
-0.44	4.7	-0.11	0.16	3.47
0.17	0.34	-0.23	0.62	5.78
-0.64	0.13	0.77	11.18	3.81
-0.22	-0.14	0.29	0.04	3.01
-0.58	0.72	3.26	4.36	1
-0.48	3.63	-0.15	0.11	0.29
-0.53	-0.1	1.04	0.22	0.63
-0.17	-0.52	-0.44	0.52	5.5
0.56	-0.15	1.75	1.67	2.38
0.15	0.39	1.19	0.17	2.87
-0.54	0.38	1.28	0.9	4.73
-0.52	1.6	0.9	1.02	1.13
-0.18	1.54	0.25	-0.36	1.32
-0.06	1.27	0.14	0.63	0.43
1.85	5.85	-0.46	7.01	3.76
-0.42	0.27	4.7	0.19	8.14
-0.07	-0.17	1.18	0.34	4.85
-0.67	1.46	0.56	0.18	0.99
0.7	-0.38	2.15	-0.51	3.05
-0.65	0.86	0.94	0.05	18.35
0.94	0.24	1.41	5.33	5.6
-0.55	-0.42	0.51	0.67	5.05
-0.35	-0.4	0.64	-0.08	4.71
-0.52	-0.54	2.98	0.32	4.86
0.24	0.28	9.79	1.62	1.2
-0.27	-0.5	2.03	-0.2	16.6
-0.31	-0.48	3.88	5.84	9.26
-0.21	-0.43	3.02	0.27	3.43
-0.25	3.34	4.04	-0.15	2.08
-0.16	-0.39	0.68	-0.31	6.58
1.97	0.57	4.4	-0.38	6.04
-0.25	0.34	8.19	1.05	5.4
-0.15	0.16	2.16	0.05	9.23
-0.47	0.31	0.44	-0.07	0.78
0.3	0.02	1.09	-0.35	0.89
-0.09	3.19	7.29	-0.41	3.53
-0.31	0.7	1.04	9.13	3.67
-0.37	0.95	1.11	-0.06	1.24
0.46	0.21	0.09	2.54	21.67
-0.32	-0.09	0.22	2.46	5.39
-0.26	0.03	1.11	0.52	0.56
0.82	-0.34	-0.06	1.04	3.98
-0.34	2.49	0.12	0.55	3.63
0.4	2.34	2.73	0.48	7.62
0.05	1.35	2.22	-0.04	2.66
0.05	1.5	1.12	1.54	5.82
-0.28	0.93	5.56	2	1.72
-0.09	3.3	0.67	0.57	16.88
0.38	-0.13	0.77	-0.09	7.83
-0.62	-0.25	1.89	-0.07	7.06
-0.04	-0.08	1.23	1.02	0.74
-0.18	3.81	5.02	0.77	8.07
-0.18	2.44	-0.2	0.53	10.88
0.59	-0.43	2.4	0.22	0.99
-0.22	1.38	0.87	-0.2	1.5
0.38	1.71	0.62	6.8	10.57
-0.19	0.51	0.58	0.13	7.25
-0.27	1.54	-0.23	-0.07	6.04
0.21	1.92	1.66	2.17	3.69
-0.11	1.99	-0.31	0.61	10.52
0.24	0.59	6.62	-0.1	10.92
0.22	0.28	-0.13	0.36	4.99
-0.05	0.72	0.79	7.42	5.11
-0.48	0.17	0.83	3.12	15.25
0.32	1.36	0.53	0.26	0.49
-0.37	0.74	-0.19	0.36	7
-0.05	2.16	-0.2	0.72	26.82
-0.08	0.21	14.13	-0.15	2.88
0.05	0.05	0.48	3.52	0.95
-0.46	15.73	0.45	1.16	0.54
-0.17	0.14	0.74	0.52	5.66
-0.47	1.16	3.08	1.36	3.24
0.17	0.47	1.18	0.27	8.28
4.73	-0.19	0.23	1.46	14.12
-0.34	-0.47	-0.27	0.96	1.67
-0.46	5.7	-0.43	0.74	7.12
1.89	0.13	0.11	0.08	2.92
-0.35	-0.21	1.7	0.11	22.05
-0.26	0.23	3.21	-0.38	12.34
0.21	3.24	0.65	0.23	4.87
-0.42	4.58	-0.33	0.43	10.51
-0.26	8.34	-0.53	0.27	-0.12
-0.23	0.14	1.32	0.44	11.94
-0.7	3.94	-0.22	2.75	2.77
0.16	-0.44	-0.3	0.7	11.43
-0.28	1.84	0.76	0.04	2.54
-0.04	0.29	7.07	2.14	5.3
-0.63	-0.26	1.96	0.72	0.25
-0.1	0.07	-0.14	0.61	5.59
-0.45	0.04	0.02	-0.09	3.12
-0.34	8.31	2.95	8.36	0.54
-0.39	0.1	5.42	0.35	22.19
1.84	0.23	0.36	0.05	14.02
-0.23	0.16	0.18	0.33	1.82
0.05	0.73	0.08	0.28	0.58
-0.37	-0.04	1.79	0.87	21.06
-0.31	1.69	2.79	0.86	9.65
-0.39	1.56	3.4	-0.2	2.37
-0.39	4.36	-0.26	0.1	6.19
-0.19	1.4	0.13	4.76	2.64
-0.52	0.19	1.14	1	5.35
0.87	-0.5	0.26	0.78	3.97
-0.43	1.03	4.96	4.25	5.9
-0.15	0.77	1.83	0.15	4.36
-0.08	0.34	2.11	2.46	8.17
0.12	-0.13	4.35	8.46	20.98
-0.69	1.71	1.02	-0.23	0.62
-0.26	2.54	-0.1	-0.51	0.8
0.59	0.87	-0.18	0.9	1.5
0.06	4.61	0.45	0.000766	1.12
-0.29	10.41	0.32	-0.41	19.3
0.1	0.75	0.00378	0.03	7.32
-0.46	3.19	1.43	1.75	3.04
0.86	1.67	0.06	1.92	5.14
-0.25	-0.18	1.81	1.21	0.8
-0.39	0.62	9.27	2.23	26.73
-0.63	0.33	0.28	-0.32	0.23
-0.27	0.08	0.15	0.93	-0.04
-0.18	-0.16	-0.25	-0.08	5.01
-0.79	0.98	3.79	2.64	7.55
-0.52	-0.19	4.16	2.18	1.36
0.27	0.67	0.14	-0.38	1.39
0.09	2.43	0.41	-0.12	2.06
-0.4	1.65	-0.47	0.36	1.73
0.77	5.59	-0.05	1.54	3.69
-0.26	1.89	1.18	-0.1	1.36
-0.22	1.7	2.47	-0.01	2.51
0.81	2.1	4.69	-0.28	2
-0.47	0.06	15.27	1.33	4.73
-0.57	3.42	0.92	0.45	1.15
0.65	2.48	0.07	1.02	13.19
-0.52	0.55	1.61	0.1	9.86
0.14	1.5	0.03	0.9	6.27
0.36	-0.2	1.15	1.42	16.18
-0.66	0.37	1.68	0.9	6.2
-0.42	2.52	2.44	0.07	36.59
-0.07	1.19	1.33	-0.2	19.41
-0.39	4.62	1.15	0.42	13.69
-0.47	1.25	0.21	0.21	7.72
0.39	1.56	4.58	-0.4	0.49
0.14	1.63	3.08	2.45	3.28
-0.33	0.18	0.36	1.25	3.48
7.26	5.86	0.41	-0.22	19.7
-0.22	1.28	-0.1	0.09	19.28
0.24	0.14	1.78	0.8	0.88
-0.32	4.09	0.02	1.7	10.03
-0.17	1.61	0.57	-0.46	2.27
-0.34	0.31	-0.22	5.8	11.23
-0.29	0.49	0.45	0.28	5.54
-0.54	1.39	17.35	0.06	10.46
-0.12	1.68	0.09	0.16	6.31
-0.25	2.33	0.97	0.18	6.7
0.75	1.17	0.41	0.47	3.59
-0.28	1	0.5	0.01	1.28
-0.37	0.75	-0.35	0.12	-0.44
-0.6	2.96	0.09	1.12	1.12
[truncated: 29,242 more rows]

## Sheet: Supplementary Figure 5e
Fig S5e	siCTRL-1	siCTRL-2	siCTRL-3	siVCF1-1-0	siVCF1-1-1	siVCF1-1-2	siVCF1-1-3	siVCF1-2-0	siVCF1-2-1	siVCF1-2-2	siVCF1-2-3
30.57	22.91	0.14	0.76	29.66	7.34	10.98	13.88	8.21	1.82	0.03	9.96
12.34	-0.34	-0.45	-0.44	14.6	8.55	11.27	5.12	0.66	7.25	1.21	4.43
6.94	-0.36	-0.14	-0.03	20.12	11.36	15.22	5.21	6.22	-0.22	3.96	13.02
9.28	0.53	-0.29	0.23	3.31	6.45	43.51	-0.19	4.68	11.12	5.89	12
10.5	0.76	-0.18	-0.19	6.58	10.41	11.78	9.88	4.8	14.19	2.54	-0.06
21.17	-0.38	-0.31	0.86	15.35	16.21	8.45	4.01	16.27	2.06	11.03	17.76
22.77	-0.28	1.38	18.97	10.14	9.85	1.68	4.38	10.98	1.88	2.84	2.4
13.61	-0.26	-0.49	1.45	10.57	3.48	11.26	5.61	8.17	8.76	0.96	-0.14
22.57	0.36	-0.24	-0.19	6.43	10.61	8.04	5.1	5.49	7.96	2.65	-0.26
1.48	-0.04	0.14	8.22	50.77	8.82	5.06	-0.64	21.06	0.06	13.05	-0.04
12.7	-0.43	0.66	-0.32	10.87	11.69	8.07	20.9	0.94	3.1	3.96	-0.02
18.58	-0.86	0.65	4.7	10.39	7.09	23.13	9.56	15.36	6.2	0.82	1.24
18.83	1.17	-0.34	-0.36	8.65	15.36	-0.43	9.62	5.49	13.89	-0.13	-0.24
10.85	-0.62	0.12	0.9	11.62	6.82	17	18.73	8.36	7.12	2.48	7.6
0.94	-0.32	-0.77	42.72	9.9	9.21	19.73	16.44	6.56	36.37	2.43	-0.13
7.94	-0.39	0.2	-0.2	11.72	13.14	8.77	23.41	17.49	2.95	1.54	-0.14
20.17	-0.21	-0.57	0.11	14.27	7.75	6.48	11.31	7.29	-0.19	-0.16	1.49
24.46	-0.38	-0.35	1.1	9.34	8.67	13.54	10.74	10.17	4.99	0.61	-0.08
-0.65	-0.07	-0.53	-0.19	11.59	0.43	14.88	9.32	13.7	1.81	6.66	-0.22
3.71	-0.6	-0.44	0.09	27.12	8.7	9.27	-0.2	7.72	8.72	1.23	0.21
17.35	-0.12	1.09	-0.23	0.13	26.73	16.13	11.75	7.76	8.61	1.1	-0.27
5.12	-0.23	0.6	-0.15	8.91	10.56	13.75	17.26	5.22	4.05	-0.25	1.86
5.42	-0.33	-0.24	-0.48	19.32	8.72	8.16	13.57	6.53	5.57	6.67	-0.16
1.18	-0.5	-0.51	0.49	21.67	11.26	14.73	8.01	1.95	4.15	4.14	-0.13
5.2	-0.51	-0.27	-0.14	11.32	8.41	10.1	13.71	3.72	4.04	1.44	-0.24
10.75	-0.59	0.18	0.66	15.97	5.78	35.74	14.4	6.93	4.59	0.41	-0.23
10.67	-0.27	-0.58	-0.33	0.57	-0.47	48.83	13.91	7.57	0.3	0.19	-0.22
2.76	-0.13	0.68	0.48	13.92	6.54	-0.41	9.03	8.58	4.5	0.62	0.11
38.7	0.26	0.52	-0.06	9.56	11.32	47.99	4.55	5.63	6.99	0.01	-0.21
1.58	0.74	-0.15	-0.28	8.99	5.53	13.02	15.11	11.83	0.91	4.46	-0.25
15.15	-0.42	-0.43	-0.1	8.21	5.73	7.17	6.82	10.22	6.32	3.73	-0.19
-0.18	0.09	-0.44	-0.27	10.35	7.67	5.87	28.38	18.52	7.4	5.37	0.64
0.24	0.16	0.08	-0.03	14.94	6.85	4.62	6.17	17.68	15.24	1.68	9.67
0.01	-0.35	-0.29	49.01	13.55	11.28	5.06	29.97	8.4	10.3	8.29	8.35
0.63	0.41	115.29	1.13	0.68	5.3	6.13	8.96	8.83	4.73	5.05	0.57
4.74	-0.8	-0.62	0.31	10.6	10.61	15.05	8.62	4.99	5.58	-0.2	0.62
25.92	0.16	-0.31	0.4	10.03	11.91	-0.52	31.78	5.5	15.78	9.3	-0.18
0.57	0.34	0.46	0.05	20.56	10.52	10.46	31.27	6.13	8.7	3.45	-0.24
8.91	0.11	6.12	0.75	8.58	3.79	13.29	26.79	11.91	2.24	-0.13	-0.06
7.64	-0.29	-0.25	-0.02	0.59	10.27	4.22	20.93	9.29	2.61	2.07	3.3
12.02	1.33	-0.6	-0.13	18.14	11.81	4.79	20.91	17.4	3.88	6.55	-0.1
23.18	-0.08	-0.46	-0.19	4.06	9.59	21.64	13.56	11.39	3.73	9.58	-0.14
6.94	-0.24	-0.62	2.03	4.56	4.41	-0.26	-0.58	13.19	4.09	1.5	-0.12
1.28	0.07	-0.35	0.65	9.09	8.95	25.08	33.77	9.39	8.78	3.96	-0.02
16.8	0.68	-0.38	1.75	2.5	5.63	17.17	13.55	7.63	2.08	-0.21	8.29
0.77	-0.03	-0.45	0.61	14.26	23.86	17.14	12.89	5.73	14.73	6.35	1.47
16.45	0.42	-0.34	1.33	21.39	11.66	21.87	9.05	6.81	0.28	1.01	0.16
3.82	1.58	-0.23	1.52	5.99	7.09	19.36	27	10.4	11.52	1.77	-0.17
12.93	-0.27	-0.26	0.03	9.93	39.53	18.54	14.56	5.15	4.22	0.05	-0.25
14.92	32.15	-0.02	0.56	13.07	3.74	21.37	58.11	6.87	6.84	3.02	-0.25
27.54	-0.03	-0.5	-0.07	21.35	51	24.89	-0.31	9.2	8.06	2.87	1.53
6.91	-0.24	-0.75	0.77	9.97	50.17	20.28	-0.5	14.71	4.95	17.71	-0.22
9.81	46.59	-0.77	0.67	10.91	21.99	15.33	10.6	6.63	2.64	-0.23	-0.04
3.25	-0.3	-0.63	0.39	18.82	11.31	20.67	26.23	5.34	11.47	-0.21	-0.21
0.56	-0.42	-0.09	-0.24	5.75	12.21	17.98	-0.33	5.96	12.43	-0.09	5.42
2.44	0.22	-0.73	0.87	7.5	6.94	32.88	6.2	39.31	12.51	-0.03	4.26
10.74	-0.37	-0.22	1.2	0.62	12.42	14.21	4.59	11.29	15.63	4.86	-0.13
40.58	0.28	-0.28	-0.62	15.87	15.51	9.94	15.42	9.74	16.53	8.85	0.87
24.33	-0.38	-0.65	-0.03	1.73	15.63	14.89	16.23	13.05	4.6	1.63	7.89
1.57	-0.52	0.68	0.4	11.42	3.67	30.67	15.01	22.09	5.14	0.24	2.5
8.34	1.18	-0.37	1.11	3.59	5.93	17.59	6.4	4.14	6.74	0.08	7.98
33.41	-0.55	-0.47	-0.03	42.54	6.44	23.56	11.82	9.24	8.76	4.57	0.99
0.16	-0.43	-0.68	-0.55	3.16	8.33	19.15	0.5	7.11	20.07	-0.13	1.07
8.46	-0.49	-0.64	0.58	16.79	9.64	8.27	12.36	10.04	12.1	2.05	2.8
25.11	-0.41	0.32	-0.54	2.36	17.3	5.78	25.12	19.53	2.23	2.11	21.79
27.89	-0.77	-0.12	2.65	1.49	10.94	35.21	8.33	7.49	4.9	1.27	-0.13
-0.02	-0.24	-0.41	0.21	7.4	4.85	12.68	18.76	17.97	14.35	-0.03	0.09
-0.47	-0.09	-0.03	0.57	10.3	6.69	11.31	18.69	4.18	3.25	9.45	-0.23
13.21	-0.28	-0.74	-0.15	9.56	8.95	14.78	9.64	20.58	7.57	-0.19	-0.15
53.73	-0.58	-0.28	-0.58	8.36	5.05	12.3	5.59	11.22	15.89	-0.24	0.88
1.18	-0.49	0.22	-0.68	8.79	9.57	7.77	4.57	5.75	11.67	2.51	0.07
-0.74	-0.19	0.06	-0.46	11.94	5.14	15.12	10.02	7.87	13.66	30.96	-0.15
37.66	-0.6	0.33	0.19	1.64	6.09	1	1.77	15.84	2.61	-0.09	6.35
6.42	-0.78	-0.57	-0.06	6.77	7.14	10.44	4.71	14.89	3.53	7.73	6.82
1.65	-0.38	-0.45	0.12	17.52	8.23	15.15	0.22	5.64	7.64	1.18	0.01
3.64	-0.29	-0.18	-0.49	19.31	10.42	15.4	19.08	1.58	6.38	1.44	3.28
0.27	-0.5	-0.56	0.1	9.03	7.27	12.86	8.43	11	5.08	5.54	-0.18
33.28	78.75	-0.08	-0.48	13.64	5.5	8.33	13.19	9.66	15.84	1.24	-0.04
6.87	-0.34	-0.47	0.07	12.47	6.1	3.33	-0.06	13.97	13.57	21.75	-0.11
3.04	-0.2	-0.46	1.34	10.09	6.66	13.07	21.48	15.39	5.82	0.13	0.11
19.86	1.15	-0.33	-0.43	13.07	9.65	1.94	4.11	16.15	6.3	-0.15	-0.23
0.01	-0.53	0.15	0.3	11.43	7.57	16.56	2.43	15.28	13.96	19.32	-0.24
-0.29	5.7	-0.65	-0.66	3.65	3.89	11.62	1.6	2.21	4.32	1.36	-0.1
-0.1	-0.07	-0.58	0.56	2.99	10.42	14.63	8.94	13.83	8.24	15.88	0.04
18.7	0.3	-0.63	0.4	14.4	6.92	3.29	18.65	18.31	5.16	6.57	-0.28
5.43	0.2	-0.08	-0.46	11.94	3.24	21.91	-0.29	1.7	7.63	3.8	0.01
0.7	-0.37	-0.38	-0.24	15.27	7.35	14.6	-0.32	13.52	11.98	3.33	-0.23
4.89	0.01	-0.45	0.57	11.55	6.59	12.01	16.9	4.79	2.99	3.09	-0.24
12.67	-0.19	-0.29	0.17	10.57	8.12	3.21	17.57	4.56	4.44	-0.08	2.08
13.21	0.15	-0.23	-0.48	8.88	10.07	16.68	17.79	12.22	6.98	32.7	-0.16
-0.1	-0.28	0.22	-0.42	10.21	12.52	12.06	0.55	5.83	2.91	1.24	10.57
-0.43	0.54	-0.24	-0.27	9.11	11.83	2.03	-0.05	11.54	5.29	11.5	0.58
-0.18	-0.26	0.21	-0.38	6.41	0.11	12.97	16.01	20.92	3.93	-0.24	1.18
20.66	3.39	-0.47	-0.18	14.62	8.98	4.71	8.73	5.7	4.82	0.68	12.63
7.12	-0.1	-0.26	-0.07	13.05	8.52	13.13	13.74	5.04	11.3	1.64	13.68
-0.84	0.51	-0.54	0.32	10.75	9.42	16.51	9.35	12.35	9.93	2.49	7.01
4.04	-0.69	-0.35	5.89	16.31	1.6	14.91	9.44	14.23	3.45	18.24	0.43
1.03	-0.26	-0.18	-0.54	15.69	7.85	26.98	18.17	7.42	14.22	-0.25	-0.07
17.32	24.28	-0.47	0.52	13.58	4.71	8.58	-0.56	8.59	-0.23	1.87	-0.05
0.32	0.03	-0.55	-0.66	-0.05	8.12	10.29	5.04	4.87	4.5	5.87	0.03
2.82	-0.38	-0.58	-0.05	12.62	12.84	19.85	12.12	16.41	21.32	8.26	13.86
0.59	-0.8	-0.2	-0.31	15.48	9.52	13.5	0.18	14.09	3.92	5.42	1.74
2.41	-0.67	-0.26	0.19	3	12.59	13.53	14.24	6.37	11.66	2.59	6.87
0.4	-0.7	1.11	1.21	13.68	23.06	7.69	-0.4	11.04	12.2	11.25	-0.22
6.47	-0.67	-0.46	-0.34	12.68	9.21	11.62	13.67	11.24	11.31	3.2	-0.21
16.05	0.12	-0.41	4.11	15.11	4.95	11.65	9.21	5.03	3.05	1.32	0.26
3.96	24.13	0.33	-0.14	17.89	5.49	-0.45	16.58	9.89	0.24	-0.26	-0.11
17.13	7.33	-0.33	2.05	8.5	3.7	8.6	4.81	6.96	18.07	9.38	-0.13
0.37	-0.3	0.02	-0.22	9.51	11.62	9.38	19.7	19.96	10.62	0.02	3.95
5.21	-0.28	0.02	4.18	12.94	7.14	14.63	-0.57	9.84	4.13	0.00365	4.81
11.31	-0.63	-0.29	0.36	12.33	14.47	12.13	17.29	7.86	11.61	4.88	5.31
5.49	-0.42	-0.5	0.33	13.08	4.65	19.17	27.4	3.02	7.91	0.23	-0.24
2.61	-0.36	-0.62	0.16	10.55	11.45	19.81	16.8	20.41	12.67	5.37	-0.21
20.57	0.11	1.75	-0.24	7.41	-0.55	18.13	0.04	8.71	16.22	5.64	-0.2
52.46	20.93	0.62	-0.69	17.04	8.51	-0.43	-0.62	27.57	10.88	10.19	-0.26
17.91	-0.83	0.38	-0.59	8.2	16.05	18.7	7.99	9.19	11.65	-0.17	-0.22
18.27	-0.45	-0.11	0.17	1.31	14.86	2.39	-0.57	8.67	5.32	-0.22	-0.03
7.09	-0.82	-0.36	-0.7	11.74	10.91	13.23	9.19	10.03	2.75	1.93	-0.13
2.03	-0.4	-0.33	0.61	7.17	8.36	8.91	32.17	8.14	3.62	2.59	0.07
-0.33	-0.49	-0.000892	-0.45	28.36	6.69	8.96	-0.39	7.01	3.07	2.69	-0.22
25.9	118.45	-0.15	-0.28	6.66	14.87	5.55	6.23	4.44	11.81	4.46	-0.22
15.38	22.22	-0.28	-0.43	0.48	5.93	9.88	7.48	14.5	1.39	0.5	-0.25
0.16	-0.66	-0.21	-0.47	16.98	8.83	-0.45	27.19	17.3	3.51	7.48	-0.26
23.55	0.06	-0.3	-0.29	9.58	13.39	5.9	14.92	6.42	0.13	-0.23	-0.24
8.94	-0.53	-0.32	23.04	5.07	8.66	7.36	5.09	11.28	5.81	10.95	-0.16
39.62	-0.61	-0.36	0.18	10.21	11.58	4.35	0.22	10.76	2.13	-0.18	-0.11
22.71	0.14	0.7	1.62	7.65	11.06	17.36	26.97	6.33	11.38	1.56	-0.2
9.58	-0.15	-0.22	26.41	23.85	3.14	15.33	4.54	11.32	3.2	0.69	-0.24
11.4	-0.37	0.04	-0.71	5.02	13.5	3.81	14.8	9.71	6.27	3.45	-0.19
13.69	-0.48	0.11	0.15	6.29	5.94	4.76	8.65	12.69	7.1	-0.21	1.26
10.54	-0.22	0.06	-0.4	18.23	6.71	2.28	10.46	9.06	2.03	2.12	-0.19
15.31	-0.34	-0.33	0.31	11.74	14.85	2.07	3.58	7.2	-0.02	-0.06	1.75
2.07	-0.18	-0.47	-0.34	15.38	12.33	15.29	6.82	25.84	4.59	0.37	-0.24
25.67	-0.44	1.2	-0.64	10.92	16.93	48.75	35.84	4.38	5.49	-0.09	0.03
7.45	-0.62	-0.14	-0.64	9.51	14.57	14.01	20.04	5.54	14.58	-0.25	2.3
6.71	-0.16	-0.48	1.91	11.89	9.16	4.91	12.63	15.75	4.95	0.09	-0.27
6.68	-0.38	-0.16	0.53	12.12	27.51	2.05	8.15	9.58	4.1	2.16	2.21
13.8	-0.49	-0.21	0.15	10.23	9.92	3.23	6.12	17.65	6.24	1.2	-0.24
17.15	-0.39	0.43	0.26	14.19	9.77	11.79	5.1	12.59	5.27	2.42	-0.25
34.83	-0.57	5.13	-0.48	10.91	15.68	10.96	3.68	7	8.99	-0.21	4.8
34.53	-0.33	4.29	-0.6	14.57	7.02	6.91	15.95	7.36	5.72	-0.23	0.35
10.63	-0.7	0.4	0.29	3.91	5.6	1.83	17.09	11.63	2.64	6.7	3.07
27.31	-0.06	-0.07	0.19	-0.5	14.01	14.92	8.24	10.98	25.69	1.34	0.28
0.25	-0.67	0.49	1.41	10.06	10.7	9.77	3.83	5.8	2.79	15.41	-0.13
5.74	-0.47	0.17	-0.31	12.94	5.84	15.61	1.14	5.76	1.26	1.66	-0.24
7.97	-0.28	-0.44	-0.17	10.08	10.33	4.27	6.46	5.11	11.96	0.13	-0.24
30.49	-0.35	-0.22	-0.54	6.49	-0.54	2.11	7.47	10.58	1.06	0.7	0.45
12.58	-0.3	-0.05	-0.29	9.37	8.91	1.26	2.4	17.19	1.91	2.14	-0.19
3.16	0.3	0.19	-0.03	8.78	9.56	7.22	-0.39	33.86	6.4	11.23	-0.23
24.33	-0.43	0.22	0.07	3.43	9.64	12.26	12.66	9.66	12.88	-0.11	-0.1
17.89	-0.7	0.17	-0.46	19.49	10.4	23.99	3.36	4.87	9.6	12.71	-0.09
50	1.34	-0.08	-0.7	12.3	-0.46	10.06	14.96	7.45	8.2	1.3	-0.24
1.25	-0.49	0.1	6.1	8.66	3.15	3.92	1.83	7.46	5.41	0.5	-0.25
3.81	0.28	-0.48	0.29	7.15	7.19	6.08	-0.43	12.3	7.73	8.94	-0.26
-0.22	3.69	0.37	-0.45	4.71	-0.45	8.14	2.43	9.59	1.99	0.36	-0.25
46.91	1.28	-0.41	-0.1	16.52	8.11	7.69	0.03	6	3.96	4.38	0.63
8.1	12.12	-0.66	1.27	8.63	9.32	7.63	5.34	19.74	1.67	0.77	9.81
7.49	-0.18	0.07	0.09	7.98	-0.51	11.65	2.59	41.96	14.49	8.26	-0.28
23.38	1.05	-0.57	-0.66	12.49	10.66	3.3	0.43	7.95	5.71	6.35	0.6
13.9	9.38	0.15	14.06	10.94	-0.61	26.05	-0.64	5.97	5.67	2.97	0.81
1.42	0.43	-0.22	7.91	12.45	17.25	2.92	7.58	5.96	6.03	-0.1	-0.21
33.36	-0.3	0.22	6.33	9.93	-0.52	13.19	-0.63	4.15	13.51	4.78	-0.26
3.32	0.1	2.36	0.37	5.75	3.19	-0.66	2.29	6.73	9.23	1.63	0.14
24.88	0.05	-0.31	10.55	9.74	7.76	3.04	2.61	27.48	6.14	6.75	12.92
13.15	0.7	-0.27	-0.27	4.14	3.75	7.76	3.14	19.97	8.75	4.64	0.02
3.21	0.05	-0.58	0.05	5.13	5.65	17.04	17.14	4.35	3.01	0.17	-0.14
-0.04	-0.75	-0.3	0.18	12.15	5.82	10.91	19.7	7.36	14.72	-0.01	14.49
17.97	0.27	-0.46	0.53	10.78	10.23	15.01	23.46	7.96	13.13	3.36	-0.14
46.91	-0.57	0.56	0.02	13.17	2.88	2.05	20.96	6.5	11.04	8.2	0.27
17.8	1.37	0.56	-0.46	6.79	2.99	16.95	-0.38	15.93	7.33	-0.05	-0.26
2.89	-0.4	-0.14	-0.34	9.86	11.84	6.16	16.17	7.01	25.5	0.27	-0.22
18.19	-0.79	-0.37	0.35	-0.52	15.5	10.13	1.26	3.58	6.96	9.91	12.53
46.96	-0.28	-0.03	-0.3	19.05	6.25	27.07	20.13	14.75	8.04	0.36	0.15
47.39	-0.37	-0.24	0.11	8.43	9.56	-0.45	-0.49	18.41	5.1	0.11	-0.03
56.91	0.17	-0.27	0.82	6	8.24	9.3	3.76	11.78	5.33	9.5	-0.1
5.45	-0.68	-0.13	-0.23	-0.39	10.04	18.89	16.73	13.55	8.37	3.18	-0.18
3.03	-0.68	-0.73	-0.49	8.99	6.44	0.28	2.22	6.8	8.55	-0.08	-0.25
3	0.6	1.25	-0.6	8.38	14.12	11.92	-0.65	15.44	7.61	3.68	0.21
24.16	1.14	-0.27	-0.21	12.13	6.15	11.55	21.15	4.64	6.43	0.00155	2.04
0.54	-0.56	-0.32	-0.39	11.69	5.11	12.02	28.71	4.53	21.66	1.37	0.23
0.15	-0.72	0.31	0.93	8.94	6.32	11.01	19.31	5.66	9.21	4.96	11.41
35.38	-0.18	-0.25	-0.35	7.38	21.88	22.63	29.43	11.64	2.05	-0.17	9.82
36.13	-0.27	-0.42	0.29	16.04	5.34	-0.46	4.31	10.54	19.53	2.6	-0.18
34.99	-0.14	-0.09	-0.33	1.31	7.67	10.29	3.09	8.01	16.58	11.87	-0.24
13.86	-0.38	-0.45	0.62	33.78	6.15	10.1	7.83	17.02	7.26	3.96	-0.18
0.83	-0.42	-0.29	-0.21	18.16	11.82	12.3	39.27	16.9	3.97	2.62	0.22
29.01	-0.35	-0.11	-0.54	23.63	11.07	5.53	5.4	9.75	15.71	0.36	0.39
15.85	-0.51	1.36	-0.19	9.95	9.12	13.13	20.08	17.03	13.58	0.78	1.95
10.54	-0.48	61.23	-0.19	8.94	11.9	28.18	15.96	5.81	20.19	10.42	5.63
8.33	1.77	1.75	0.2	11.05	7.8	10.19	2	8.22	1.87	0.68	10.25
95.55	-0.2	0.38	-0.5	10.17	6.28	30.41	13.39	6	4.22	3.87	2.47
14.83	0.03	-0.48	0.16	10.27	9.19	14.07	6.88	19.91	7.97	0.6	3.96
14.88	-0.06	-0.57	-0.49	6.19	5.92	5.27	12.24	11.75	2.1	2.67	-0.19
14.24	-0.29	-0.59	-0.13	8.08	8.74	15.7	4.34	14.99	18.36	0.03	1.07
32.68	0.14	-0.4	-0.39	11.9	5.68	1.72	13.62	14.66	4.4	0.69	0.24
9.7	-0.44	-0.5	-0.31	11.17	5.13	16.44	8.32	5.9	4.49	5.36	0.29
0.56	-0.13	-0.63	0.09	20.43	3.02	10.25	14.27	8.83	-0.18	-0.2	31.81
40.45	-0.74	0.05	-0.28	1.37	10.3	2.59	14.83	10.37	2.14	8.52	-0.18
18.61	-0.45	-0.39	0.02	11.04	6.62	3.32	11.8	7.77	-0.17	0.14	-0.23
14.18	37.52	-0.28	-0.13	9.41	6.05	9.93	16.38	19.8	3.89	4.59	0.26
18.2	2.69	0.1	0.23	18.07	8.13	10.75	16.05	18.37	8.96	4.06	0.68
-0.08	-0.66	-0.49	-0.09	18.28	15.19	14.9	17.29	7.14	2.22	-0.14	-0.03
0.7	-0.32	-0.16	0.23	2.15	9.31	6.94	14.19	7.46	6.38	0.22	-0.17
11.93	-0.77	-0.7	-0.46	0.47	6.48	9.69	20.18	4.32	2.73	4.06	5.74
9.85	-0.59	-0.42	0.1	13.55	-0.3	14.2	0.8	3.17	1.52	-0.12	-0.25
17.34	121.64	-0.64	-0.08	15.32	11.07	18.54	18.21	11.09	4.95	1.54	-0.28
12.53	163.63	-0.33	-0.24	7.84	9.37	11.12	13.3	6.82	2.31	1.28	-0.27
2.8	-0.24	-0.52	0.11	10.63	30.02	4.5	-0.57	13.28	6.04	0.15	1.19
0.87	-0.35	-0.49	-0.38	12.49	2.85	6.78	0.88	19.43	7.15	-0.2	-0.25
-0.51	-0.18	-0.18	-0.57	8.54	15.32	11.5	13.37	4.81	7.31	1.99	-0.25
12.87	17.3	-0.41	-0.26	6.59	57.44	10.1	4.58	3.98	2.24	-0.03	8.27
0.94	-0.51	-0.54	-0.27	8.78	-0.44	11.98	5.17	6.08	8.3	2.52	3.36
39.5	-0.38	1	-0.56	13.05	53.78	32.07	8.98	10.07	0.52	5.37	4.09
1.76	0.31	0.63	-0.64	13.84	3.08	11.86	12.7	5.69	2.35	-0.26	-0.28
9.34	-0.54	0.38	-0.6	11.01	13.58	22.3	28.03	8.17	10.76	4.49	-0.18
14.71	0.09	-0.57	0.09	8.89	-0.38	8.15	10.4	9.89	3.97	9.74	-0.26
74.34	-0.7	-0.5	-0.63	12.69	11.88	15.96	9.14	11.56	-0.09	2.1	0.2
0.29	-0.47	0.61	-0.56	15.62	-0.5	14.78	4.45	8.23	8.72	5.56	1.39
6.68	0.2	-0.55	-0.45	8.55	12	19.41	12.14	-0.28	8.64	5.63	-0.22
8.63	-0.07	0.43	0.2	6.82	6.87	22.25	15.09	1.06	6.51	0.55	-0.22
-0.59	-0.64	-0.03	-0.83	-0.45	13.3	17.03	-0.46	8.22	5.12	-0.26	0.43
21.42	-0.22	-0.77	-0.5	11.93	5.3	48.01	12.43	9	6.04	0.06	-0.12
5.33	-0.29	0.71	-0.64	7.32	12.65	6.26	2.4	5.24	5.31	3.76	10.46
32.89	10.53	-0.74	-0.37	8.65	4.74	14.51	-0.43	8.39	6.26	-0.26	0.02
13.86	-0.77	-0.38	-0.49	8.49	5.55	16.77	13.8	8.24	7.03	-0.28	-0.2
10.28	1.31	-0.6	1.68	8.59	4.69	11.92	16.01	9.41	0.85	-0.06	-0.29
5.22	0.12	-0.34	-0.39	1.22	4.02	51.48	0.63	-0.28	5.22	13.4	-0.15
-0.68	35.28	-0.35	-0.38	8.1	3.94	33.63	13.14	11.61	-0.2	4.46	-0.27
5.54	-0.44	-0.85	-0.05	3.36	-0.58	12.12	38.81	3.07	4.56	0.99	-0.11
37.71	8.64	0.08	0.2	10.29	11.51	7.72	15.09	8.95	8.48	-0.22	-0.25
4.12	31.93	-0.65	0.17	12.29	3.68	13.53	7.93	6.42	1.1	-0.03	-0.24
25.61	-0.33	-0.64	0.26	12.37	4.71	9.51	1.32	8.52	5.33	14.4	-0.13
-0.57	-0.22	-0.01	-0.35	8.25	6.41	8.07	10.22	-0.26	2.6	2.17	0.37
0.61	-0.44	0.23	-0.07	9.52	4.74	13.05	14.07	10.89	0.69	0.49	-0.25
1.46	-0.58	-0.37	-0.12	8.59	4.29	17.08	12.17	-0.25	10.65	4.45	-0.21
15.51	-0.44	0.21	-0.67	3.97	10.29	9.78	6.63	12.35	10.51	9.11	-0.08
2.09	0.13	-0.14	5.82	21.77	5.36	10.8	10.16	5.11	7.43	14.99	0.05
3.12	-0.27	-0.15	0.53	3.22	14.69	1.89	8.19	16.03	5.97	-0.22	-0.16
0.76	1.34	-0.41	-0.55	16.35	7.59	6.8	9.54	10.16	14.12	-0.24	0.15
2.39	-0.14	-0.66	-0.01	2.18	9.67	-0.62	3.28	15.66	9.75	-0.21	-0.26
8.45	0.04	0.5	0.23	15.45	5.54	5.63	16.61	17.61	6.55	3.28	0.11
3.17	-0.28	-0.23	0.08	9.84	18.37	16.62	15.32	19.99	3.5	1.8	-0.26
12.94	-0.12	-0.39	5.51	13.9	5.68	9.7	0.21	6.12	17.29	1.33	0.01
31.56	-0.09	-0.33	-0.09	27.67	5.52	11.37	13.35	14.56	6.58	10.86	-0.14
5.27	-0.29	-0.16	9.31	13.8	6.24	9.32	0.48	13.08	3.94	1.69	1.54
23.69	-0.29	-0.55	-0.58	10.89	7.31	8.84	14.51	13.48	6.8	1.28	2.18
6.1	-0.26	0.21	12.59	16.37	5.29	8.48	12.54	13.71	4.71	7.53	-0.27
11.04	-0.44	0.01	2.16	15.53	7.53	10.04	17.2	3.79	14.61	1.86	-0.21
10.76	-0.85	-0.55	-0.61	10.25	6.82	14	0.17	10.25	4.42	-0.24	-0.25
9.87	-0.75	-0.74	-0.55	16.15	5.75	10.57	4.49	11.84	3.05	0.00212	-0.21
36.77	-0.51	-0.65	0.34	12.13	6.3	7.94	10.52	13.76	1.94	10.29	0.4
37.03	-0.58	-0.09	-0.32	8.77	-0.43	9.85	24.85	0.95	14.87	2.34	1.05
1.63	-0.47	-0.12	0.36	14.75	8.68	5.82	11.19	7.46	12.88	2.49	-0.24
5.38	-0.61	1.02	-0.71	13.83	20.11	8.15	0.22	8.08	11.01	1.88	4.31
8.56	0.41	0.73	-0.21	22.34	8.9	3.88	0.07	7.3	5.22	4.82	13.7
4.03	-0.6	0.64	-0.62	16.67	12.05	18.21	-0.04	3.76	13.28	0.69	-0.23
18.11	-0.63	-0.3	-0.2	13	4.27	11.41	3.69	5.52	4.2	7.14	-0.23
48.49	-0.4	-0.46	-0.61	17.81	8.37	7.1	5.66	8.6	7.04	9.34	-0.14
0.89	-0.53	-0.16	8.9	15.18	8.32	7.19	6.5	6.62	11.91	-0.03	-0.06
6.71	-0.57	-0.43	0.36	2.13	3.84	0.09	-0.42	8.62	1.77	4.71	0.04
-0.38	-0.3	-0.32	-0.29	14.31	6.98	14.06	17.79	5.42	2.77	-0.25	1.39
7.98	-0.4	-0.39	-0.36	13.5	44.11	9.21	-0.38	7.3	4.6	1.02	1.28
0.47	-0.72	-0.22	0.16	19.05	11.18	15.77	23.1	3.86	11.78	1.05	-0.27
6.93	-0.21	0.03	-0.03	7.27	8.09	16.02	15.05	13.61	4.55	0.06	0.87
5.36	-0.58	0.65	0.53	8.22	12.02	5.79	9.5	14.19	8.01	0.15	-0.18
17.87	0.61	-0.45	0.16	11.86	5.44	6.05	5.66	11.5	17.06	16.15	4.26
6.67	-0.27	-0.33	-0.67	9.97	9.23	10.99	19.39	0.01	0.59	0.8	-0.08
38.11	-0.44	-0.29	0.96	9.94	10.48	4.4	7.08	11.16	0.29	-0.21	1.71
1.53	0.4	-0.17	1.63	12.03	1.56	12.21	22.3	13.52	2.91	0.06	9.59
2.13	-0.42	1.16	18.39	15.41	14.23	8.75	4.68	11.44	4.73	2.24	0.52
4.73	-0.34	-0.28	0.27	8.6	31.17	23.84	11.21	11.22	6.7	-0.16	-0.23
8.47	-0.59	0.2	0.57	9.17	11.71	5.08	7.63	11.35	1.52	0.17	-0.25
12.04	0.13	-0.46	0.01	7.85	-0.51	4.68	8.72	8.02	9.66	7.94	-0.16
60.02	-0.29	-0.3	0.2	7.04	21.41	-0.56	0.05	7.8	3.16	2.99	7.98
6.83	0.33	0.05	-0.45	11.33	14.38	14.89	2.48	13.46	0.97	-0.21	-0.24
5.6	-0.35	-0.29	0.66	14.08	-0.32	8.01	3.01	13.21	7.29	-0.27	-0.08
5.74	-0.67	-0.46	0.05	13.11	-0.02	11.57	3.45	10.45	4.88	0.12	-0.13
7.23	29.77	0.05	0.27	9.58	16.9	7.9	9.64	8.88	4.37	4.53	-0.15
4.69	0.08	0.19	-0.16	22.51	16.89	19.99	6.79	6.96	14.22	-0.25	0.59
-0.42	-0.04	-0.2	0.08	12.93	10.98	54.64	1.49	10.08	9.11	0.17	-0.26
1.1	-0.45	-0.26	-0.21	15.94	7.18	-0.55	9.94	8.2	17.78	2.55	2.06
111.36	-0.81	0.21	0.27	8.05	5.94	11.38	-0.08	10.84	6.37	6.24	13.2
54.48	-0.38	0.3	1.82	9.61	18.75	-0.16	9.61	31.25	12.33	-0.13	-0.11
11.14	-0.43	-0.27	-0.21	2.27	2.79	5.41	0.24	18.61	16.62	-0.15	-0.25
1.04	-0.69	-0.38	0.08	4.92	16.98	7.36	12.94	19.08	9.17	0.42	-0.23
3.79	20.71	-0.09	-0.04	-0.27	10	10.23	1.25	24.78	6.09	-0.02	-0.13
10.92	-0.34	-0.58	-0.36	15.75	9.7	6.41	2.98	13.96	2.67	4.54	6.09
42.87	0.21	-0.22	5.57	8.88	4.7	3.81	0.12	10.08	0.76	0.97	-0.08
11.45	-0.31	-0.31	0.13	7.14	13.15	9.15	2.4	8.83	5.14	-0.26	4.81
20.85	0.67	-0.4	0.2	6.84	7.34	20.92	-0.22	13.64	13.31	10.58	11.97
53.3	-0.32	-0.4	-0.37	13.56	2.77	4.13	5.21	8.45	3.93	2.18	3.43
31.82	-0.5	0.27	0.47	11.53	9.33	5.16	26.52	19.25	1.76	1.46	35.08
7.01	-0.07	0.19	1.04	8.12	4.68	3.34	11.87	12.78	17.87	10.8	-0.22
32.57	-0.31	-0.25	-0.28	6.35	6.47	18.27	5.81	12.99	13.83	15.42	-0.1
4.68	0.09	-0.54	0.09	5.86	19.17	4.14	8.73	12.7	0.8	0.8	0.69
35.41	2.96	-0.34	3.53	1.66	3.09	10.9	1.17	12.37	5.62	0.02	0.69
29	14.79	-0.2	-0.06	8.75	1.37	14.1	3.15	13.64	0.53	0.79	1.97
52.93	-0.07	-0.16	0.92	7.47	28.78	11.8	1.83	14.52	5.51	0.23	-0.16
11.57	-0.67	-0.62	-0.04	3.24	11.52	4.22	11.14	7.26	5.39	14.59	0.1
59.85	0.07	46.72	0.86	13.99	5.46	1.34	7.48	5.65	20.57	3.59	0.21
11.23	-0.43	-0.32	0.67	10.96	2.24	15.77	4.61	4.73	7.75	4.94	-0.25
24.98	-0.48	-0.35	9.98	6.5	6.16	1.81	4.81	8.06	4.67	10.06	0.14
60.15	-0.37	-0.29	1.49	6.52	9.21	9.15	10.27	17.37	3.33	0.28	1.18
4.29	-0.12	-0.72	-0.37	8.08	4.85	2.49	-0.15	31.57	3.81	12.64	-0.15
68.95	-0.43	0.01	-0.22	32.63	6.01	19.79	-0.34	23.06	8	10.64	-0.23
32.1	-0.05	-0.15	0.85	6.26	4.62	14.83	0.22	18.06	0.7	0.61	0.04
0.11	0.03	-0.49	0.87	7.89	5.73	11.17	10.01	7.87	6.5	12.42	6.6
23.51	-0.16	-0.58	-0.11	2.17	6.86	1.84	0.45	9.18	8.49	3.08	-0.23
0.49	-0.61	-0.29	0.15	5.36	6.77	0.3	3.33	6.1	9.46	2.5	-0.05
9.03	2.11	1.25	-0.26	3.89	8.59	14.67	5.61	20.44	4.66	8.23	1.6
7.3	-0.56	-0.57	-0.00214	4.27	50.44	12.05	12.64	5.4	18.02	10.79	0.11
18.96	0.3	-0.22	-0.12	13.95	4.28	12.09	0.97	14.92	16.2	0.36	-0.12
3.31	-0.68	0.45	-0.24	7.92	7.02	6.28	5.01	12.34	8.42	5.33	4.87
24.98	-0.27	-0.66	-0.51	4.49	3.77	11.37	4.61	6.44	10.37	5.18	0.13
7.94	-0.67	-0.43	-0.25	26.27	9.42	4.87	-0.39	17.33	6.83	6.95	6.74
3.78	-0.54	-0.29	0.82	10.38	8.42	13.09	6.37	2.55	7.62	1.51	-0.13
11.79	-0.49	-0.41	-0.32	8.86	7.59	16.02	6.44	8.39	5.77	9.08	3.58
16.3	-0.62	-0.54	-0.28	15.13	3.31	5.19	0.11	19.34	1.63	8.22	0.13
17.98	-0.61	-0.13	-0.42	7.73	7.55	5.8	11.38	18.74	15.67	2.57	-0.26
38	-0.1	-0.29	0.15	7.57	-0.55	1.18	5.43	6.08	12.54	0.97	0.2
28.1	24.2	-0.51	1.07	12.47	7.19	16.35	19.96	3.94	6.06	7.44	0.16
2.69	-0.000635	-0.56	0.17	8.68	5.81	12.58	27.91	6.75	7.03	5.56	-0.1
7.26	-0.02	-0.09	0.72	10.67	7.2	19.44	3.25	4.41	7.04	12.64	3.96
14.86	-0.11	-0.53	-0.24	7.75	2.7	9.53	5.87	1.58	18.03	0.81	0.04
15.13	-0.35	-0.04	0.79	10.63	7.52	3.08	16.32	4.89	3.87	6.68	15.71
14.68	0.41	-0.23	-0.23	0.93	5.63	4.39	8.83	23.63	5.41	5.71	-0.11
27.69	0.15	-0.4	0.26	7.92	3.77	25.99	15.86	3.79	3.79	-0.11	4.07
8.04	-0.32	-0.43	0.12	8.9	10.26	0.83	14.24	12.84	11.51	-0.04	3.29
0.19	-0.13	-0.48	0.27	8.91	9.81	14	18.29	6.97	7.21	-0.19	-0.02
1.68	-0.52	-0.51	12.8	4.07	8.46	8.06	5.48	19.4	7.39	10.02	18.88
39.34	-0.38	-0.62	0.61	5.99	14.94	42.89	16.52	10.22	2.33	7.44	1.35
9.88	184.83	-0.35	1.61	14.38	9.99	41.35	21.82	0.57	4.02	2.38	1.37
4.82	-0.1	-0.04	1.07	6.66	10.8	16.69	17.33	1.96	12.85	3.32	4.36
7.29	0.16	-0.47	0.36	2.79	13.55	4.37	13.69	15.89	12.07	12.75	-0.1
0.3	0.96	-0.6	-0.09	7.67	13.21	18.81	17.41	17.25	6.52	3.09	10.79
1.41	-0.43	0.04	-0.04	8.27	3.14	6.31	8.33	3.27	5.46	0.28	-0.14
1.21	-0.21	16.24	0.34	8.2	1.24	12.56	3.39	14.91	4.84	1.2	0.08
1.92	-0.38	-0.56	1.33	10.68	-0.57	25.42	12.54	15.57	8.17	0.16	1.45
15.18	-0.21	-0.54	-0.28	0.06	5.73	7.95	18.61	24.5	11.92	5.47	7.61
15.7	-0.39	0.02	0.01	11.43	6.74	11.38	9.69	13.24	0.23	-0.25	0.85
20.64	-0.02	-0.77	-0.35	-0.11	8.24	13.15	18.34	4.36	6	-0.13	2.13
10.59	-0.49	-0.56	0.16	7.92	5.33	7.59	8.37	8.42	4.99	10.2	-0.27
25.36	-0.43	-0.14	-0.49	2.21	8.61	-0.11	11.6	14	2.07	1.49	0.37
1.34	-0.19	-0.59	0.31	13.11	5.02	16.01	16.11	17.25	9.79	-0.23	11.85
9.56	-0.19	-0.29	-0.22	4.71	4.85	14.88	19.88	12.77	2.96	3.07	-0.22
13.82	-0.39	-0.6	0.64	0.11	4.47	10.94	11.39	11.3	8.41	3.71	-0.27
25.41	-0.44	0.24	-0.57	8.93	8.75	11.63	18.17	2.38	4.09	-0.03	-0.22
5.3	-0.51	-0.25	0.38	4.13	13.63	18.07	19.59	11.74	10.79	-0.14	-0.17
3.13	-0.25	-0.19	0.22	7.21	9.12	10.34	3.05	5.52	10.47	9.51	3.8
7.9	-0.16	-0.22	-0.53	7.08	9.6	8.14	18.07	7.27	18.4	-0.15	-0.16
11.79	-0.61	-0.4	0.18	0.19	8.98	16.16	-0.11	13.89	1.42	4.08	6.63
8.49	-0.54	-0.55	1.95	7.74	19.14	18.97	1.8	5	4.16	0.38	0.92
-0.5	-0.26	-0.38	-0.03	16.94	1.71	8.06	6.96	5.23	2.52	0.62	0.37
9.21	2.81	-0.2	-0.48	11.65	7.95	17.64	6.99	0.53	3.01	0.6	0.00212
22.4	0.26	-0.37	-0.24	-0.54	7.92	13.36	15.35	23.65	0.9	0.12	-0.06
2.81	2.47	-0.72	-0.14	13.96	2.98	11.46	-0.64	2.68	3.13	8.96	6.63
7.13	1.21	-0.14	-0.68	1.43	5.02	-0.47	6.13	14.71	17.2	2.93	5.58
25.37	-0.35	-0.46	0.94	12.32	10.23	13.83	0.11	11.15	8.09	0.76	-0.18
10.05	0.58	-0.52	-0.06	0.94	3.85	11.4	-0.12	5.21	2.33	0.01	-0.2
1.39	-0.33	-0.24	-0.16	0.66	4.82	3.25	8.81	6.52	9.71	-0.1	7.06
10.12	0.07	-0.58	18.62	8.7	11.75	3.48	11.09	3.16	2.9	3.29	2.29
-0.52	-0.1	-0.31	1.68	10.94	3.23	8.56	10.89	5.6	1.09	1.14	3.77
2.86	-0.56	-0.28	-0.33	9.78	8.37	9.71	7.32	15.29	5.2	0.05	4.38
4	-0.14	-0.74	-0.55	7.26	4.4	3.93	3.22	6.84	3.5	3.6	3.07
24.6	7.58	-0.6	-0.38	5.99	1.11	7.75	8.57	40.07	0.28	-0.13	-0.06
23.02	103.68	0.47	-0.56	0.14	0.38	13.69	-0.62	8.16	1.31	2.07	0.71
1.09	-0.52	-0.46	-0.38	0.48	8.97	27.91	3.18	18.17	3.01	4.9	-0.09
15.44	-0.47	-0.63	0.86	11.81	5.26	13.68	17.08	11.11	2.14	3.99	-0.16
18.52	0.5	-0.29	-0.5	13.45	2.67	12.76	-0.61	9.96	6.19	0.000852	1.72
11.38	8.71	-0.22	-0.56	9.15	1.7	14.55	5.62	6.71	4.78	1.55	10.27
14.6	-0.43	-0.55	-0.47	20.67	4.26	8.87	11.51	17.3	3.77	-0.09	2.43
6.17	0.24	-0.28	-0.01	13.6	13.48	13.7	5.74	5.85	2.29	9.84	0.12
32.77	-0.58	4.56	0.61	9.77	4.4	10.24	14.9	11.39	2.02	8.23	11.46
0.71	-0.08	-0.53	-0.13	8.56	8.91	16.19	10.49	8.2	3.53	3.25	-0.15
6.6	-0.45	-0.56	0.8	9.01	3.26	4.66	-0.34	18.66	15.06	4.11	-0.15
1.76	-0.54	-0.66	-0.31	10.1	7.36	3.39	11.55	14.81	2.86	4.45	0.49
3.36	-0.59	-0.33	-0.02	9.81	10.73	5.42	2.33	12.43	7.14	-0.11	1.69
3.26	-0.72	-0.77	1.94	7.38	6.76	7.04	9.19	17.12	7.64	-0.2	0.64
11.65	-0.72	-0.7	-0.56	7.34	27.42	10.1	3.31	14.24	1.45	0.45	3.85
7.78	-0.79	2.09	-0.19	12.1	8.11	11.32	-0.58	11.49	9.63	3.82	-0.00372
13.95	-0.57	-0.02	-0.43	8.58	14.61	16.44	6.1	17.17	13.98	0.73	1.18
6.48	-0.63	-0.65	-0.27	14.95	7.76	6.38	6.75	3.29	6.2	3.81	0.99
2.94	-0.32	-0.19	6.36	11.22	5.2	14.92	11.1	11.18	6.6	2.49	-0.13
1.42	461.18	17.42	-0.5	7.37	3.84	9.48	2.23	13.61	5.9	0.49	-0.2
14.1	-0.69	-0.03	-0.15	12.59	4.79	12.06	21.74	10.47	8.92	-0.19	0.16
2.35	-0.56	3.82	-0.07	10.61	6.5	9.26	1.66	8.01	8.55	2.7	0.11
4.95	-0.52	-0.51	-0.45	6.22	6.45	-0.42	7.96	8.01	5.49	0.91	3.71
0.34	0.21	-0.54	-0.45	7.47	7.61	11.3	9.08	2.77	3.25	0.99	-0.01
2.88	-0.55	0.4	11.81	9.07	2.61	7.54	0.79	6.48	2.38	4.24	-0.26
11.81	-0.29	0.72	-0.57	12.16	8.91	8.86	2.03	6.06	2	8.88	0.84
0.72	-0.1	-0.21	55.23	17.18	14.41	22.76	2.77	8.16	5.9	5.93	0.55
2.81	-0.02	-0.44	-0.66	12.24	4.48	9.9	0.12	13.67	8.55	9.36	0.69
2.3	-0.49	-0.37	-0.44	12.3	6.74	1.72	4.66	14.47	0.93	0.35	-0.18
19.14	-0.53	-0.44	-0.44	11.7	1.83	13.43	4.33	7.46	3.62	3.4	0.44
6.56	0.17	-0.58	-0.25	13.48	19.42	14.52	5.06	19.65	3.05	6.86	5.45
8.15	-0.29	19.18	-0.24	12.04	5.89	17.3	0.93	32.21	0.08	-0.1	1.66
0.12	-0.64	-0.2	-0.41	7.42	0.12	16.51	4.11	6.48	6.63	-0.1	0.7
6.21	-0.1	-0.58	-0.46	11.04	5.24	15.18	10.81	4.23	3.87	9.79	2.06
11.65	-0.55	-0.29	0.12	13.14	25.58	9.44	13.04	9.13	-0.06	7.08	13.23
19.63	0.26	-0.37	0.03	8.69	6.03	13.05	-0.27	13.83	2.86	3.5	0.32
12.86	-0.02	-0.57	-0.51	13.5	3.67	9.76	8.3	7.33	1.5	-0.07	-0.16
1.83	-0.22	-0.54	-0.59	12	2.29	2.55	15.13	13.61	2.73	-0.2	0.24
16.07	-0.02	0.48	-0.57	6.51	8.71	7.9	-0.13	8.82	3.38	1	4.41
2.1	3.04	-0.56	-0.12	4.67	10.72	5.4	-0.37	13.09	1.72	0.98	0.95
9.33	-0.61	-0.59	-0.46	12.58	2.75	9.13	8.57	6.32	12.55	0.29	0.59
0.88	-0.11	-0.61	-0.46	9.86	-0.48	4.95	17.7	11.12	9.24	-0.23	-0.13
1.24	1.17	-0.6	0.14	14.53	2.28	12.87	13.54	9.08	7.19	0.5	-0.15
4.32	0.16	-0.23	-0.2	4.34	7.59	8.24	10.75	3.91	1.9	-0.09	-0.2
2.22	-0.51	0.07	-0.46	21.18	17.86	8.94	7.59	10.09	13.98	8.48	-0.27
20.91	-0.25	-0.37	0.08	3.93	2.53	16.54	8.9	4.44	11.73	4.77	-0.23
11.71	-0.67	-0.41	1.47	11.37	3.86	13.29	6.99	5.18	18.3	-0.06	4.42
67.31	-0.6	-0.36	-0.46	4.51	8.67	7.21	5.08	15.1	0.02	1.96	0.09
3.26	-0.6	-0.12	0.09	6.53	5.24	8.28	14.17	20.02	3.58	11.87	-0.21
81.16	0.03	-0.2	-0.24	5.77	8.47	21.36	1.69	9.89	9.84	3.62	-0.1
6.28	-0.18	-0.21	-0.17	11.03	2.11	3.87	11.39	7.7	0.48	-0.05	-0.23
2.02	0.55	-0.34	-0.29	13.08	5.55	6.23	12.07	7.9	2.18	-0.2	-0.25
-0.14	0.27	-0.33	0.97	12.39	11	7.16	3.09	5.14	12.42	3.89	-0.23
2.19	-0.52	0.01	-0.01	9.07	4.08	12.9	4.07	10.19	5.75	0.09	-0.19
2.1	0.32	0.95	0.24	12.68	11.79	8.43	8.02	10.15	10.65	-0.22	-0.25
3.15	98.76	0.64	-0.05	25.07	11.9	13.39	5.86	5.36	24.08	-0.17	0.45
0.59	1.09	-0.57	-0.08	13.16	6.66	15.35	11.13	25.44	1.55	0.85	0.02
1.36	25.29	-0.37	-0.23	2.04	10.99	17.6	-0.41	7.75	8.14	1.57	-0.01
2.58	-0.23	-0.08	-0.45	12.7	16.8	11.12	4.95	4.42	0.15	0.02	0.32
15.44	-0.4	-0.16	-0.17	10.35	10.94	25.58	12.18	11.9	10.88	-0.22	-0.22
7.47	0.52	-0.02	47.39	3.84	14.6	2.46	15.76	3.48	6.62	0.81	-0.23
5.09	0.14	0.11	-0.43	5.51	4.21	30.09	9.73	19.21	0.64	0.48	-0.26
2.02	3.02	1.26	0.26	11.97	2.57	17.91	13.61	15.17	19.15	0.48	-0.21
25.71	1.66	0.43	-0.38	10.3	12.21	14.68	8.45	7.33	0.38	2.95	0.17
9.31	-0.25	-0.19	-0.07	9.35	12.61	14.66	13.92	4.83	4.17	6.36	-0.14
3.34	-0.05	0.24	1.16	14.23	6.52	15.11	9.26	8.2	27.52	0.62	3.88
1.49	-0.17	0.09	0.62	10.08	0.27	15.83	6.17	11.81	6.34	15.52	-0.24
11.24	-0.12	-0.15	-0.21	9.91	13.47	16.14	5.45	13.13	-0.21	5.91	8.3
3.59	-0.39	-0.02	-0.33	11.55	12.79	13.14	-0.32	8.7	13.11	0.75	-0.01
2.93	-0.12	-0.23	-0.69	3.2	12.29	-0.23	10.68	4.1	14.85	0.02	-0.18
-0.31	0.22	0.11	0.22	15.26	-0.43	7	5.07	8.62	11.09	-0.17	-0.25
12.7	-0.33	-0.16	-0.16	14.55	8.17	22.22	15.32	32.07	10.3	0.06	-0.17
5.7	-0.29	15.82	-0.29	7.97	8.83	18.62	7.7	15.11	-0.13	-0.15	0.06
17.58	-0.08	0.02	2.78	12.5	16.48	13.92	8.53	6.82	12.97	-0.04	0.62
11.71	-0.03	-0.09	-0.27	14.42	8.73	12.81	3.07	10.88	0.95	-0.15	-0.17
4.43	-0.45	0.09	0.04	8.19	19.48	11.26	10.92	15.95	0.86	41.87	0.28
18.12	3.53	-0.46	-0.67	8.24	6.21	9.19	14.32	12.8	3.58	0.02	1.15
8.49	-0.55	0.51	0.74	13.5	5.26	4.9	11.51	11.6	13.55	6	0.9
0.14	-0.32	-0.16	-0.5	10.58	13.09	8.11	10.19	7.22	18.19	3.45	5.65
26.84	-0.06	1.06	-0.08	8.4	12.47	6.67	8.85	27.48	0.91	3.85	7.5
36.93	-0.71	-0.02	0.88	19.45	7.66	7.77	15.05	7.99	6.69	1.21	-0.22
-0.26	-0.44	-0.27	-0.63	17.27	15.05	8.31	15.55	11.38	1.08	7.43	1.57
8.44	-0.15	-0.46	-0.59	23.18	7.34	14.91	11.99	11.74	2.31	-0.04	3.57
4.11	3.63	-0.45	-0.12	13.07	17.94	12.48	11.71	17.6	11.21	1.17	26.04
109.2	-0.36	-0.1	-0.06	13.07	11.21	54.99	7.22	18.5	0.06	0.57	-0.26
28.94	-0.5	-0.09	-0.23	12.31	1.96	20.16	1.61	6.06	5.22	13.43	0.08
8.84	0.52	0.05	0.67	9.66	9.87	22.04	9.03	5.72	2.31	3.13	2.42
8.15	-0.58	-0.48	-0.4	10.07	9.79	10.94	20.58	13.06	8.4	4.77	0.28
20.86	-0.36	-0.1	-0.73	10.21	11.06	12.29	56.86	9.64	10.87	7.47	11.1
83.92	1.25	1.02	-0.53	11.2	12.35	12.55	15.93	9.68	-0.23	-0.07	0.1
-0.14	-0.32	0.7	-0.34	6.33	-0.54	16.89	16.69	3.82	2.6	3.72	11.92
27.57	1.06	-0.67	-0.22	11.41	8.54	13.37	9.18	8.83	2.3	0.62	5.55
1.99	-0.73	-0.33	-0.37	15.67	12.11	8.43	10.66	8.04	15.73	0.85	13.16
1.67	-0.65	-0.58	-0.3	10.07	3.2	20.13	14.56	30.45	0.12	1.5	-0.2
1.93	-0.44	-0.51	-0.4	10.53	7.53	-0.38	12.6	16.22	18.41	0.59	4.87
2.64	0.09	1.31	0.92	6.1	6.98	15.79	17.2	7.7	8.02	1.85	-0.11
3.91	-0.3	-0.2	-0.52	10.54	3.42	7.24	13.48	8.46	4.79	4.5	4.82
-0.62	-0.53	0.02	0.31	9.3	8.89	9.15	8.75	4.18	0.04	0.07	-0.26
32.82	-0.49	0.98	0.68	14.67	5.18	10.31	-0.11	8.17	6.64	-0.07	1.54
10.01	-0.12	-0.19	-0.34	11.62	7.11	8.99	3.28	9.12	-0.01	0.16	5.85
19.53	0.78	-0.32	0.12	19.13	6.49	14.85	18.56	7.97	3.94	4.9	-0.06
3.92	-0.04	0.06	-0.02	8.2	7.06	47.82	15.35	6.29	9.41	0.3	-0.08
28.89	-0.32	-0.66	-0.35	17.97	6.61	28.88	2.3	9.39	-0.18	10.94	6.31
0.86	-0.57	-0.5	0.16	8.64	14.99	12.02	21.16	5.96	2.2	0.18	10.79
1.68	-0.54	-0.19	-0.01	7.73	8.67	14.17	37.13	9.32	8.56	0.1	-0.17
10.09	-0.48	-0.66	1.07	14.52	9.8	2.89	9.03	5.56	2.56	0.31	-0.21
-0.37	0.31	-0.02	0.28	18.39	8.61	3.1	4.84	8.26	-0.07	0.97	2.32
0.43	-0.45	-0.19	-0.39	0.24	4.49	10.08	18.76	7.38	0.18	-0.1	1.84
5.18	-0.24	2.07	0.42	8.19	8.86	23.66	11.01	12.19	2.13	-0.2	-0.11
33.63	1.91	0.29	407.7	11.51	7.9	8.72	10.55	5.05	11.74	3.75	-0.2
0.41	-0.34	-0.36	0.67	11.3	11.1	19.47	20.63	8.61	7.49	1.08	1.51
4.35	-0.28	1.56	-0.32	13.8	13.68	11.22	4.79	5.21	15.93	3.25	1.33
30.18	0.19	-0.61	-0.13	12.77	14.24	7.98	24.12	4.26	15.83	11.69	0.26
40.15	-0.29	-0.19	-0.31	11.72	6.97	7.66	6.36	5.72	1.64	0.05	-0.22
13.12	-0.56	-0.78	0.95	9.55	9.85	16.78	15.38	5.75	13.45	-0.23	1.22
19.69	0.1	-0.3	0.00221	8.19	2.72	17.21	31.4	9.73	2.21	8.25	-0.17
-0.31	-0.38	-0.81	-0.43	11.27	7.88	13.97	19.97	6.81	3.87	-0.12	-0.12
6.32	0.12	0.69	-0.42	12.26	3.72	6.51	11.1	12.65	5.3	0.93	-0.08
4.3	-0.01	-0.48	-0.58	9.92	5.51	15.27	15.33	4.54	1.7	4.47	-0.14
19.76	0.69	-0.51	-0.66	11.44	13.77	2.27	12.1	14.83	6.22	2.26	-0.21
14.13	-0.07	-0.33	-0.18	5.9	-0.16	14.2	10.78	13.27	0.76	0.24	-0.25
12.3	-0.06	-0.59	0.84	5.45	8.32	-0.46	12.4	9.09	-0.24	-0.16	-0.21
3.3	-0.4	0.68	-0.71	9.52	6.6	7.49	8.19	8.54	2.52	7.02	-0.16
16.67	0.15	-0.57	2	6.13	1.16	9.81	6.5	20.39	5.28	7.05	-0.24
8.39	-0.44	-0.41	0.07	13.66	11.53	-0.28	12.83	5.43	6.26	0.01	-0.27
22.63	-0.15	-0.15	2.31	12.56	7.5	-0.44	9.57	7.35	-0.19	4.16	-0.21
-0.23	0.71	-0.46	-0.84	10.79	13.03	11.53	16.44	5.27	6.34	4.84	-0.18
3.74	2.48	-0.65	-0.83	15.96	14.17	15.05	7.99	7.25	3.32	17.3	-0.25
9.37	-0.19	0.16	-0.33	10.96	8.85	4.36	5.74	7.81	7.73	-0.27	-0.21
0.54	-0.5	-0.55	1.88	9.15	7.86	15.41	6.13	4.85	5.25	2.91	-0.19
0.47	-0.31	-0.51	-0.45	5	8.43	9.41	16.2	24.97	13.56	1.52	6.3
0.27	-0.53	-0.38	1.07	12.09	4.49	14.61	13.89	13.43	11.45	2.02	1.51
5.77	-0.63	-0.4	0.84	14.49	4.2	8.46	4.43	1.03	2.25	7.72	-0.00046
16.17	-0.7	-0.43	-0.69	18.36	3.77	13.71	-0.63	11.9	4.67	-0.06	-0.21
1.49	0.23	-0.68	-0.69	7.81	21.97	18.05	15.65	12.48	13.46	1.96	-0.21
-0.63	0.05	0.02	-0.69	0.23	7.86	6.09	12.25	10.49	2.25	6.1	-0.1
1.8	7.75	0.05	0.15	7.54	15.54	4.17	16.87	14.25	12.76	4.26	-0.22
0.68	-0.4	-0.33	0.59	6.07	9.11	8.98	6.28	3.69	10.79	1.45	-0.16
19.24	-0.49	0.07	0.08	10.52	9.07	7.92	28.52	12.64	0.21	5.8	-0.24
25.36	63.82	-0.29	0.77	6.22	6.26	27.5	2.84	13.25	1.99	5.06	1.22
13.89	-0.4	-0.47	-0.46	7.24	8.69	8.65	9.87	10.34	0.91	0.77	5.88
2.13	-0.25	-0.34	-0.28	12.59	6.08	8.04	24.06	8.19	8.68	-0.16	15.65
31	0.58	-0.19	-0.05	5.68	15.03	14.54	5.45	33.3	-0.26	4.37	0.21
30.18	-0.6	0.13	-0.6	11.74	7.65	19.01	13.6	7.79	16.78	-0.2	1.04
20.3	-0.06	-0.13	-0.71	3.3	12.02	7.63	2.03	10.36	3.78	2.71	-0.17
39.32	-0.76	-0.26	-0.66	0.74	6.02	-0.57	1.86	20.81	-0.22	8.26	0.38
38.01	-0.64	-0.37	-0.74	11.88	10.95	11.01	4.3	22.87	4.44	0.82	-0.17
67.7	-0.56	0.05	1	10.7	8.62	6.46	13.5	9.68	15.36	4.65	0.97
11.47	-0.56	-0.1	-0.14	10.34	14.99	6.7	1.18	14.46	2.3	-0.27	4.42
31.83	4.43	-0.12	-0.07	0.18	10.81	5.84	9.07	18.39	4.13	0.69	4.17
25.8	0.49	-0.22	-0.66	-0.03	16.65	28.4	8.57	16.69	3.69	0.46	-0.09
32.06	0.56	-0.6	-0.28	10.47	10.3	6.72	8.22	11.12	2.98	0.72	0.44
18.11	-0.34	0.01	5.2	7.61	12.85	9.95	12.25	6.22	4.34	-0.01	1.25
36.39	2.15	-0.5	0.18	16.44	7.7	4.31	8.33	5.67	16.15	4.2	-0.16
35.41	-0.46	0.3	0.36	8.72	10.15	25.4	9	5.39	2.72	2.51	5.09
38.79	-0.52	-0.34	0.07	11.51	10.54	5.93	22.83	12.33	5.46	-0.18	0.25
8.51	-0.00236	0.01	-0.19	8.26	3.79	22.3	9.05	6.9	6.87	-0.24	-0.2
34.18	-0.13	-0.46	-0.32	12.22	5.48	20.59	0.41	8.94	4.44	3.51	1.31
16.37	6.86	2.9	0.5	7.15	15.59	12.35	10.47	9.76	5.2	0.31	-0.15
30.45	38.11	0.22	0.24	1.07	10.98	10.36	19.82	7.32	2.86	0.76	-0.21
17.02	-0.31	-0.49	0.07	16.84	1.61	7.86	9.68	18.43	13.49	4.24	3.51
34.18	1.89	0.29	-0.33	20.06	2.24	0.91	9.84	7.77	0.93	-0.09	0.19
21.53	3.21	-0.21	-0.01	9.71	28.3	9.05	-0.54	6.67	4.05	-0.13	4.24
13.37	-0.58	-0.67	6.91	11.66	6.39	9.6	8.82	19.37	4.72	4.68	-0.23
16.52	-0.54	-0.09	0.59	9.15	8.12	22.12	9.49	9.44	2.4	5.66	1.25
3.23	0.31	-0.45	0.1	16.61	11.54	9.48	0.52	8.42	9.54	0.43	8.47
4.34	-0.25	9.01	-0.24	13.17	10	4.77	11.91	5.32	1.12	7.32	3.18
15.97	47.28	-0.49	-0.18	-0.00389	-0.6	23.65	-0.3	5.22	8.24	6.26	-0.21
23.55	4.91	1.53	0.69	17.28	7.65	14.57	10.49	7.76	6.74	-0.21	-0.16
6.37	-0.45	-0.3	-0.41	11.72	13.28	-0.63	10.56	11.01	24.14	6.35	0.17
7.75	-0.03	-0.03	-0.64	15.45	6.2	-0.31	14.07	4.08	2.16	8.31	-0.23
23.16	-0.5	-0.18	-0.53	16.82	20.91	0.11	10.33	2.83	6.37	7.07	0.08
13.57	-0.5	-0.45	-0.2	5.53	25.22	-0.51	4.52	2.09	9.69	2.71	0.91
1.76	-0.65	25.02	-0.48	11.84	9.08	-0.46	-0.6	15.28	1.18	-0.07	0.97
13.94	0.22	0.21	-0.05	-0.35	5.87	12.27	1.89	4.73	4.79	11.73	4.84
19.95	0.28	-0.41	0.08	10.02	41.62	15.22	9.11	12.12	15.18	2.89	-0.19
13.6	-0.08	0.32	-0.11	0.34	13.14	11.61	4.14	10.06	4.39	3.55	0.23
16.16	7.24	-0.23	-0.42	9.83	4.93	10.4	14.75	6.81	5.5	2.6	-0.26
43.48	-0.47	-0.06	0.25	13.61	12.84	10.55	4.75	12.58	5.51	0.78	1.51
19.95	-0.41	7.11	-0.27	5.72	34.92	10.83	13.64	24.24	1.65	12.42	8.7
20.63	-0.67	-0.09	-0.59	8.96	11.37	17.04	1.02	4.56	5.36	-0.13	0.31
9.02	-0.61	0.41	-0.33	11.08	7.19	11.44	15.95	3.15	2.7	5.38	0.64
10.54	-0.31	0.88	47.6	16.7	5.1	10.05	7.27	11.75	2.89	0.68	0.3
4.1	-0.47	-0.08	1.77	18.76	11.02	13.88	22.21	18.54	11.84	-0.16	-0.14
6.5	-0.13	0.1	3.54	4.09	13.55	1.63	1.06	14.12	5.85	10.97	0.45
13.47	-0.44	255.2	-0.08	5.21	11.54	-0.61	9.81	4.44	8.87	0.98	10.43
0.13	-0.49	-0.13	-0.33	9.53	9.74	19.41	-0.46	8.75	9.79	-0.16	-0.15
70.35	-0.29	-0.61	3.11	10.55	4.46	12.21	18.34	12.49	8.68	1.54	-0.08
5.69	-0.84	0.11	-0.6	14.57	14.23	19.18	24.47	5.89	3.22	-0.24	0.23
2.84	-0.44	-0.55	-0.48	3.96	10.74	-0.65	-0.37	3.32	11.43	-0.27	0.11
12.11	-0.48	0.26	-0.36	-0.57	6.32	17.42	5.39	8.28	6.6	4.03	-0.23
2.76	-0.57	0.00182	-0.09	19.75	-0.54	14.34	19.93	15.74	11.36	6.55	-0.27
1	0.38	-0.03	0.52	11.08	8.57	12.01	16.17	8.91	8.96	2.18	5.25
13.88	-0.09	0.55	0.18	0.01	6.44	54.24	12.97	15.44	2.3	7.57	-0.2
4.58	-0.35	-0.24	-0.2	1.81	19.78	16.11	10.19	4.3	8.77	21.34	15.49
20.3	-0.67	0.65	0.6	15.26	9.04	48.67	16.48	4.68	8.89	7.89	11.29
26.49	-0.63	0.64	0.1	10.27	23.61	15.76	15.38	10.99	1.68	17.77	-0.2
2.06	-0.44	-0.21	0.04	26.49	20.42	19.48	13.15	5.24	9.6	0.2	-0.27
2.82	14.99	3.47	0.1	14.03	5.44	12.51	17.02	5.89	8.9	1.37	2.58e-06
41.74	-0.14	-0.43	-0.45	10.81	7.88	11.81	16.38	21.84	19.4	0.02	-0.24
24.18	-0.55	-0.07	0.28	23.32	5.76	8.91	12.06	9.3	8.1	0.9	-0.26
63.66	35.55	0.35	2.3	11.23	7.06	20.62	12.23	2.99	0.85	-0.25	1.18
0.29	1.74	0.21	0.13	3.22	25.82	35.05	13.22	27.41	-0.05	-0.25	-0.27
13.34	0.7	0.08	-0.53	11.4	13.35	12.93	8.2	5.98	10.45	1.94	0.1
12	0.77	0.33	0.37	8.01	7.95	17.27	8.04	4.55	1.83	0.39	9.4
13.09	-0.38	0.05	0.83	21.1	10.55	38.82	3.33	12.18	2.11	7.52	0.02
0.26	3.73	0.41	0.42	13.68	2.52	6.84	9.77	3.3	5.64	13.38	-0.24
6.25	2.22	-0.65	-0.25	10.3	4.8	11.14	15.06	8.31	-0.21	12.85	-0.27
20	-0.08	-0.3	0.84	0.97	18.53	16.84	14.69	10.57	-0.12	2.56	0.87
2.43	0.05	-0.09	0.49	12.35	13.7	15.59	10.72	2.51	7.75	-0.17	0.12
10.47	0.32	-0.52	1.5	19.28	1.27	10.75	41.14	5.75	18.22	-0.26	0.5
0.99	0.13	-0.54	0.03	0.08	8.74	16.74	12.74	3.38	7.77	3.37	-0.07
25.63	-0.33	0.38	-0.06	15.97	7.01	9.61	11.18	5.92	19.04	-0.19	0.54
24.35	0.04	-0.11	-0.3	13.07	9.83	10.53	7.69	8.45	3.59	7.85	-0.24
7.08	-0.08	0.39	0.08	13.19	0.94	20.68	6.55	5.23	0.12	-0.23	0.63
10.32	-0.29	0.2	-0.1	9.94	10.16	41.41	6.23	11.24	16.64	14.47	0.12
16.71	-0.53	92.16	0.19	9.17	15.76	14.98	14.77	7.48	9.13	0.2	-0.23
1.56	-0.03	-0.34	1.2	7.86	11.2	15.07	19.48	10	0.19	-0.21	-0.22
14.66	-0.23	0.18	-0.23	3.5	15.42	19.14	8.32	4.66	5.84	-0.22	4.5
22.85	-0.17	-0.72	0.14	7.17	11.43	9.42	2.79	29.17	2.6	-0.1	0.02
0.02	-0.37	0.77	0.22	11.92	8.04	13.91	9.84	4.49	1.83	-0.17	0.62
4.06	18.59	-0.23	-0.4	16.43	8.54	11.88	13.47	5.95	6.16	-0.19	2.72
13.99	-0.69	-0.01	-0.16	17.27	12.72	11.86	19.85	15.37	16.82	0.16	-0.2
31.12	0.04	-0.12	-0.82	2.79	15.12	11.43	13.21	16.51	26.6	8.08	0.02
134.56	-0.05	-0.28	0.49	0.97	4.43	8.09	1.43	1.1	6.63	4.01	-0.11
147.21	0.54	-0.51	0.17	1.12	2.24	11.88	22.1	6.3	3.12	2.88	20.97
8.89	-0.65	-0.08	0.22	6.58	13.39	36.76	29.14	7.73	6.57	4.13	6.5
10.35	-0.25	0.72	-0.35	6.29	12.14	-0.36	12.53	9.63	-0.03	5.73	44.66
5.17	-0.19	0.84	1.87	6.58	20.57	17.65	1.26	16.55	5.19	14.46	35.59
3.09	-0.61	0.45	0.18	8.22	4.19	3.81	2.28	2.94	4.12	8.44	14.37
2.54	-0.57	-0.84	-0.36	0.43	9.53	5.12	22.75	2.14	6.75	3.34	18.54
7.58	-0.26	-0.4	-0.15	5.24	20.84	2	21.85	7.52	1.57	8.6	-0.1
24.36	-0.64	-0.01	-0.53	1.87	9.42	16.66	6.98	1.62	8.25	1.09	0.63
19.03	-0.51	0.8	-0.4	2.25	6.59	10.84	8.82	10.42	10.27	7.31	0.3
8.85	-0.58	-0.16	0.12	6.74	14.56	4.82	2.98	9.12	0.14	3.25	0.15
2.1	-0.21	0.45	-0.11	13.22	10.29	14.28	11.71	7.17	2.93	0.77	-0.2
28.84	-0.56	30	0.43	0.93	11.04	14.99	5.28	4.53	8.23	6.62	1.63
3.9	-0.64	-0.71	-0.36	1.05	8.78	45.35	12.32	6.22	5.73	2.74	2.48
0.11	11.51	-0.39	-0.06	13.18	7.31	29.58	17.11	9.34	7.74	6.24	0.17
11.23	-0.32	101.95	0.45	11.47	6.07	4.42	13.48	14.03	9.31	1.58	-0.25
9.62	-0.51	0.5	0.48	-0.26	9.89	20.91	19.38	4.78	9.89	4.17	-0.21
33.29	-0.07	0.21	-0.62	3.79	9.05	0.47	5.95	0.75	2.04	1.91	0.06
71.22	-0.52	0.36	-0.48	6.57	9.35	0.49	9.28	3.87	0.05	2.43	0.28
9.77	0.44	-0.74	0.69	4.05	16.18	2.79	29.94	2.3	3.1	13.72	-0.27
95.57	-0.4	-0.52	2.42	4.61	10.92	4.34	13.37	7.86	1.3	7.78	-0.22
58.85	-0.81	0.1	-0.6	9.02	15.08	5.16	8.45	16.34	7.33	0.39	-0.27
76.3	-0.79	135.11	-0.44	1.84	8	11.69	12.05	6.16	5.13	4.81	-0.12
7.03	-0.24	-0.44	-0.29	7.07	2.23	3.33	8.45	7.93	9.99	9.32	1.72
5.07	-0.37	-0.05	-0.37	1.72	9.97	10.33	21.88	43.23	0.33	0.25	1.56
16.34	-0.27	-0.38	-0.11	10.69	7.74	10.9	12.17	5.3	2.32	4.01	2.95
83.91	-0.49	-0.6	-0.19	12.24	7.54	3.53	16.5	3.86	6.74	4.37	-0.05
4.11	2.2	-0.4	-0.51	5.18	13.24	-0.07	0.35	12.1	12.36	0.5	0.62
16.76	-0.43	0.12	0.7	7.9	5.93	8.45	19.48	8.38	3.8	9.61	1.24
30.18	-0.48	0.81	1.38	8.85	12.39	17.43	1.86	5.26	4.06	5.02	0.41
3.05	-0.59	0.32	0.04	11.1	10.43	11.56	22.91	2.34	3.64	6.24	6.09
-0.43	2.78	0.92	-0.37	6.74	13.65	14.51	12.66	8.69	1.69	2.8	-0.11
14.5	-0.44	0.31	-0.24	6.02	0.28	13.68	18.43	9.14	14.79	3.54	0.16
8.96	-0.5	-0.29	0.25	9.73	5.41	14.98	12.27	6.13	7.38	0.07	-0.22
32.97	-0.46	1.04	-0.41	11.17	16.68	10.82	13.96	11.98	5.17	-0.19	-0.25
31.86	-0.4	-0.04	0.1	11.82	7.07	11.8	13.34	3.16	8.63	0.27	2.23
38.13	-0.48	0.31	0.3	11.15	7.06	7.53	17.21	7.31	4.1	2.12	15.48
2.87	-0.33	-0.26	-0.12	7.85	5.71	13.27	26.15	5.08	9.99	1.93	3.47
27.72	0.37	-0.26	-0.41	0.95	6.16	7.05	9.6	7.07	-0.26	-0.21	-0.15
172.62	-0.24	0.28	-0.08	13.18	9.52	14.78	8.02	9.51	9.91	-0.15	21.88
10.98	-0.28	-0.34	-0.53	3.22	5.54	2.27	17.31	16.71	8.12	-0.27	-0.23
-0.4	-0.4	-0.00219	-0.04	5.17	10.3	7.94	14.83	8.07	-0.04	4.19	3.07
6.24	10.93	-0.6	-0.17	9.32	13.62	4.94	10.09	12.04	0.08	-0.07	0.46
29.71	-0.2	0.00297	0.15	-0.64	11.74	11.72	2.72	4.58	1.99	-0.18	0.33
39.85	-0.08	-0.02	0.23	2.69	8.78	19.99	2.19	6.16	0.31	4.63	-0.14
30.89	-0.16	0.28	0.18	6.16	11.88	14.83	-0.5	17.98	1.27	8.27	0.07
15.19	4.71	0.02	0.29	11.59	19.22	11.44	-0.62	5.97	27.27	-0.19	-0.25
5.1	-0.58	-0.46	-0.32	10.32	17.89	12.16	8.58	-0.19	5.84	-0.14	2.68
20.53	-0.87	0.67	0.07	9.99	12.3	13.32	9	19.88	8.19	0.32	0.27
7.32	-0.25	0.28	-0.04	8.96	6.62	17.96	-0.37	8.68	8.16	-0.26	1.6
5.36	-0.66	0.6	-0.26	12.32	4.34	5.81	9.56	22.03	4.51	6.08	4.85
31.35	-0.48	0.03	-0.28	12.19	21.43	2.2	0.74	9.56	-0.18	-0.22	-0.24
21.47	-0.53	0.2	3.73	3.28	10.22	7.43	7.18	5.5	1.73	12.48	0.03
0.9	2.73	-0.05	8.99	1.85	10.55	6.63	6.35	4.72	25.06	0.51	-0.13
49.89	-0.56	0.25	1.17	6.55	11.06	3.8	13.77	11.1	2.64	-0.12	1.08
36.79	-0.68	0.34	-0.3	20.4	5.97	8.25	9.49	6.62	3.36	3.8	0.79
4.71	-0.57	-0.15	-0.06	9.05	-0.48	8.02	6.43	6.27	4.54	-0.16	0.81
4.34	-0.37	-0.37	-0.68	9.5	11.19	3.57	15.11	5.38	15.26	-0.22	1.34
44.26	-0.43	-0.17	-0.32	17.1	9.77	19.26	0.24	12.19	8.45	-0.16	-0.09
0.8	0.05	-0.04	-0.62	-0.6	15.57	4.03	-0.13	17.3	3.5	-0.21	-0.26
1.41	-0.64	0.3	-0.25	-0.54	9.46	18.59	47.48	7.8	5.06	4.14	0.08
6.45	-0.69	0.5	-0.43	3.51	11.18	10.16	5.8	22.75	-0.02	1.38	0.21
12.65	2.41	0.02	-0.33	10.29	11.19	19.17	11.39	3.56	0.13	0.39	2.49
24.8	-0.72	0.16	-0.31	7.48	10.01	10.49	13.57	7.26	21.49	-0.21	0.67
106.48	-0.82	0.26	-0.54	0.12	7.45	7.1	-0.48	14.42	7.16	-0.26	-0.07
22.1	-0.29	0.24	-0.53	11.08	15.2	12.67	0.12	8.13	0.57	0.95	0.28
7.17	-0.8	-0.16	-0.67	4.25	7.32	7.74	27.74	10.44	9.72	3.59	5.55
9.28	0.02	0.44	-0.65	-0.21	13.61	9.7	3.22	16.4	7.05	-0.03	0.05
27.35	-0.36	0.24	-0.07	19.21	10.65	10.46	11.22	7.56	6.72	11.59	-0.15
36.07	-0.1	0.74	0.05	9.41	6.73	6.44	17.2	0.58	1.62	0.37	0.46
4.81	1.62	-0.31	-0.38	19	9.5	9.3	0.24	5.91	13.87	0.5	-0.25
2.5	-0.49	2.6	-0.15	19.04	13.99	22.23	4.52	0.9	6.15	-0.13	0.21
94.69	-0.65	1.05	-0.35	12.68	8.34	16.01	10.18	6.67	1.01	0.82	-0.16
21.56	-0.52	-0.21	2.2	0.13	6.71	10.92	2.13	6.78	4.48	0.75	-0.25
32.14	-0.6	0.13	0.1	4.26	11.55	12.91	23.76	9.74	8.12	-0.28	9
42.96	-0.78	-0.45	-0.15	7.71	19.74	26.82	3.67	10.08	16.64	2.76	1.21
10.58	-0.63	1.5	0.4	9.11	13.23	10.45	8.72	0.56	1.69	18.38	19.03
8.7	-0.1	-0.19	-0.2	9.71	10.27	7.99	-0.46	14.85	22.23	-0.26	-0.22
16.68	-0.58	0.1	-0.16	2.77	8.19	10.26	6.49	11.86	11.96	8.25	-0.06
91.96	-0.37	0.1	-0.35	-0.37	8.5	7.58	16.24	14.39	3.19	-0.08	-0.22
97.43	-0.66	-0.44	-0.44	15.31	3.94	9.04	0.33	9.18	20.18	3.64	-0.12
1.93	-0.52	-0.5	-0.15	16.1	7.63	5.55	6.88	10.05	12.69	1.88	3.53
20.26	-0.07	1.61	1.75	11.09	6.48	8.42	15.37	13.62	4.87	0.97	2.13
31.06	-0.33	-0.05	0.71	11.23	17.38	8.25	-0.59	8.45	4.47	-0.27	-0.17
1.5	-0.5	-0.33	-0.47	7.26	8.88	7.35	6.55	0.99	13.7	2.22	6.84
2.99	2.43	0.05	2.63	16.24	17.02	5.37	2.2	6.03	32.32	-0.21	0.36
40.05	-0.39	-0.15	-0.24	9.72	8.28	16.41	-0.58	22.4	16.34	3.32	-0.15
25.5	-0.44	-0.18	-0.07	21.15	15.08	13.69	2.81	11.79	-0.25	-0.22	-0.21
13.16	0.15	0.44	-0.44	25.38	17.36	8.02	-0.54	17.56	9.15	-0.01	6.89
3.55	-0.78	-0.35	-0.5	6.34	13.96	9.42	14.96	1.28	8.01	3.99	-0.24
3.72	-0.47	-0.03	-0.27	15.36	9.6	2.36	3.29	14.89	13.68	4.92	-0.23
6.02	-0.49	0.08	3.3	6.37	13.49	11.06	14.48	8.41	9.54	-0.16	0.82
1.72	-0.82	1.22	-0.35	16.28	12.66	7.37	2.75	14.86	4.22	-0.14	-0.14
26.95	-0.33	2.41	1.6	9.49	15.11	12.57	-0.59	7.62	9.79	0.91	-0.27
2.03	90.09	1.08	-0.64	8.82	-0.25	13.06	8.61	0.35	-0.14	1.45	-0.27
28.22	-0.47	0.23	-0.14	5.23	10.79	15.98	2.61	12.5	0.91	0.74	11.89
13.39	-0.52	2.3	0.44	8.02	10.92	14.41	23.1	17.92	19.59	1.84	-0.17
5.91	-0.58	0.3	0.62	19.07	11.47	6.82	7.53	6.92	4.08	6.89	-0.25
0.71	-0.38	-0.41	0.4	8.94	8.43	10.11	2.5	7.66	7.11	-0.26	-0.17
26.61	10.06	1.23	-0.34	8.33	12.74	9.62	-0.52	10.88	5.65	35.47	-0.14
11.75	-0.44	-0.39	0.12	10.99	12.87	4.31	12.13	23.07	10.62	4.19	-0.23
15.9	-0.63	-0.17	-0.19	12.15	12.17	7.2	4.67	11.78	8.78	-0.02	1.85
12.55	-0.61	0.2	1.24	9.43	20.09	1.36	-0.48	18.73	6.58	3.5	-0.1
4.14	-0.11	-0.49	0.64	16.56	0.07	21.13	-0.64	8.8	4.29	-0.24	0.42
0.42	-0.58	-0.14	0.67	5.84	-0.57	4.01	7.33	2.35	15.19	2.29	-0.26
69.06	3.17	6.3	-0.68	12.68	6.31	7.95	1.79	10.16	5.9	7.21	-0.22
1.04	12.87	0.58	-0.15	18.48	4.97	6.07	6.26	6.99	9.1	0.98	-0.22
2.85	-0.0017	-0.46	1.05	-0.32	7.55	7.92	9.96	2.09	2.99	6.49	-0.02
46.84	-0.31	6.45	-0.46	11.57	13.97	3.41	9.89	11.72	0.84	11.37	-0.05
50.35	0.04	-0.26	-0.43	3.53	-0.15	8.51	1.49	10.67	0.83	0.08	-0.27
19.88	-0.02	0.18	-0.03	6.95	6.66	15.12	6.26	7.38	18.14	0.91	-0.25
15.37	1.21	0.06	-0.11	12.63	10.71	10.52	9.45	22.44	3.43	-0.18	-0.21
6.31	-0.21	1.39	-0.05	7.06	6.16	6.7	22.24	12.06	16.91	0.95	3.88
28.44	7.07	1.06	0.48	14.04	7.36	4.05	11.62	9.22	11.21	1.58	-0.14
16.14	-0.07	-0.3	-0.41	11.75	9.04	9.85	-0.49	14.53	9.08	0.24	-0.23
37.3	0.1	-0.39	-0.03	4.85	10.69	3.04	13.38	5	-0.13	10.25	0.41
3.18	25.09	-0.5	0.04	18.54	4.96	15.69	21.53	10.71	-0.19	0.24	3.21
23.03	-0.37	0.29	-0.57	11.06	13.86	11.62	20.14	9.61	3.86	-0.00488	3.46
33.02	-0.15	-0.34	-0.23	11.14	14.51	7.71	-0.65	6.46	29.08	1.48	-0.19
13.16	5.65	0.00201	0.19	-0.14	5.17	9.39	14.75	5.64	14.85	7.51	0.26
5.88	7.12	1.87	5.29	14.73	-0.65	9.34	6.37	3.47	6.24	-0.13	6.12
8.05	-0.61	-0.17	0.48	-0.14	1.24	4.08	8.98	5.36	19.68	0.23	1.87
18.39	0.28	-0.28	0.09	10.68	8.89	12.29	15.78	9.43	2.65	5.41	-0.24
12.89	-0.66	-0.48	-0.13	6.08	4.6	6.3	10.16	1.73	3.08	3.47	5.49
10.42	58.94	0.01	-0.42	8.98	11.99	11.47	7.21	4.23	5.16	13.57	3.68
12.77	-0.53	1.32	-0.33	13.43	-0.57	4.26	7.93	7.92	11.11	-0.26	2.5
7.49	-0.32	-0.23	-0.39	15.71	15.4	10.94	13.02	7.07	-0.1	11.36	1.32
46.59	6.89	0.38	-0.37	16.42	11.23	17.61	6.04	20.68	3.77	21.51	3.6
23.92	-0.43	-0.06	-0.28	10.02	-0.58	14.68	14.63	12.02	8.37	-0.25	1.04
16.15	-0.43	-0.46	0.2	8.85	11.62	8.28	-0.07	11.05	23.14	10.43	3.1
1.37	46.96	0.33	-0.75	14.2	12.83	-0.29	17.46	5.72	12.28	0.15	0.92
2.66	-0.58	-0.5	0.09	25.52	10.32	9.3	5.28	8.68	2.19	1.3	2.01
5.69	-0.59	-0.16	0.33	18.3	-0.54	15.22	-0.51	16.47	7.21	13.06	0.1
3.55	4.73	1.67	-0.56	11.42	11.32	7.01	6.01	15.01	0.32	0.03	1.6
-0.21	-0.51	0.63	0.13	36.66	10.08	6.62	10.19	8.9	0.38	-0.1	-0.26
8.93	-0.86	1.13	-0.62	0.68	9.68	13.74	8.14	18.26	3.32	13.51	23.81
0.26	0.21	-0.47	0.67	27.92	8.62	0.5	7.52	17.54	4.11	10.87	1.71
9.04	-0.41	0.07	0.84	9.19	9.47	2.99	7.53	28.53	16.2	-0.14	1.78
5.95	-0.27	1.44	0.27	14.36	-0.64	11.73	10.85	0.1	2.76	19.96	6.9
10.64	0.57	23.79	-0.74	-0.00494	-0.59	12.38	-0.32	5.83	5.08	-0.04	0.63
12.39	-0.6	-0.58	0.71	1.35	17.35	7.64	4.93	9.56	0.79	2.72	2.08
9.57	-0.46	0.09	-0.49	5.14	9.83	3.51	16.84	17.2	3.33	0.9	13.25
2.06	-0.42	-0.25	-0.71	16.23	7.49	4.83	12.46	2.75	6.82	0.99	-0.08
6.64	62.19	-0.21	-0.82	0.59	19.03	16.9	10.66	18.67	10.27	2.47	-0.19
10.04	14.56	0.78	-0.2	11.26	15.96	8.79	12.32	13.29	5.63	10.77	-0.09
4.18	-0.49	-0.48	1.46	10.94	11	1.21	8.98	5.11	1.87	0.09	0.76
-0.3	-0.24	-0.19	-0.23	17.49	8.06	1.84	7.6	37.14	6.23	0.58	-0.03
3.41	13.02	0.01	-0.43	14.25	1.15	15.51	1.23	11.13	7.84	-0.07	0.03
19.45	-0.53	0.06	-0.28	15.99	10.29	8.43	8.71	17.7	-0.16	-0.12	0.19
32.21	-0.48	1.02	2.91	16.07	7.32	8.21	1.74	4.01	2.34	-0.21	3.85
4.12	9.38	-0.17	0.43	21.31	3.47	12.69	9.2	16.35	3.39	10.9	-0.21
2.24	-0.47	-0.51	0.14	2.57	14.73	7.72	1.85	8.29	4.9	1.3	0.49
20.08	-0.24	1.01	1.35	-0.33	7.85	12.28	10	15.94	1.88	1.54	0.28
16.26	1.28	1.28	0.56	8.51	6.94	9.21	-0.67	11.83	5.22	-0.21	-0.21
4.87	-0.47	0.00339	-0.05	2.82	6.49	4.19	-0.5	13.82	5.2	-0.19	0.15
8.25	-0.48	-0.03	-0.12	16.29	14.53	9.26	3.29	9.74	0.01	0.63	-0.22
39.77	5.59	1.15	-0.74	15.71	11.65	8.15	-0.38	9.2	5.05	-0.22	2.59
6.19	-0.35	-0.17	0.99	19.39	5.96	10.69	8.5	10.97	4.33	-0.18	-0.14
10.77	-0.5	0.48	0.66	12.97	10.15	10.22	6.71	8.02	11.71	1.01	7.44
25.45	-0.35	-0.39	-0.14	11.12	12.5	0.67	14.27	10.92	9.76	1.99	7.45
15.65	-0.44	0.56	-0.68	9.58	8.17	6.26	3.8	11.83	3.4	0.61	-0.12
12.12	-0.36	-0.23	-0.54	-0.48	10.74	13.74	12.16	22.61	0.72	7.67	0.49
156.8	39.65	0.75	0.55	1.76	17.81	0.84	6.46	26.97	2.51	-0.06	1.1
4.03	-0.5	-0.47	-0.25	6.34	7.37	9	-0.25	16.48	4.13	6.51	-0.26
28.12	-0.43	-0.02	-0.5	12.32	9.57	-0.36	2.33	5	2.87	9.41	0.31
3.3	-0.56	-0.22	0.33	10.88	13.16	8.66	8.94	11.59	4.05	0.87	0.52
24.39	0.55	0.18	-0.39	9.05	11.91	10.79	4.92	7.26	9.82	16.3	1.54
43.83	-0.53	-0.61	-0.34	12.54	9.37	12.73	27.82	7.13	4.88	0.06	2.32
12.66	-0.58	3.12	0.76	5.82	8.25	3.41	-0.58	3.71	0.92	0.01	-0.24
2.53	0.95	0.75	0.52	5	13.57	15.97	17.08	22.09	2.98	1.66	10.68
15.19	-0.33	-0.62	-0.18	12.01	11.85	2.22	6.52	7.99	3.85	9.36	10.32
36.41	-0.52	-0.31	-0.22	6.03	8.71	2.83	10.54	9.7	10.53	5.86	4.17
9.47	-0.79	-0.16	0.41	0.56	14.26	9.16	-0.59	-0.19	4.24	2.32	0.55
4.22	-0.55	2.05	0.13	13.22	11.49	15.71	-0.07	6.28	4.51	0.19	3.04
18.63	-0.61	-0.44	-0.3	15.52	6.77	13.81	11.37	6.97	20.72	-0.07	1.44
5.77	-0.78	-0.47	-0.43	9.34	10.95	28.03	-0.45	-0.25	1.17	2.41	6.03
0.5	-0.54	-0.08	1.8	10.92	4.69	3.06	12.36	29.88	3.49	6.75	-0.1
0.33	-0.81	-0.12	0.49	9.99	10.39	8.37	-0.32	13.12	8.17	1.98	-0.17
44.97	-0.75	0.33	0.9	7.44	11.57	17.58	-0.3	16.36	3.21	3.81	5.84
20.77	-0.35	0.73	1.66	12.57	24.89	9.05	2.08	7.88	13.47	0.01	34.37
12.31	0.02	-0.41	-0.29	11.94	13.64	3.57	0.34	7.06	6.86	2.47	7.14
13.33	0.21	-0.32	0.18	14.89	-0.65	-0.56	8.51	8.11	4.81	12.34	0.17
21.17	-0.53	-0.01	0.27	14.66	10.44	-0.63	10.32	9.68	1.19	43.72	13.7
64.36	0.95	-0.15	1.03	8.52	11.12	5.61	1.07	6.23	4.25	-0.21	1.84
22.81	45.15	-0.09	1.17	10.14	10.21	6.75	12.47	8.2	15.67	0.21	0.62
5.75	-0.45	-0.3	0.96	19.85	18.24	7.24	2.24	5.26	12.15	0.55	4.53
20.54	-0.16	-0.2	0.1	8.4	6.91	8.87	13.59	13.98	3.82	-0.12	6.05
3.77	-0.39	-0.51	0.54	11.36	7.47	7.8	0.89	12.21	9.1	5.75	-0.26
32.85	0.09	0.47	-0.04	9.61	9.11	9.57	1.49	6.62	2.44	3.11	9.89
14.65	-0.47	-0.31	-0.33	7.43	10.18	3.37	1.54	13.39	4.14	-0.19	2.35
6.21	-0.52	0.43	0.69	11.35	17.6	5.94	2.94	17.01	5.87	2.48	-0.23
5.48	-0.46	-0.01	4.52	17.43	13.65	6.35	15.59	6.36	8.52	-0.03	-0.14
23.77	-0.43	0.36	-0.18	5.46	14.08	5.3	1.19	6.86	6.06	0.48	-0.06
2.83	-0.44	-0.04	-0.42	12.89	11.12	10.15	17.56	8.63	12.15	7.36	-0.01
17.5	-0.51	-0.01	-0.21	1.68	15.41	11.9	10.15	3.82	11.55	3.72	-0.25
4.02	85.93	0.7	2.92	7.29	15.48	9.72	9.02	16.77	17.04	2.1	-0.12
18.11	-0.37	-0.33	0.95	14.91	8.95	3.53	0.37	4.68	21.98	-0.19	-0.14
16.95	-0.77	-0.21	5.56	8.97	11.94	0.75	17.63	2.9	11.48	-0.06	3.99
13.31	-0.71	-0.21	2.82	16.67	12.69	8.53	16.99	23.11	3.87	0.62	1.98
8.39	9.38	-0.05	1.37	10.06	13.64	12.31	22.58	7.73	5.6	0.3	-0.25
19.05	-0.55	-0.1	-0.37	4.54	10.23	18.96	15.44	8.07	4.51	-0.03	36.55
3.26	-0.77	0.51	9.81	7.71	14.14	4.55	22.86	7.9	6.24	1.03	0.55
4.32	0.62	1.91	-0.49	12.59	7.77	13.1	6.78	8.35	20.39	-0.13	-0.04
67.51	-0.72	1.19	0.3	15.24	9.1	8.22	-0.35	8.41	4.71	0.21	-0.24
23.44	-0.4	-0.08	-0.26	40.69	6.82	30.79	6.39	3.86	5.16	0.33	-0.24
-0.01	-0.39	-0.19	2.66	13.38	7.55	4.3	0.77	11.51	-0.19	2.14	4.48
8.57	0.06	0.28	0.21	11.57	14.73	7.56	25.45	11.26	0.71	-0.09	0.16
6.14	-0.1	0.07	-0.07	10.67	8.95	8.26	10.58	11.79	9.02	-0.08	2.18
1.24	-0.2	0.62	-0.53	4.84	11.92	6.35	6.1	9.43	16.97	0.4	-0.26
2.95	-0.28	-0.22	0.2	10.63	7.91	8.44	6.46	8.55	6.46	5.58	-0.17
26.01	0.22	-0.07	3.94	7.36	6.37	7.92	9.98	5.83	-0.25	0.34	1.3
50.78	-0.4	6.71	-0.68	3.39	7.24	12.42	21.85	12.73	13.66	0.28	-0.24
4.75	-0.17	0.51	-0.46	8.95	6.71	7.26	-0.43	6.75	3.32	18.17	-0.22
1.38	-0.24	-0.21	-0.12	14.01	12.78	4.37	19.18	8.35	-0.27	6.05	1.65
3.71	-0.07	-0.17	-0.44	12.01	8.9	31.97	6.75	19.23	0.74	0.51	2.36
55.96	0.42	0.12	-0.92	12.32	13.15	8.01	12.9	10.05	15.08	0.27	0.05
11.67	0.91	-0.2	0.01	17.38	14.44	5.68	16.56	3.03	0.87	-0.11	4.21
121.87	-0.43	0.02	0.59	4.87	6.51	8.34	0.85	8.07	3.32	8.54	-0.25
0.62	-0.1	0.26	0.12	19	9.08	3.33	-0.51	10.68	21.1	0.37	3.87
4.34	-0.25	0.68	-0.55	10.77	17.06	11.04	-0.52	9.93	-0.27	0.48	-0.06
35.8	-0.24	0.09	-0.29	12.77	1.98	7.6	1.27	4.72	14.63	21.63	-0.26
-0.59	-0.61	0.43	-0.38	10.59	4.04	4.12	9	4.8	2.22	-0.15	0.52
11.31	-0.4	0.18	-0.23	3.04	5.63	6.61	3.66	6.43	6.23	8.28	0.01
17.08	-0.64	-0.11	0.8	4.73	8.61	4.41	11.02	5.07	5.51	-0.24	4.78
11.7	-0.55	0.39	-0.35	9.15	16.06	4.66	5.94	8.28	19.83	8.19	0.01
0.73	-0.59	0.48	0.37	11.18	5.8	11	7.65	9.36	10.65	-0.05	5.18
1.09	0.13	0.14	-0.3	16.92	6.31	6.34	0.00274	4.28	7.83	3.77	7.91
-0.53	-0.21	0.81	-0.22	22.19	29.54	2.88	8.22	8.61	18.12	-0.11	-0.01
93.7	-0.4	0.33	0.18	6.8	12.14	6.07	7.51	6.19	0.21	-0.05	0.37
-0.48	-0.55	0.19	-0.2	11.56	6.95	22.48	14.1	14.97	3.19	-0.25	1.85
17.53	-0.48	0.11	-0.03	4.86	-0.51	7.35	3.15	13.82	4.53	0.05	-0.18
64.45	-0.42	0.16	0.1	8.09	3	12.16	42.41	3.3	7.48	-0.1	-0.02
23.7	-0.38	0.54	-0.04	2.24	13.27	11.64	9.19	7.75	15.09	-0.09	2.16
6.16	-0.69	-0.16	-0.1	13.46	5.45	9.26	30.61	7.84	7.06	0.63	1.11
10.28	6.06	-0.27	-0.44	6.66	10.14	3.88	9.25	14.9	9.24	-0.17	0.15
24.63	-0.74	0.00388	-0.28	8.75	6.49	19.79	0.42	3.66	4.82	0.86	2.17
-0.33	-0.45	-0.39	1.43	20.03	11.22	10.71	25.59	10.75	12.36	44.48	2.2
8.63	17.07	-0.11	-0.03	13.74	11.18	6.21	15.48	5.47	13.01	-0.15	0.4
269.32	-0.66	0.5	-0.39	15.36	12.53	9.03	10.17	4.87	2.54	0.72	-0.2
27.19	1.67	3.04	0.64	11.63	4.63	12.87	15.65	10.83	6.8	-0.24	-0.23
16.14	-0.73	0.32	-0.26	6.26	9.27	40.41	4.02	7.72	7.97	3.26	6.16
36.89	-0.47	-0.24	0.98	1.51	22.9	13.08	21.07	4.92	8.32	2.56	0.69
8.09	20.49	0.68	0.21	3.6	5.56	11.97	27.66	13.74	6.26	0.07	0.78
1.51	-0.72	0.06	-0.56	14.72	3.29	8.44	15.42	8.07	1.27	8.96	-0.24
-0.69	-0.18	1.59	-0.02	8.07	8.15	14.63	17.11	4.36	2.68	4.9	0.58
10.16	-0.69	-0.06	-0.67	6.85	13.98	12.88	8.46	12.02	0.67	-0.22	1.27
15.4	-0.45	0.63	0.83	7.74	4.58	12.8	10.92	4.02	1.57	4.18	16.63
6.26	-0.26	0.19	-0.75	-0.35	8.16	4.55	15.22	9.23	9.4	4.09	-0.07
14.41	-0.41	0.65	-0.42	7.78	8.57	8.19	4.31	14.14	0.01	2.43	10.75
30.15	-0.31	0.33	0.54	8.08	7.3	12.24	3.37	4.36	6.69	7.1	0.02
14.33	-0.33	-0.18	-0.45	0.03	8.59	7.8	-0.1	19.27	4.02	2.09	-0.26
12.97	-0.33	1.55	-0.59	4.09	2.48	8.56	9.74	7.8	5.91	0.04	-0.1
15.73	-0.23	-0.24	0.33	1.24	10.93	3.38	16.08	6.44	7.54	3.83	-0.02
0.68	-0.39	0.04	-0.39	5.79	15.92	9.85	16.11	7.05	3.32	-0.06	-0.23
25.23	-0.43	1.19	-0.04	0.45	9.47	5.28	-0.51	6	12	1.02	3.84
14.43	-0.37	0.16	-0.09	8.87	9.13	7.75	12.42	16.64	13.55	0.26	-0.22
12.43	-0.21	0.69	-0.09	0.11	17.95	12.37	2.01	13.7	2.28	1.02	0.22
19.65	-0.44	-0.18	0.49	8.1	4.43	20.38	12.6	15.81	3.13	0.02	-0.16
40.17	0.81	0.45	-0.35	7.74	6.77	4.15	54.4	0.43	7.95	15.05	-0.02
15.07	-0.41	-0.4	-0.25	7.71	5.6	18.68	-0.11	6.09	1.65	0.69	6.69
30.06	-0.48	0.06	0.21	7.7	34.64	8.27	0.15	20.72	33.24	1.84	-0.2
8.07	-0.68	-0.34	0.42	0.03	7.01	13.33	-0.57	9.44	3.95	5.07	-0.25
5.98	-0.53	-0.08	-0.37	6.64	5.02	13.2	-0.11	8.29	7.37	11.72	-0.23
11.22	-0.2	1.52	-0.07	7.81	7.27	10.03	2.15	6.35	5.2	-0.03	0.23
2.33	-0.4	0.56	11.73	8.63	4.55	4.47	9.48	7.76	11.89	-0.2	-0.24
5.28	-0.5	0.37	-0.1	9.74	6.68	15.78	21.6	13.86	6.9	-0.23	22.76
15.51	-0.4	1.74	-0.63	-0.29	4.24	15.97	21.01	6.3	5.61	-0.03	0.02
7.47	-0.37	0.23	-0.2	5.75	11.84	32.08	9.95	7.14	6.85	0.96	-0.22
68.72	-0.25	2.98	0.11	6.22	10.36	10.65	16.96	13.86	13.87	9.46	-0.19
0.68	-0.52	0.37	-0.03	12.95	9.46	3.15	10.98	10.37	-0.18	0.2	-0.17
18.11	-0.12	0.55	-0.48	8.11	-0.67	18.18	15.24	5	4.87	7.39	1.48
3.24	0.16	-0.04	-0.02	5.25	4.48	14.1	43.28	14.64	0.61	1.28	4.69
16.28	-0.12	1.18	-0.71	24.32	10.52	8.2	8.03	15.73	12.22	0.95	4.96
0.01	0.08	2.78	0.22	1.28	11.05	5.77	11.44	11.28	4.65	-0.21	-0.03
0.9	39.65	1.82	-0.73	33.99	-0.65	10.35	20.92	12.02	4.54	-0.12	-0.16
3.3	-0.57	0.3	0.25	5.57	8.08	6.34	3.53	4.86	2.92	3.23	14.85
5.12	-0.41	4.74	-0.82	7.11	8.09	9.39	-0.51	14.27	4.61	-0.25	2.67
2.33	-0.42	0.18	0.03	13.33	6.06	24.61	0.26	10.6	3.69	16.17	7.84
12.42	-0.71	0.23	-0.28	8.68	6.56	2.08	1.74	9.24	10.71	10.03	-0.26
2.19	-0.09	-0.04	0.02	12.98	8.2	13.1	5.33	3.98	8.27	-0.2	-0.11
23.73	0.00123	-0.47	-0.2	10.29	7.17	15.32	10.89	11.37	15.91	13.54	-0.17
3.99	-0.6	0.88	-0.83	4.9	8.49	15.22	4.93	5.06	4.44	0.55	5.67
7.72	-0.14	0.24	-0.01	9.24	6.63	7.57	7.82	11.22	1.23	14.91	-0.17
14.13	-0.5	-0.06	0.03	9.63	7.48	4.41	10.19	7.88	10.03	2.71	-0.28
20.83	1.07	-0.2	-0.03	-0.15	10.13	9.82	10.99	5.37	3.75	0.38	-0.15
64.63	-0.4	1.59e-05	0.92	8.04	9.26	17.42	15.02	7.57	2.32	0.72	0.03
0.69	0.91	0.85	-0.81	33.96	8.63	11.46	9.82	9.39	6.87	5.58	0.05
1.21	-0.64	-0.22	-0.53	11.3	7.59	26.44	7.83	12.76	19.23	-0.22	12.9
7.58	-0.51	-0.49	-0.41	11.46	6.84	18.16	6.87	-0.01	2.89	-0.22	-0.23
55.31	0.02	-0.45	0.69	13.15	5.55	5.61	5.6	8.97	8.71	5.13	-0.2
107.24	4.72	-0.11	-0.02	10.16	5.95	13.05	6.54	8.39	9.96	0.02	1.36
15.51	-0.46	-0.26	7.22	8.14	6.91	14.54	6.28	10.89	3.22	1.94	6.49
5.21	0.87	1.53	0.28	7.48	7.17	6.85	15.01	7	6.07	5.72	-0.26
4.63	-0.67	-0.63	-0.76	2.71	6.21	17.46	6.37	4.54	6.77	-0.19	-0.06
21.1	0.2	-0.29	-0.01	7.29	14.77	8.77	10.23	9.01	5.17	1.88	-0.02
4.68	-0.32	0.93	0.2	5.44	15.22	10.22	14.13	-0.26	10.88	1.02	-0.02
0.89	-0.67	-0.49	0.56	-0.29	10.61	9.83	20.29	5.73	7.16	-0.15	0.32
1.66	-0.7	0.89	0.1	7.82	7.87	0.37	25.48	10.54	17.19	11.46	1.17
2.15	-0.32	0.29	0.3	7.83	12.6	6.52	13.24	16.21	12.34	-0.16	0.09
5.46	-0.6	-0.23	-0.49	11.86	6.22	2.09	16.16	5.75	4.58	0.32	-0.28
5.55	-0.38	0.33	-0.55	3.8	11.35	9.3	17.4	11.07	6.38	-0.18	0.98
42.93	0.13	-0.19	0.81	8.38	5.57	20.53	9.25	5.86	2.96	-0.13	-0.21
2.27	-0.48	-0.57	-0.48	11.11	13.25	4.08	0.23	14.22	2.11	0.27	-0.18
23.23	-0.36	-0.51	-0.54	31.12	6.18	-0.36	4.94	11.99	10.23	0.64	-0.12
4.19	-0.43	1.24	-0.05	6.91	-0.56	15.78	14.59	-0.27	11.17	0.9	-0.15
3.54	-0.42	0.53	-0.46	8.04	-0.51	7.28	4.67	8.93	3.97	1.29	-0.19
16.98	-0.13	0.17	2.94	11.76	12.52	12.71	3.61	9.37	8.53	-0.12	-0.09
11.22	0.26	0.7	1.26	11.16	10.42	21.73	11.49	6.06	12.83	5.34	0.02
58.76	-0.69	23.86	-0.13	14.24	1.74	3.55	15.48	12.07	1.55	1.25	-0.17
9.6	0.69	-0.31	1.09	15.28	4.66	8.9	5.09	10.95	6.46	0.56	0.64
0.62	-0.44	0.49	0.01	2.66	9.1	13.35	16.81	5.64	7.57	7.74	-0.25
43.06	-0.26	1.83	-0.03	0.51	9.52	16.1	19.88	16.58	3.48	-0.21	0.37
88.09	-0.41	0.24	0.38	12.05	7.91	10.89	16.15	9.65	3.7	22.47	-0.23
8.2	-0.59	-0.43	-0.47	15.86	2.9	9.1	20.75	17.68	6.53	0.41	-0.21
50.19	4.56	-0.29	-0.14	7.82	4.82	4.23	8.28	5.52	4.34	0.13	0.08
-0.27	-0.7	0.04	0.68	5.89	7.23	12.39	15.9	10.85	2.66	-0.11	-0.22
11.35	-0.19	-0.78	1.83	23.96	4.76	10.39	14.94	-0.27	14.62	-0.1	-0.04
2.76	-0.47	2.92	-0.3	1.99	13.77	16.35	15.63	7.39	6.6	15.41	-0.25
1.85	-0.4	0.22	0.91	12.12	14.17	11.97	14.4	8.82	9.94	10.8	-0.24
66.39	0.18	0.98	0.99	10.49	7.94	15.46	26.74	10.23	6.65	1.49	1.27
10.72	-0.36	0.25	0.54	3.14	2.72	11.56	3.34	10.55	5.16	0.14	-0.26
10.71	-0.27	-0.34	-0.39	6.99	8.64	9.69	7.56	-0.27	4.14	7.66	5.7
30.34	-0.49	1.32	0.51	15.34	5.15	15.86	22.27	5.15	4.4	-0.06	-0.00458
10.21	3.38	3.68	0.44	10.09	4.81	10.16	-0.03	15.63	1.66	0.39	-0.27
53.72	-0.2	-0.03	0.85	7.97	4.13	12.61	17.04	10.7	6.97	-0.18	-0.14
5.91	0.2	-0.83	2.82	11.51	6.61	12.28	-0.1	4.37	8.71	3.81	-0.17
15.46	-0.23	1.53	7.54	16.62	2.04	17.36	14.43	13.66	2.02	0.74	-0.25
28.52	-0.47	-0.01	0.52	5.27	3.27	3.24	-0.57	4.54	4.92	2.91	-0.15
14.94	0.07	0.96	0.85	21.35	6.66	6.8	7.81	6.09	4	1.37	-0.15
2.46	-0.16	0.45	0.13	-0.04	8	4.38	4.43	8.42	5.24	2.12	-0.2
11.62	42.85	0.18	28.66	11.76	8.26	4.36	6.71	-0.23	8.95	-0.06	-0.2
5.93	0.54	-0.68	1.6	8.36	5.09	11.99	7.8	8.19	10.97	11.89	2.44
18.02	-0.3	2.95	2.24	-0.15	7.67	9.25	6	5.44	4	5.83	-0.16
28.66	0.2	0.89	0.25	13.95	8.77	10.29	10.34	4.23	1.02	10.69	-0.23
13.34	-0.55	-0.47	0.87	11.36	5.74	10.36	5.98	7.04	7.37	0.41	-0.06
1.58	-0.3	-0.22	0.17	9.83	12.26	-0.39	-0.51	7.2	5.44	0.01	4.14
8.21	-0.31	-0.63	175.06	-0.27	9.05	3.39	20.11	3.1	0.58	0.01	-0.27
2.73	-0.11	-0.16	3.29	11.6	6.64	8.72	12.21	9.9	2.68	-0.1	0.31
4.25	-0.19	0.42	0.52	10.78	40.69	11.64	10.28	6.1	9.64	0.19	-0.03
1.08	-0.36	1.01	1.52	0.86	10.71	7.09	10.19	12.04	3.78	3.14	-0.26
42.27	-0.69	-0.06	0.01	7.3	10.82	8.93	12.38	4.91	10.24	0.19	0.14
5.14	-0.69	1	-0.44	1.66	5.77	17.8	-0.11	16.56	0.57	20.56	-0.04
11.29	5.46	0.28	10.44	0.08	7.87	12.14	11.23	12.4	1.93	23.23	2.72
2.09	0.36	-0.23	-0.4	10.72	14.59	10.41	13.01	2.9	1.6	6.36	6.46
2.45	0.04	-0.28	-0.24	7.8	4.54	7.33	5.48	9.41	42.65	1.57	0.16
-0.17	0.69	-0.36	0.85	13.95	7.67	7.94	2.58	16.77	8.08	5.29	2.87
0.35	-0.16	3.42	1.24	5.17	7.78	11.29	7.99	10.03	17.83	0.17	1.47
13.11	0.03	1.79	1.07	3.58	7.47	12.98	1.68	3.76	0.66	-0.25	-0.24
2.86	0.24	-0.04	-0.4	1.1	7.65	14.26	15.57	10.36	0.44	7.23	-0.19
49.83	-0.56	0.38	0.23	8.13	9.74	8.72	0.34	5.26	1.3	2.18	1.27
1.52	0.52	0.03	-0.3	10.75	10.21	14.03	15.41	8.69	7.67	2.7	-0.17
9.2	-0.54	0.21	1.7	1.42	7.97	14.02	7.6	5.23	20.24	1.49	0.4
7.01	-0.35	-0.06	-0.27	15.17	3.14	8.97	1.15	6.49	14.64	-0.23	0.74
6.85	-0.38	-0.23	0.12	7.29	4.01	10.4	19.35	5.62	3.99	0.11	-0.22
0.51	-0.63	-0.45	-0.76	11.09	12.08	5.26	12.45	6.05	4.31	2.24	-0.18
0.87	-0.34	-0.23	4.62	13.68	9.03	9.46	12.6	6.37	17.59	0.3	-0.22
1.21	-0.18	0.21	2.02	0.57	7.91	-0.07	9.81	8.33	2.89	13.58	-0.27
12.59	-0.59	0.17	0.01	4.72	3.96	10.25	8.79	10.52	1.07	20.64	-0.26
11.93	-0.35	0.45	2.1	18.67	11.11	3	15.45	15.91	11.62	2.88	-0.27
11.4	-0.19	1.08	0.53	12.81	7.85	6.25	16.36	3.23	9.87	-0.13	-0.27
37.14	-0.2	0.57	1.06	-0.26	6.9	4.09	8.57	7.08	23.06	0.47	-0.26
6.35	-0.01	-0.05	-0.31	-0.22	8.22	11.94	10.21	11.75	4.84	5.09	-0.06
3.34	-0.06	0.08	-0.33	21.51	16.48	5.98	-0.63	7.97	3.55	3.38	-0.27
23.89	-0.48	0.0027	-0.39	10.94	6.62	3.34	9.92	12.74	3.68	4.79	-0.2
3.53	0.39	-0.23	0.16	6.42	6.42	7.11	8.66	14.49	8.43	0.34	-0.2
11.49	-0.29	0.13	-0.07	14.44	5.59	8.62	2.02	12.62	8.65	-0.27	0.51
4.98	1.69	-0.54	1.51	0.81	12.64	11.71	-0.15	10.09	10.41	5.47	5.99
-0.19	0.39	-0.12	-0.39	10.73	12.02	4.95	0.6	14.34	1.06	4.68	3.22
4.2	0.31	0.17	-0.44	9.77	5.62	11.24	-0.12	10.5	13.38	-0.06	3.82
10.3	6.17	-0.53	-0.16	0.32	14.73	8.02	12.27	5.92	5.51	-0.14	-0.28
8.58	86.33	8.33	-0.4	11.15	14.43	9.74	6.36	12.73	4.35	0.01	-0.25
6.71	-0.06	-0.12	0.15	18.39	7.81	16.14	7.76	12.91	2.6	0.35	1.16
6.26	21.64	1.14	0.12	14.81	9.04	3.94	10.14	4.75	2.62	-0.2	-0.24
16.25	-0.3	0.28	0.000807	0.07	-0.22	12.8	6.47	8.98	3.9	-0.17	0.27
-0.21	-0.17	-0.48	0.42	14.32	22.82	12.58	10.46	10.07	5.71	1.7	-0.24
37.55	-0.14	-0.6	0.81	-0.01	6.83	4.97	15.56	4.43	11.04	-0.2	-0.24
2.99	-0.47	-0.49	0.78	11.09	18.16	10.37	7.85	15.41	4.26	6.07	-0.23
4.87	12.31	-0.42	0.21	11.53	4.97	8.13	-0.32	10.12	6.28	0.06	3.06
3.78	-0.49	-0.17	0.81	10.61	29.35	10.87	3.16	35.21	2.59	2.2	-0.22
-0.15	-0.63	-0.51	-0.16	15.03	7.24	15.45	0.7	7.81	4.63	-0.11	12.19
3.25	-0.5	-0.17	-0.21	7.42	7.2	12.73	5.56	5.74	2.04	0.8	-0.25
8.74	-0.5	0.37	-0.38	7.45	11.83	13.27	4.48	12.89	2.12	0.86	-0.28
13.23	0.94	-0.36	0.16	14.54	4.62	2.4	-0.44	5.71	9.31	0.12	-0.25
1.44	-0.49	0.01	0.57	13.3	9.71	4.48	-0.03	12.85	11.07	8.76	-0.16
19.52	-0.75	0.19	-0.31	0.44	6.04	4.14	6.28	14.04	4.33	7.64	-0.11
3.38	1.37	-0.18	0.08	14.93	18.91	7.16	5.79	18.78	4.52	-0.19	-0.22
13.14	-0.66	-0.27	-0.51	16.42	10.32	7.27	4.04	4.64	3.62	-0.14	-0.25
20.93	-0.12	-0.31	-0.31	12.24	0.43	12.1	1.11	10.71	2.15	-0.07	1.71
13.29	-0.46	0.05	1.83	11.55	17.77	10.98	-0.51	8.66	2.03	2.21	-0.19
16.92	-0.56	-0.49	0.13	8.36	3.36	10.49	14.65	6.63	0.04	-0.19	-0.16
3.04	-0.41	-0.56	1.43	14.44	13.83	8.76	-0.33	7.96	3.19	-0.14	-0.26
15.12	8.91	0.55	-0.34	10.81	8.95	9.46	15.08	6.96	10.8	1.05	0.64
97.6	0.57	0.37	1.6	13.47	18.62	5.39	14.07	4.19	18.23	3.2	-0.2
9.85	-0.59	26.62	-0.5	-0.59	8.14	5.59	0.65	7.47	1.3	3.6	-0.18
14.44	-0.47	-0.24	-0.32	14.8	9.43	17.89	1.35	4.11	4.9	6.32	-0.19
13.14	-0.27	0.52	0.36	10.91	13.1	20.42	17.5	10.24	7.33	5.17	-0.23
24.21	0.88	0.08	1.03	13.37	1.88	16.58	0.15	15.92	6.24	7.53	-0.23
2.5	-0.13	-0.66	-0.22	12.35	11.37	3.18	21.6	4.83	11.42	-0.2	-0.26
44.71	11.85	0.99	1.49	7.3	7.46	13.66	17.06	4.79	3.55	6.21	-0.23
7.94	-0.51	0.14	0.66	13.82	7.4	20.62	7.45	7.44	2.91	5.25	0.07
9.63	-0.2	0.93	-0.36	9.72	13.85	9.64	-0.1	8.25	7.22	1.3	-0.26
10.27	-0.66	-0.4	0.29	4.8	9.13	8.64	10.72	0.23	7.03	3.18	-0.28
9.22	-0.48	0.18	4.22	12.93	5.46	8.43	20.68	10.84	3.72	-0.15	-0.22
1.43	-0.66	-0.06	1.03	10.73	6.22	5.52	13.1	8.43	1.83	1.37	-0.24
16.55	-0.39	0.44	0.06	10.12	6.48	11.1	10.99	10.2	5.38	3.64	2.88
13.42	-0.68	-0.11	0.25	2.69	5.99	4.43	17.93	15.39	7.08	1.04	-0.04
13.72	-0.39	-0.09	0.71	16.4	14.89	6.99	6.76	10.48	1.4	-0.19	1.49
4.05	-0.73	-0.25	0.48	10.97	9.08	8.96	38.76	7.14	1.27	2.43	-0.15
15.38	-0.33	-0.56	0.29	7.44	9.79	12.79	19.22	15.9	-0.21	4.99	-0.27
20.96	-0.59	-0.33	-0.37	8.61	6.54	10.18	2.36	15.4	0.27	2.11	-0.26
4.69	-0.04	-0.29	1.11	6	27.84	10.45	5.01	13.33	4.13	4.89	-0.1
11.68	11.8	1.15	0.81	15.81	7.98	13.73	-0.65	7.21	15.23	4.48	0.13
15.56	2.15	-0.26	0.13	2.21	9.13	10.55	12.12	9.63	0.67	3.26	-0.2
0.4	-0.82	0.46	0.87	8.62	14.1	9.03	18.71	8.64	3.52	0.05	0.04
30.59	-0.62	-0.5	-0.13	4.79	7.41	5.82	-0.6	13.21	1.34	10.99	24.13
9.42	0.86	-0.67	-0.55	5.94	10.85	14.07	1.23	10.74	4.05	0.16	1.49
5.45	-0.1	-0.64	0.07	19.82	10	4.52	-0.63	16.02	0.67	6.44	-0.17
34.55	-0.55	0.3	0.54	13.04	6.85	14.6	1.15	14.33	1.91	-0.05	-0.13
10.99	-0.54	-0.68	0.32	9.64	7.49	9.15	31.67	15.99	6.38	-0.17	0.01
4.51	-0.85	-0.13	0.02	47.5	7.91	8.01	0.28	4.73	4.53	-0.02	-0.22
16.29	-0.7	-0.37	-0.19	8.01	6.66	16.07	2.28	10.07	7.68	-0.04	-0.18
48.03	-0.82	-0.75	2.28	22.21	-0.41	8.95	23.91	6.89	4.73	-0.24	0.56
9.97	0.21	-0.6	-0.67	7.04	7.29	14.59	7.45	10.52	5.83	1.25	-0.18
2.88	-0.24	1.44	-0.5	14.34	14.91	15.22	15.05	4.39	41.68	0.47	-0.21
19.4	23.44	-0.52	0.3	5.34	6.26	10.24	1.59	6.3	2.65	2.2	-0.24
7.1	0.52	-0.63	-0.37	16.49	7.75	8.2	1.98	11.38	7.09	0.09	-0.07
3.97	-0.11	-0.31	-0.1	0.37	16.71	9.45	13.47	6.28	0.8	-0.23	0.79
11.79	-0.44	-0.36	0.45	6.94	7.56	8.76	0.51	8.07	1.54	7.45	27.44
4.11	2.88	0.04	0.38	11.24	6.03	8.07	3.97	14.49	2.77	0.68	-0.26
13.91	-0.17	0.76	-0.54	9.1	6.28	1.41	4.85	16.28	9.95	-0.24	-0.14
27.9	-0.39	-0.43	0.79	11.89	6.82	5.11	7.49	7.76	7.64	-0.23	0.95
15.87	-0.2	41.77	-0.67	2.26	9.18	0.77	2.75	8.61	8.74	-0.08	-0.26
30.88	2.37	-0.52	-0.46	8.23	10.03	4.79	4.16	5.3	1.03	10.49	4
9.38	0.11	-0.31	1.62	8.46	8.89	3.99	14	3.12	1.45	-0.14	-0.25
0.44	-0.83	0.16	-0.78	6.14	8.3	2.64	7.91	17.73	0.29	-0.19	7.35
9.06	0.06	-0.37	3.91	12.39	8.63	8.79	6.47	5.45	11.72	-0.05	0.08
17.16	-0.49	-0.48	-0.14	8.35	12.4	5.2	7.35	6.21	0.83	7.64	-0.14
3.47	-0.43	0.17	-0.54	8.58	36.3	4.63	9.93	8.42	20.74	21.42	-0.26
2.99	0.56	1.11	-0.28	1.48	27.99	2.28	6.5	6.04	2.68	0.51	-0.02
35.28	2.98	-0.3	-0.32	9.99	3.17	4.09	5.55	24.15	12.01	0.04	-0.03
1.51	1.52	-0.27	0.9	12.46	11.28	17.32	1.98	6.98	3.31	4.74	-0.27
10.98	44.7	-0.32	-0.02	11.42	-0.64	7.32	1.65	17.62	6.01	-0.13	-0.11
0.47	2.52	1.46	1.79	9.84	11.51	4.34	6.07	17.85	5.23	-0.14	-0.13
17.57	-0.16	0.19	-0.57	10.51	7.9	3.92	3.16	11.17	0.23	2.61	-0.25
33.91	-0.47	0.12	1.25	7.44	13.31	7.91	-0.36	-0.18	4.82	0.19	-0.08
5.98	1.72	-0.31	-0.35	8.27	9.81	-0.64	20.38	9.94	4.88	-0.15	1.67
8.78	-0.52	0.59	0.55	5.36	9.32	8.78	-0.66	22.77	2.55	7.33	-0.04
11.92	-0.87	0.4	0.41	7.46	8.54	5.28	5.59	-0.15	2.72	-0.2	4.13
0.53	-0.79	-0.43	-0.00123	7.17	7.35	1.43	5.77	4.25	11.81	2.96	10.5
18.51	1.69	-0.54	-0.19	12.43	2.11	8.92	0.18	8.44	4.28	1.86	-0.06
12.99	-0.12	0.65	0.25	7.66	-0.66	7.48	4.18	34.04	6.74	0.62	7.78
29.45	-0.03	9.55	-0.53	7.55	-0.62	14.54	11.73	16.85	1.56	-0.22	-0.24
5.58	14.09	-0.45	0.09	10.05	13.44	0.6	2.22	-0.21	3.73	8.17	-0.24
0.83	-0.2	-0.03	1.09	7.77	8.12	11.02	6.4	17.59	4.41	2.17	-0.23
21.97	1.01	1.9	0.25	2.2	9.48	8.01	-0.42	6.76	13.8	-0.07	-0.21
31.63	-0.31	-0.35	0.19	13.27	-0.24	12.44	0.21	3.66	6.72	-0.19	-0.25
25.13	-0.09	0.66	-0.25	6.45	8.96	5.34	-0.33	2.04	8.04	6.98	-0.24
10.4	-0.07	2.87	0.03	8.85	9.18	14.45	2.05	15.83	3.29	-0.12	0.1
25.72	-0.76	0.72	0.31	12.23	3.59	3.17	-0.53	8.85	-0.02	-5.8e-06	-0.09
37.44	-0.47	-0.00456	-0.1	6.15	14.07	7.8	13.04	12.49	5.52	24.21	-0.14
24.15	-0.28	1.36	-0.33	6.11	15.16	1.92	9.93	11.67	15.45	-0.12	1
5.37	-0.24	0.09	1.12	6.58	-0.59	2.42	16.66	11.06	3.38	1.01	-0.24
1.94	-0.69	-0.00252	-0.04	2.43	-0.66	5.67	9.77	7.03	1.02	-0.14	2.3
123.84	-0.63	-0.41	1.24	5.52	-0.01	14.73	-0.15	17.74	2.49	-0.23	0.62
16.4	-0.48	1.16	-0.52	10.52	15.55	20.12	4.14	2.66	14	3.03	-0.24
8.64	-0.03	3.03	1.06	0.4	8.78	2.48	9.59	21.1	6.87	-0.25	-0.28
15.55	-0.33	0.14	-0.08	13.73	9.1	14.84	15.65	-0.15	18.91	7.15	-0.19
18.39	-0.25	-0.38	-0.16	5.84	-0.66	8.83	18.04	12.62	1.14	10.33	-0.24
32.47	-0.08	0.92	-0.39	1.01	9.02	18.58	8.85	10.9	5.55	-0.25	-0.16
19.53	-0.47	0.19	0.17	8.36	8.94	0.63	6.24	12.17	5.63	4.08	-0.27
19.6	-0.5	1.83	0.37	3.85	12.2	6.68	10.52	10.06	7.89	0.71	-0.24
17.33	-0.61	1.12	-0.17	2.32	1.93	8.61	5.4	10.7	3.62	9.05	37.02
8.27	-0.72	1.74	-0.08	2.93	3.6	15.59	15.5	9.66	17.48	-0.26	-0.18
5.96	-0.3	1.81	-0.32	6.27	10.08	11.04	12.16	9.7	11.98	2.81	-0.26
47.5	0.53	0.74	0.3	7.57	8.72	2.19	34.45	1.69	4.62	3.46	-0.25
69.64	-0.73	0.71	-0.43	0.18	10.78	3.83	10.78	17.5	7.19	13.72	-0.1
21.95	-0.3	5.25	0.12	7.57	3.97	10.44	1.7	8.04	1.92	8.08	-0.18
41.14	-0.76	2.33	-0.63	6.4	34.8	4.78	7.15	5.64	9.92	10.9	-0.26
28.47	-0.28	2.74	1.31	8.55	5.54	9.08	11.83	11.81	3.06	10.55	-0.17
23.85	-0.11	0.28	0.45	8.82	7.04	7.26	4.93	8.51	8.06	-0.06	-0.25
16.24	-0.34	1.72	-0.63	9.06	3.51	11.75	4.57	3.45	11.84	0.24	-0.03
20.7	-0.19	0.96	0.67	6.16	5.33	6.92	12.9	6.41	8	11.85	-0.01
15.25	-0.63	-0.3	-0.11	5.88	3.8	3.07	0.52	4.2	4.3	6	-0.24
11.31	-0.00417	-0.45	-0.4	6.44	4.69	3.66	15.66	6.65	5.8	0.9	-0.18
21.31	-0.4	0.03	0.28	5.97	-0.44	6.11	17.96	21.44	5.6	-0.05	-0.27
17.64	-0.5	53.03	3.18	6.64	8.76	5.2	11.4	11.67	16.05	3.04	0.15
21.14	0.8	0.64	5.6	6.62	15.15	11.11	16.17	5.24	4.9	2.33	-0.21
5.22	-0.4	1.63	133.78	5.02	33.72	18.4	18.21	6.32	6.97	1.72	-0.2
7.04	-0.25	-0.54	-0.57	5.71	8.09	6.78	8.19	9.96	4.32	20.09	-0.18
16.7	-0.53	1.48	-0.07	5.16	10.2	10.71	4.96	5.77	6.07	8.97	-0.21
17.02	0.67	1.37	1.89	7.55	11.08	10.89	9.22	6.57	5.67	1.83	-0.12
9.45	-0.57	-0.6	-0.39	0.77	6.83	11.67	2.11	15.15	0.97	0.02	-0.19
10.33	-0.59	2.33	0.11	9.32	6.74	10.26	8.81	8.81	6.15	3.36	-0.26
7.85	-0.54	0.82	-0.2	9.52	4.84	5.91	9.49	10.32	14.98	0.33	-0.19
17.03	1.99	0.06	26.83	5.01	8.76	4.3	14.77	14.19	9.35	1.81	1.69
41.24	-0.18	-0.02	1.83	9.26	-0.59	8.94	8.26	10.82	1.81	0.21	-0.17
11.93	-0.25	0.51	0.79	10.21	7.23	2	27.14	24.83	6.5	-0.23	2.61
3.31	-0.2	0.18	0.49	11.69	3.7	20.81	10.94	8.44	1.4	-0.04	-0.23
44.01	0.08	0.47	0.2	-0.04	0.85	7.75	3.66	6.43	12.55	0.63	-0.13
66.37	0.11	-0.68	-0.52	10.28	9.61	10.9	1.39	7.72	4.72	4.99	-0.24
15.6	-0.27	0.02	3.54	9.76	4.29	11.41	0.26	11.55	2.92	7	-0.09
1.68	-0.02	0.4	0.99	9.32	6.02	12.32	2.79	20.56	5.81	13.8	0.32
11.45	-0.35	-0.5	3.57	15.8	9.46	5.68	8.34	6.26	4.97	6.42	10.2
18.27	-0.71	-0.6	-0.18	11.92	20.13	12.31	9.86	4.63	2.94	3.66	0.11
28.33	-0.33	0.99	6.32	2.97	11.68	17.88	12.72	1.05	8.33	1.14	-0.08
3.8	11.67	-0.47	-0.56	5.93	0.3	12.53	4.95	6.63	3.06	1.28	-0.2
30.17	3.15	-0.49	6.64	0.65	10.69	4.51	3.43	12.71	2.55	-0.06	-0.16
11.05	-0.8	0.85	-0.28	13.44	8.04	5.7	0.24	10.58	22.27	5.11	14.7
20.92	-0.63	-0.73	6.81	-0.44	3.01	13.63	10.53	7.25	10.62	11.67	-0.18
5.43	2.72	-0.13	-0.45	15.93	12.55	2.81	-0.35	12.24	3.07	-0.22	0.4
6.67	-0.47	-0.56	0.05	8.96	9.15	13.4	15.9	7.77	5.94	9.97	-0.21
1.63	-0.61	0.44	-0.62	-0.02	11.44	11.26	1.65	12.48	9.47	7.61	-0.12
18.22	-0.4	-0.33	-0.23	7.81	6.22	9.32	15.14	6.81	9.98	2.31	0.74
48.97	-0.06	0.23	-0.64	-0.41	6.7	9.03	23.44	6.1	1.34	14.95	-0.2
86.82	-0.17	-0.05	0.69	-0.05	25.92	17.82	0.34	1.67	5.17	0.08	0.77
36.81	-0.49	0.28	0.53	3.53	8.74	9.66	5.34	6.78	4.58	-0.07	-0.18
6.41	-0.36	-0.64	-0.36	19.39	9.38	12.19	-0.09	7.81	0.89	0.7	3.51
0.86	0.26	1.41	-0.45	5.41	4.93	15.66	6.97	15.91	10.71	4.11	-0.12
6.95	0.51	-0.42	-0.38	5.18	8.46	4.41	6.47	7.48	1.1	0.7	8.65
15.72	-0.12	-0.22	-0.31	5.55	5.93	9.35	13.6	7.96	2.92	0.6	0.00211
15.15	0.12	-0.35	0.03	8.01	29.37	16.81	7.87	13.58	4.43	-0.21	1.49
8.08	0.09	0.2	4.75	12.68	13.54	0.8	18.02	14.07	0.93	4.51	20.09
47.26	-0.65	1.23	-0.47	4.12	13.68	4.15	4.71	36.53	19.53	-0.03	-0.19
3.39	-0.03	-0.42	-0.49	12.35	1.5	9.13	10.81	14.31	2.54	0.11	-0.25
48.17	-0.18	-0.21	-0.83	6.27	9.58	7.9	0.69	8.49	2.75	-0.17	6.33
0.79	3.03	0.17	-0.23	15.39	6.2	9.6	26.26	5.28	2.49	0.25	0.00331
15.95	-0.28	0.25	-0.67	15.77	12.68	5.07	10.08	7.05	4.54	-0.14	-0.17
6.73	-0.66	0.06	-0.08	7.99	3.86	10.62	19.21	11.65	12.91	4.13	6.8
3.33	-0.17	-0.21	-0.55	6.67	-0.41	0.69	9.42	8.1	4.75	-0.13	0.82
28.18	-0.5	1.19	-0.66	5.89	6.47	9.37	5.84	18.13	11.14	2.71	-0.14
12.4	-0.27	-0.02	-0.71	1.55	6.48	17.71	23.09	14.18	5.89	2.09	11.69
11.57	0.22	0.08	-0.66	15.75	7.51	7.88	4.1	3.01	7.65	3.3	-0.1
3.89	-0.15	0.04	0.02	6.7	4.17	24.92	-0.29	5.29	10.82	-0.17	0.27
30.64	-0.01	-0.08	-0.58	1.86	13.26	7.92	34.55	17.08	1.67	1.94	0.34
15.44	91.31	0.34	-0.55	11.83	9.89	4.54	18.09	4.76	4.27	-0.09	-0.26
1.01	-0.41	0.74	-0.4	3.78	17.9	5.54	2.54	4.46	2.34	1.43	0.99
6.2	1.68	1.12	-0.6	8.73	7.29	-0.6	12.49	4.45	0.66	-0.21	0.03
8.89	0.25	2.82	27.26	9.91	20.48	38.06	0.73	5.44	13.53	3.41	1.35
-0.42	0.21	0.5	0.34	6.98	4.71	6.84	34.64	7.05	3.19	0.21	7.1
12.68	-0.25	1.71	0.09	14.97	31.23	11.41	1.81	10.13	2.17	0.78	-0.27
16.66	0.94	-0.2	-0.67	16.12	15.95	-0.57	17.56	8.73	4.03	4.17	4.28
1.34	-0.21	16.17	-0.51	8.21	15.19	5.3	-0.62	12.35	10.58	2.03	-0.11
13.79	-0.44	0.56	-0.04	2.34	12.29	10.15	0.17	8.36	0.9	4.11	-0.12
5.72	-0.62	0.35	-0.32	9.04	8.95	7.63	9.61	10.61	8.04	0.76	8.36
7.84	-0.48	1.44	-0.21	-0.43	7.55	7.92	-0.65	11.05	3.08	14.53	-0.24
54.33	-0.27	-0.19	-0.46	11.19	3.61	10.21	14.39	1.27	2.33	4.75	0.83
9.42	-0.47	0.25	-0.4	8.06	6.15	32.02	6.95	2.34	4.67	2.67	-0.21
32.9	-0.44	5.67	-0.44	13.02	-0.53	13	3.17	4.48	13.29	7.97	0.08
7.81	-0.82	-0.05	-0.42	0.16	-0.27	19.53	4.42	14.29	7.31	16.31	-0.15
22.46	-0.5	-0.29	-0.29	17.84	12.5	-0.63	2.03	3.38	1.53	0.13	1.2
9.27	-0.5	0.15	-0.1	17.98	9.97	18.88	22.82	3.16	1.52	-0.01	4.24
30.26	-0.51	-0.2	1.99	7.61	6.46	13.52	10.99	4.38	14.14	0.08	0.02
29.11	3.26	-0.03	0.05	10.03	31.86	15.66	18.79	13.83	5.48	2.01	-0.21
1.48	-0.35	0.27	-0.61	14.93	5.01	15.99	11.38	4.59	8.03	-0.01	0.26
11.82	-0.67	0.72	-0.44	9.28	6.51	12.45	4.45	10.4	1.2	1.25	-0.1
9.97	-0.6	-0.33	1.17	10.41	29.25	15.94	10.32	4.75	-0.17	14.85	6.16
3.47	0.06	-0.5	-0.29	5.06	9.38	13.6	45.39	8.3	3.29	1.25	-0.13
3.17	0.79	-0.4	-0.37	0.69	16.92	13.66	2.02	5.54	0.92	0.04	-0.27
-0.18	-0.47	1.62	-0.02	8.98	5.2	15.56	1.73	6.08	-0.17	0.61	0.34
49.62	-0.6	-0.44	-0.32	-0.65	12.8	9.35	8.97	15.01	5.75	12.81	1.83
5.64	5.74	0.42	-0.69	16.96	6.28	12.63	10.87	6.68	10.77	0.6	-0.11
19.56	-0.6	0.58	-0.03	10.03	2.7	15.99	16.65	4.71	4.47	2.9	0.06
5.58	-0.57	-0.2	0.11	1.51	13.77	11.36	1.52	5.33	0.76	2.9	-0.15
14.13	12.42	-0.16	0.03	9.66	6.54	11.38	11.52	9.5	12.75	6.76	-0.15
32.62	0.01	-0.75	-0.04	13.06	7.86	14.55	12.19	6.41	6.01	2.8	-0.13
32.08	5.1	-0.01	-0.71	2.13	7.43	12.89	2.57	3.57	2.64	6.77	-0.19
5.93	0.26	5.88	-0.42	10.98	6.31	6.38	6.49	4.59	5.83	-0.25	-0.16
24.48	0.62	-0.44	-0.56	15.37	6.59	18.73	3.07	5.32	11.51	-0.09	0.08
15.87	-0.77	-0.14	-0.5	0.9	5.43	13.13	48.55	2.46	6.83	0.17	2
-0.53	-0.7	-0.31	-0.49	10.44	7.68	10.92	15.05	6.37	7.65	5.76	6.32
1.52	-0.72	-0.23	-0.77	19.65	7.1	16.67	0.28	5.2	6.46	21.1	1.02
-0.47	-0.18	0.64	-0.44	5.26	7.51	16.96	18.94	7.63	6.52	6.09	0.14
6.28	-0.42	-0.75	-0.45	18.3	7.24	14.77	16.38	12.43	3.81	2.85	0.68
-0.16	-0.58	-0.6	-0.26	7.92	9.1	14.35	-0.03	10.31	3.64	-0.05	-0.15
25.59	-0.1	1.08	-0.57	6.89	31.24	20.44	21.81	5	22.11	0.62	-0.04
5.78	-0.34	2.25	-0.64	13.66	1.22	15.26	6	15.35	1.1	-0.12	-0.28
5.62	-0.66	0.37	-0.85	6.1	6.57	5.87	13.14	5.77	8.7	7.6	0.71
0.99	-0.76	0.44	-0.67	7.35	10.07	18.36	1.53	16.13	1.4	-0.19	-0.26
26.66	-0.61	0.31	2.29	17.18	8.41	10.55	4.49	8.35	8.71	-0.05	-0.24
9.48	-0.03	0.24	-0.54	27.56	9.98	0.91	14.91	9	-0.08	7.84	2.69
0.61	-0.13	-0.22	0.71	15.11	8.72	20.99	13.07	8.89	8.09	2.16	-0.25
8.56	5	1.9	-0.3	13.3	4.74	7.62	12.62	2.84	11.34	1.36	0.04
18.5	265.44	-0.42	0.27	24.81	1.66	1.47	6.3	3.79	-0.11	-0.02	-0.19
5.24	-0.31	-0.6	-0.15	15.78	13.57	4.24	8.66	3.27	5.08	4.96	-0.27
7.56	0.43	0.1	-0.29	10.1	12.36	8.86	-0.65	7.04	7.32	0.23	-0.15
1.79	-0.26	3.48	-0.41	4.11	16.25	16.21	-0.66	6.15	1.97	11.32	-0.28
0.32	0.69	-0.07	-0.17	8.04	6.54	13.96	7.46	13.12	11.79	-0.22	0.2
2.89	-0.28	-0.63	-0.27	5.16	11.14	6.45	-0.67	8.37	9.1	0.65	-0.23
-0.53	0.52	-0.34	0.24	19.67	9.46	9.98	6.31	10.38	4.38	-0.18	-0.27
57.99	-0.19	210.38	0.31	17.93	1.93	7.71	17.6	10.76	15.27	3.71	-0.19
4.72	0.83	0.42	-0.21	1.72	3.88	11.52	-0.66	2.98	8.51	-0.24	-0.28
10.26	12.87	1.15	0.53	12.6	7.8	10.09	-0.49	9.29	4.31	6.45	-0.25
9.06	-0.48	0.65	2.56	-0.3	10.82	8.83	10.33	5.09	5.29	2.35	-0.19
0.82	-0.58	0.07	0.09	-0.31	1.1	7.95	12.44	12.86	11.19	2.45	4.89
6.99	0.47	1.12	2.69	0.17	12.63	6.94	21.55	17.83	4.43	0.49	-0.24
3.37	0.07	0.87	-0.17	8.3	12.03	9.96	8.59	10.11	11.21	12.25	5.73
6.73	119.16	1.03	0.64	4.79	10.51	7.03	8.85	10.42	11.34	0.01	2.25
7.88	-0.7	8.89	-0.31	0.33	42.22	4.95	12.42	7.92	8.06	0.65	-0.09
7.34	4.15	-0.4	0.65	10.33	45.14	10.64	14.32	6.83	6.81	1.06	0.25
1.21	-0.12	-0.01	0.58	5.27	9.12	11.91	-0.62	10.08	5.1	-0.14	-0.23
18.32	0.32	1.94	-0.4	23.97	6.74	7.3	15.95	5.75	3.72	1.62	-0.05
16.61	0.66	24.1	0.2	20.33	7.82	7.9	23.57	11.9	10.89	1.34	-0.11
23.46	0.19	0.08	3.69	15.86	-0.62	7.36	0.52	12.81	5.63	2.88	-0.05
2.03	5.52	0.64	-0.51	10.06	10.84	9.34	25.02	4.72	14.2	15.84	1.84
21.46	0.6	1.41	0.85	14.61	5.91	6.13	-0.4	4.44	5.74	-0.22	1.05
11.9	-0.27	0.64	-0.2	11.47	10.34	11.35	30.39	6.07	0.7	-0.22	-0.24
11.93	0.19	0.22	0.42	29.91	10.34	9.93	18.63	5.69	0.57	-0.22	0.99
12.71	-0.71	0.26	0.66	7.68	10.5	7.92	0.43	4.07	13.96	2.29	-0.07
4.39	0.88	0.87	15.97	15.65	10.31	1.93	0.76	10.35	3.38	3.19	-0.26
3.14	-0.59	1.43	0.81	17.88	10.85	9.7	10.09	9.24	11.62	0.9	-0.23
0.89	-0.32	0.73	14.41	12.46	12.21	9.46	11.53	3.25	18.62	0.48	0.45
8.35	-0.23	-0.32	0.27	9.8	-0.61	2.18	23.58	18.27	1.59	-0.13	-0.17
59.17	-0.65	0.12	-0.08	18.75	8.21	11.12	20.79	9.98	13.99	5	2.69
26.9	0.25	1.35	-0.22	9.64	3.03	8.66	17.99	14.6	1.42	-0.13	0.12
9.18	-0.13	0.68	-0.11	7.88	8.45	7.22	12.37	10.47	10.71	41.77	0.16
29.79	-0.44	1.74	-0.39	15.2	7.13	8.86	13.83	5.46	6.04	0.01	-0.01
6.65	7.39	0.51	0.67	9.34	5.3	1.89	-0.62	7.94	13.08	-0.07	-0.23
5.32	-0.77	3.16	-0.45	13.06	31.54	5.34	1.09	20.51	5	-0.23	7.65
37.47	-0.71	-0.32	-0.14	15.17	3.46	9.73	15.43	10.03	6.23	8.2	5.42
13.34	-0.82	0.64	0.41	8.82	7.23	3.14	15.79	6.63	9.57	6.27	0.32
6.03	6.19	2.97	0.05	16.93	16.05	10.25	13.39	10.97	12.51	0.17	-0.08
1.72	3.46	-0.73	-0.53	18.9	12.57	12.02	2.82	5.93	3.89	-0.2	-0.16
0.38	-0.83	2.24	0.12	4.89	6.49	14.16	11.64	16.24	3.56	26.05	5.61
15.39	1.66	-0.07	0.14	8.02	3.26	5.95	8.17	6.24	6.05	2.65	0.13
3.35	-0.17	-0.72	-0.53	9.31	15.88	14.15	9.05	9.47	3.18	-0.000278	-0.2
2.52	75.18	-0.12	-0.46	19.86	4.5	6.72	21.28	9.26	10.27	-0.08	0.66
25.84	-0.25	-0.55	1.42	5.39	14.13	9.88	-0.57	6.64	6.79	-0.15	0.81
-0.26	-0.75	3.53	92.51	9.67	7.21	9.16	15.15	11.08	12.74	-0.22	-0.15
19.35	-0.02	-0.14	0.01	10.67	31.88	5.44	4.02	2.35	1.94	-0.09	0.06
9.69	-0.49	-0.3	-0.21	19.52	4.49	8.99	-0.1	4.25	6.67	0.05	1.57
0.76	0.34	0.71	8.91	13.29	12.8	9.13	11.46	22.67	5.97	-0.18	0.77
8	-0.3	-0.04	1.26	19.25	10.76	-0.57	7.24	8.43	13.26	1.6	-0.23
19.85	-0.68	-0.45	-0.17	6.79	2.59	8.35	10.17	5.36	5.16	7.97	1.06
23.25	-0.01	-0.71	0.14	4.46	3.61	10.21	15.03	7.86	2.04	0.72	-0.04
8.21	-0.15	0.12	0.41	13.22	9.9	6.2	14.89	9.81	0.69	7.72	-0.24
6.42	-0.5	2.19	-0.52	5.58	9.73	2.56	11.42	5.37	11.28	2.45	-0.27
22.73	-0.24	-0.37	-0.2	9.22	25.29	12.02	5.26	10.82	12.09	9.85	-0.19
3.86	1.08	-0.7	-0.48	6.53	7.68	10.67	12.2	10.08	6.33	0.19	0.28
4.43	-0.01	-0.52	-0.46	46.23	37.45	10.57	18.51	7.61	9.35	1.84	0.49
-0.25	0.22	-0.38	-0.28	37.16	12.38	2.98	7.53	5.14	7.35	12.43	-0.25
4.42	-0.15	0.23	-0.55	-0.15	7.33	4.92	10.69	8.76	6.33	1.2	-0.26
1.19	-0.34	2.02	-0.34	4.89	14.59	10.48	-0.32	9.91	8.1	5.78	-0.26
11.2	1.27	-0.17	-0.31	20.62	11.38	21.2	5.16	14.61	8.61	3.57	6.71
11.97	0.06	0.57	-0.5	10.07	3.84	11.47	9.84	6.19	6.52	6.89	3.13
79.06	-0.26	-0.27	-0.15	7.05	6.12	27.34	11.81	11.8	6.34	0.86	0.17
13.81	-0.81	1.44	-0.45	11.68	2.82	3.32	11.13	10.01	1.48	3.36	13.32
15.95	32.57	1.51	-0.17	10.01	2.36	11.48	9.71	5.11	1.09	0.05	-0.26
10.93	-0.47	0.33	-0.43	0.09	11.05	14.64	8.97	10.7	12	-0.15	14.65
63.81	16.03	0.9	-0.57	15.46	3.63	14.74	8.69	10.56	3.25	0.69	0.68
13.77	-0.3	0.55	-0.56	15.53	15.83	6.2	19.15	6.08	2.08	0.41	-0.21
233.59	0.56	0.49	0.41	21.82	7.99	13.6	4.27	0.38	5.34	2.04	-0.15
13.11	0.49	0.65	-0.53	18.16	7.21	24.4	13.36	13.51	5.13	-0.17	3.97
18.45	-0.15	0.38	-0.29	6.3	18.17	8.82	5.74	7.97	7.08	1.72	0.56
1.78	-0.64	0.03	0.03	14.23	23.62	7.61	4.68	4.92	13.01	7.39	15.89
0.64	-0.64	-0.02	1.84	15.7	8.71	15.27	7.28	8.6	0.51	-0.13	-0.27
79.84	-0.32	-0.36	0.03	14.28	14.01	3.86	12.75	5.92	18.4	0.57	-0.14
-0.66	-0.73	-0.28	-0.79	12.28	-0.57	1.79	19.62	6.96	5.18	2.53	7.64
15.07	-0.55	0.13	0.09	10.37	15.17	14.59	3.18	8.87	7.09	3.2	2.04
-0.39	-0.39	-0.18	1.19	4.72	12.62	13.99	14.8	10.12	-0.09	0.03	0.68
6.3	-0.35	-0.48	-0.17	7.94	12.47	14.44	11.02	11.09	7.94	4.38	2.25
7.56	-0.47	-0.31	0.17	9.19	8.27	6.15	-0.47	13.62	2.64	7.95	-0.23
4.72	-0.18	-0.04	-0.26	38.59	8.47	6.89	14.53	7.1	4	-0.2	21.6
16.14	12.94	-0.16	-0.01	11.52	-0.65	20.13	5.77	1.58	10.72	2.99	-0.23
3.53	-0.26	-0.49	0.62	2.87	12.96	6.51	12.42	17.5	6.13	5.1	0.33
-0.36	3.24	1.04	1.58	10.29	8.04	6.5	6.42	6.93	3.59	-0.08	11.18
4.59	8.38	0.64	0.12	7.93	12.77	13.14	8.36	18.1	4.85	2.21	0.12
86.53	0.1	-0.67	1.15	7.11	14.82	10.88	14.24	11.79	0.18	-0.14	10.31
9.88	1.52	0.34	-0.5	7.92	7.74	22.62	9.36	5.75	8.75	4.43	-0.23
12.29	-0.65	0.92	0.08	18.72	6.72	7.19	9.84	7.27	6.83	2.59	-0.23
11.11	0.36	-0.77	14.75	18.51	11.07	24.82	7.61	4.94	6.63	5.69	5.34
-0.13	-0.34	-0.58	-0.17	11.89	-0.65	9.81	0.34	16.94	4.67	7.98	4.39
13.7	-0.33	-0.17	1.88	14.75	8.48	10.91	4.01	10.46	22.55	17.73	0.2
4.13	-0.43	-0.47	-0.09	14.3	-0.65	5.71	3.42	9.77	4.81	-0.18	-0.24
1.22	0.21	0.29	0.67	9.39	6.34	3.4	15.83	5.89	3.5	2.22	-0.21
18.89	-0.65	-0.23	0.49	0.17	7.64	1.41	7.16	20.36	-0.22	-0.11	3.05
11.89	-0.09	-0.29	0.72	9.83	15.66	19.85	2.69	8.27	21.62	2.81	0.5
1.98	-0.34	-0.31	0.17	19.91	8.58	9.22	-0.02	14.77	4.87	10.65	-0.24
44.35	-0.47	-0.54	0.26	12.27	3.78	10.55	10.73	6.65	5.12	10.41	4.61
8.48	3.3	0.46	0.00285	0.15	13.67	13.25	18.09	16.61	11.98	2.23	-0.21
14.87	1.05	-0.72	2.29	8.4	3.17	10.15	2.94	10.37	4.97	1.24	1.89
0.26	-0.29	-0.26	0.09	12.43	6.06	12.08	12.16	12.37	3.01	0.52	2.79
7.93	-0.64	-0.5	-0.08	9.67	8.11	12.11	12.14	4.77	6.35	6.4	-0.2
7.26	-0.57	0.16	-0.39	9.1	4.75	14.44	-0.33	7.9	2.66	3.17	-0.02
16.1	-0.67	0.16	0.44	10.36	5.86	7.96	5.95	5.52	7.2	1.82	4.25
8.65	-0.46	-0.46	2.54	7.48	7.78	9.28	5.76	6.87	12.35	18.99	6.25
9.33	-0.66	0.27	-0.17	8.76	14.25	18.55	6.77	4.25	6.02	30.36	-0.19
0.82	0.72	1.41	0.26	6.74	22.74	19.17	-0.1	10.27	12.65	-0.23	7.12
5.07	66.86	-0.14	0.08	7.14	10.58	14.57	1.98	24.17	5.74	2.15	8.91
2.05	1.68	-0.43	6.37	21.96	7.54	8.35	12.1	6.06	2.42	-0.2	0.18
10.3	0.89	0.24	-0.52	12.87	7.84	9.36	-0.2	11.6	15.58	5.41	7.91
20.99	-0.57	-0.56	-0.31	5.28	6.9	10.25	26.38	11.94	7.18	0.78	-0.28
56.45	4.94	0.77	20.56	0.67	-0.64	7.57	29.57	6.58	6.75	-0.19	8.71
19.61	0.22	-0.08	1.03	5.17	7.34	4.38	11.14	4.69	13.3	3.19	4.44
14.97	-0.51	-0.72	0.03	7.45	-0.65	11.33	7.87	4.87	6.05	1.58	0.38
10.04	-0.61	0.04	0.53	1.41	1.36	9.34	10.9	7.55	5.7	1.28	-0.18
6.32	1.11	0.89	-0.22	6.06	12.12	3.68	9.46	26.92	5.17	0.99	-0.26
20.11	0.43	-0.5	-0.28	2.28	6.66	13.89	2.75	15.49	11.69	2.92	0.5
-0.24	-0.5	-0.1	0.44	4.93	8	16.26	9.52	17.2	3.6	4.69	-0.23
14.77	-0.25	0.09	0.38	8.29	2.88	12.68	6.2	18.3	3.03	0.05	1.59
8.44	-0.28	1.04	-0.26	7.15	13.14	40.68	8.84	9.26	2.73	-0.04	1.95
21.85	-0.2	0.11	0.09	8.8	12.61	15.43	6.75	18.75	3.47	3.67	-0.13
-0.51	0.06	0.52	0.1	1.78	12.34	8.11	15.84	8.94	-0.21	0.25	11.84
51.8	-0.3	0.61	0.26	13.01	6.68	14.1	7.55	12.14	3.53	7.62	0.54
19.25	-0.41	21.26	-0.5	3.58	7.21	7.03	11.42	11.19	0.3	2.28	-0.25
32.3	-0.01	1.32	0.19	-0.27	12.01	5.83	9.44	15.81	6.01	9.23	4
-0.1	-0.42	0.76	0.74	18.46	6.71	5	-0.69	5.81	0.98	9.54	0.12
10.35	37.76	0.14	-0.43	17.05	6.33	25.5	7.32	8.15	10.77	1.17	3
-0.4	-0.15	0.88	-0.57	9.15	11.21	9.85	11.31	12.43	6.38	-0.08	0.17
13.36	9.9	-0.03	-0.26	13.02	4.01	8.23	10.72	7.17	0.5	0.48	-0.22
1.5	-0.29	1.19	1.08	3.28	6.62	4.35	5.8	7.11	0.06	-0.15	7.4
9.08	-0.24	-0.05	-0.49	8.4	23.06	9.03	6.22	7.57	-0.04	4.8	13.83
2.44	-0.03	0.8	0.16	16.32	7.54	11.05	-0.55	6.99	10.23	0.15	-0.19
62.31	-0.68	0.19	-0.45	19.1	-0.52	7.94	3.73	12.89	5.61	2.41	3.24
-0.09	-0.44	0.09	59.36	17.17	3.93	17.69	9.91	8.87	10.52	4.09	4.52
16.04	-0.02	3.31	0.3	27.5	14.05	6.89	9.82	9.41	3.21	-0.21	2.14
3.98	-0.2	0.15	-0.26	40.92	8.66	7.04	9.68	15.74	3.75	6.05	3.38
16.29	-0.44	-0.41	-0.5	12.03	12.87	8.55	8.86	12.7	11.91	4.16	0.39
11.03	-0.48	-0.26	-0.18	17.47	6.53	5.92	6.6	8.32	5.34	-0.02	0.11
27.26	0.97	-0.17	0.33	15.7	7.59	5.19	3.3	9.65	19.54	0.03	5.99
10.34	8.52	-0.04	0.9	2.27	11.67	35.54	15.67	0.83	7.79	-0.16	-0.21
34.91	2.89	0.33	-0.47	6.98	3.25	7.78	-0.55	12.81	1.3	5.92	0.89
39	0.28	0.78	-0.69	6.95	4.28	6.23	-0.53	10.18	1.42	0.16	0.21
29.71	-0.6	-0.2	-0.64	-0.12	1.97	4.63	19.9	10.36	2.35	4.69	1.09
1.05	-0.23	0.57	-0.39	4.76	5.56	3.26	0.03	7.35	6.07	-0.26	-0.24
1.4	-0.17	-0.1	0.04	7.77	15.91	12.84	4	10.21	4.76	-0.14	4.97
19.58	-0.55	-0.03	-0.42	10.68	10.03	6.19	14.61	7.32	-0.07	4.93	-0.22
16.38	-0.68	-0.09	0.15	9.72	4.19	3.78	0.59	9.67	8.82	-0.21	-0.15
1.58	-0.71	0.23	-0.52	8.3	12.12	9.22	15.91	6.98	2.66	7.19	8.35
3.97	2.03	0.25	-0.53	14.98	10.78	10.09	-0.64	14.28	2.76	-0.14	1.18
21.6	-0.48	0.57	0.65	8.73	4.89	6.99	1.8	10.45	6.69	7.3	2
5.76	-0.77	0.000609	0.93	-0.17	9.85	5.2	-0.45	6.87	7.67	0.32	5.41
6.79	-0.42	0.02	-0.52	9.27	7.23	8.91	15.26	4.38	5.57	0.04	-0.23
5.02	-0.37	-0.52	-0.53	3.25	7.23	11.86	27.62	4.84	9.34	4.25	0.38
0.6	0.21	-0.47	-0.21	11.87	10.08	13.03	12.81	3.45	8.27	2.25	3.85
2.62	-0.14	-0.35	0.4	10.39	7.56	4.6	0.12	10	0.59	0.01	0.06
10.25	0.01	-0.36	-0.09	16.84	7.17	8.85	20.44	8.27	7.12	6.23	0.26
20.41	0.38	0.04	0.14	7.09	10.88	12.42	17.75	11.79	6.39	6.73	0.12
15.75	-0.45	-0.14	-0.2	9.27	1.59	44.16	19.88	2.64	5.13	1.97	-0.18
2.6	43.09	-0.08	0.26	15.73	2.24	12.89	17.82	2.9	-0.25	0.19	-0.18
30.83	0.01	1.96	0.46	11.96	4.8	10.01	16.14	10.37	20.43	0.26	7.22
6	-0.16	-0.39	-0.26	19.85	6.4	8.15	35.85	9.63	13.01	0.55	-0.23
1.94	-0.1	0.12	0.59	12.94	7.06	5.01	4.41	5.71	7.57	0.1	0.78
29.8	-0.04	-0.17	0.98	11.4	4.45	8.85	11.11	4.48	36.55	0.39	18.02
0.24	0.59	0.38	0.27	13.17	11.63	9.99	2.94	7.75	18.17	6.7	0.02
19.91	-0.31	-0.35	-0.36	11.65	11.99	7.12	-0.47	10.05	13.17	4.17	2.69
7.07	-0.24	-0.03	0.21	12.64	1.51	9.46	-0.62	8.19	4.35	1.11	10.02
21.45	-0.62	19.51	-0.3	10.24	7.95	7.99	-0.42	13.51	5.56	1.06	-0.24
8.07	-0.33	-0.12	-0.25	3.84	7.65	-0.44	-0.59	9.29	0.69	2.35	16.39
3.34	-0.53	0.24	-0.04	7.38	6.57	20.6	13.96	8.01	0.34	-0.24	0.04
25.9	-0.61	-0.22	-0.14	8.1	12.71	11.5	4.1	4.37	9.08	4.36	0.9
0.98	0.25	2.71	0.23	9.9	7.58	12.62	-0.53	7.3	6.63	4.87	2.65
91.02	1.18	-0.46	-0.08	9.18	3.47	5.12	11.47	9.95	4.07	-0.2	0.26
12.37	-0.57	0.3	1.59	-0.23	11.74	23.72	17.85	3.81	-0.26	-0.12	0.83
14.16	-0.19	0.04	-0.07	14.2	-0.43	8.8	5.28	3.72	0.12	0.28	1.65
12.21	-0.27	0.72	0.15	5.78	6.6	6.64	13.46	19.99	5.23	2.37	-0.07
10.39	-0.31	-0.49	0.46	13.09	12.93	12.29	9.05	5.75	13.74	-0.24	-0.25
41.9	-0.73	-0.17	-0.18	12.34	8.42	18.71	-0.62	5.35	3.68	0.99	-0.21
42.45	-0.57	0.07	-0.55	-0.01	12.94	10.16	13.26	6.02	3.68	0.99	-0.07
17.22	-0.2	-0.52	0.16	19.6	10.39	13.65	12.5	9.92	10.4	-0.12	-0.18
8.26	-0.42	0.71	-0.33	19.44	10	4.42	2.41	7.71	-0.27	2.48	11.73
15.14	-0.48	-0.54	-0.62	11.12	0.64	16.07	10.62	4.33	-0.26	0.01	-0.26
14.23	-0.38	-0.02	-0.33	11.84	3.13	13.73	20.72	4.5	4.97	0.1	1.14
6.71	-0.27	-0.68	-0.39	5.28	4.26	18.12	7.28	3.1	7.68	1.54	1.9
7.35	21.25	0.91	-0.92	18.69	0.01	12.84	6.56	5.86	4.74	0.95	6.47
64.99	8.16	-0.41	-0.76	9.69	9.59	9.23	14.81	6.67	10.39	0.06	-0.14
11.39	-0.08	-0.4	-0.33	12.94	15.88	15.66	22.32	10.14	10.38	7.47	-0.22
10.25	0.34	0.82	-0.21	14.13	10.86	4.27	-0.63	5.41	-0.27	0.66	0.08
34.2	0.36	-0.18	-0.28	3.45	-0.48	11.06	19.2	6.28	5.28	2.83	3.34
15.52	-0.06	-0.02	-0.23	7.08	1.41	24.93	15.48	4.3	4.76	1.44	1.97
24.79	-0.37	2.1	-0.18	3.31	13.89	8.87	14.7	3.37	3.03	0.3	-0.24
4.51	0.48	105.42	-0.39	0.51	19.87	5.03	-0.64	4.8	1.92	0.9	7.59
12.57	-0.16	-0.25	-0.41	10.3	7.05	11.79	16.94	7.43	7.95	1.18	7.03
8.79	-0.19	-0.26	-0.33	0.9	4.25	12.85	-0.62	6.71	12.01	4.13	-0.07
11.87	-0.32	0.29	-0.24	7.74	17.21	9.94	10.25	4.1	5.38	-0.21	0.78
2.46	0.16	-0.59	0.29	10.59	2.57	6.7	16.67	3.56	3.98	2.11	12.27
1.15	-0.32	1.49	0.000517	9.33	15.99	9.7	12.14	21.99	10	4.87	0.1
-0.11	-0.32	-0.88	-0.38	9.87	3.21	7.13	4.09	3.75	8.07	1.3	-0.1
26.44	0.87	-0.9	-0.6	23.34	3.01	2.61	10.09	6.05	13.44	-0.28	15.86
32.83	0.39	-0.52	0.17	0.88	10.12	6.74	4.63	11.46	2.79	15.09	0.02
11.52	-0.42	-0.27	-0.55	8.43	9.72	11.84	2.97	0.02	4.36	0.69	0.39
0.59	1.24	0.32	-0.66	39.48	10.55	3.75	19.21	6.98	3.43	3.88	7.9
26.56	-0.23	1.98	-0.26	9.96	10.64	14.65	38.06	2.91	2.98	0.88	-0.26
15.16	3.02	-0.12	-0.45	9.78	46.51	4.34	18.92	7.79	1.64	-0.26	5.88
7.28	0.06	-0.69	212.72	11.43	4.78	14.2	-0.39	8.72	6.08	1.99	2.18
2.86	0.03	-0.42	0.08	1.31	-0.45	12.16	8.05	12.11	7.51	1.7	3.19
4.21	-0.58	-0.56	-0.36	11.39	10.21	17.96	20.98	10.14	1.96	4.94	6.14
13.02	0.4	-0.43	-0.48	2.78	-0.51	2.12	15.17	11.46	7.53	0.21	6.32
2.83	-0.54	-0.34	-0.34	8.95	10.47	12.83	-0.67	10.56	14.99	-0.11	0.49
5.01	-0.35	-0.55	-0.83	10.63	4.22	10.08	22.53	9.08	3.83	5.6	-0.21
15.46	-0.19	-0.4	-0.03	8.35	25.08	10.51	15.81	11.07	12.78	-0.26	-0.19
38.67	-0.47	-0.82	-0.33	11.56	9.86	13.58	2.48	3.69	10.42	-0.24	-0.02
47.6	1.46	-0.76	-0.07	6.29	0.73	9.65	-0.52	6.55	3.95	1.66	-0.26
6.2	-0.17	-0.42	-0.18	12.7	2.22	5.33	16.42	2.5	16.02	0.82	0.52
11.6	5.03	-0.46	0.1	0.7	6.06	7.59	16.03	8.98	8.41	-0.14	5.14
7.25	0.23	-0.39	-0.4	11.69	3.08	5.22	13.54	4.24	5.79	0.1	0.1
2.24	1.12	1.57	-0.44	7.72	6.02	1.31	12.06	0.58	1.95	8.68	4.59
20.09	-0.07	-0.56	-0.38	2.72	19.47	12.85	15.8	14.71	4.91	1.3	-0.21
24.56	0.42	-0.47	0.66	10.59	7.02	8.75	12.9	12.19	8.44	-0.09	7.42
35.15	-0.34	-0.54	-0.73	7.75	-0.58	15.04	16.39	12.02	6.9	-0.05	-0.19
10.64	-0.33	-0.79	-0.3	9.84	9.1	8.58	26.66	3.71	4.94	1.21	3.01
20.72	-0.4	20.44	-0.47	11.87	0.18	8.14	10.28	36.88	1.67	-0.02	-0.28
21.42	0.0023	-0.53	-0.62	12.25	14.45	10.26	12.59	0.66	6.45	-0.25	-0.03
32.16	-0.17	0.03	-0.24	10.13	10.8	5.59	16.61	7.18	13.37	0.24	-0.26
0.3	-0.72	0.04	-0.45	12.67	11.32	7.52	20.43	4.09	0.98	3.6	0.89
0.63	-0.34	-0.27	-0.66	7.17	10.59	12.31	12.22	7.09	13.17	3.97	2.33
35.9	-0.11	0.17	-0.47	10.22	8.73	-0.44	11.83	5.06	8.61	1.18	-0.16
16.72	0.09	-0.66	-0.65	11.53	9.01	3.75	12.15	0.8	8.68	2.58	0.11
4.05	-0.38	1.73	-0.82	17.53	10.79	2.48	19.05	5.44	9.88	9.66	-0.26
60.13	-0.48	-0.68	-0.58	25.36	6.4	3.46	16.42	8.6	4.21	4.19	10.49
1	0.01	0.22	-0.56	14.14	30.23	19.09	12.64	9.45	-0.26	0.32	7.07
20.57	41.85	0.61	-0.05	9.58	4.94	2.03	15.22	6	5.16	7.98	-0.27
4.66	0.09	0.28	0.22	13.91	12.87	3.84	33.63	10.14	13.75	2.5	9.36
5.57	-0.3	-0.57	-0.63	7.34	8.16	18.35	16.23	3.73	0.08	11.47	1.21
22.96	-0.2	-0.06	-0.34	16.2	11.96	6.41	32.12	3.93	0.22	-0.0045	-0.22
6.41	0.67	-0.52	0.62	8.62	9.77	4.14	23.77	4.51	14.23	10.5	1.87
12.24	-0.63	-0.15	-0.45	12.55	6.86	5.63	15.82	11.4	11.59	8.62	-0.1
12.56	-0.27	0.76	-0.45	13.65	11.8	10.6	16.86	1.46	15.52	4.99	0.64
14.72	0.3	-0.46	-0.33	12.49	13.03	10.7	10.13	3.08	15.94	-0.22	0.33
50.41	-0.01	0.16	0.06	13.96	5.91	6.54	17.92	17.69	0.11	1.21	0.19
14.44	-0.52	-0.44	0.12	17.21	9.84	15.24	-0.54	4.95	-0.14	0.17	-0.18
18.22	-0.23	-0.75	-0.44	14.21	11.26	8.08	11.78	3.57	3.62	1.14	2.27
5.39	-0.08	0.1	0.23	15.78	11.29	4.24	15.59	7.73	6.84	2.47	2.07
8.46	-0.24	0.05	-0.28	12.31	32.19	11.98	19.79	11.57	2.09	1.04	-0.24
2.89	0.12	-0.24	-0.61	19.62	12.91	7.88	5.97	4.61	2.96	13.53	-0.15
30.03	-0.26	-0.45	-0.36	4.92	12.83	2.14	18.5	7.42	8.06	0.42	9.51
6.6	-0.41	-0.15	-0.63	5.88	-0.61	11.36	6.8	10.4	0.02	0.44	10.88
7.13	1.25	-0.17	0.54	7.14	17.5	6.97	18.5	10.47	8.83	9.67	37.36
16.09	-0.46	0.51	0.33	12.83	-0.38	5.38	23.94	2.24	5.59	-0.01	-0.03
2.5	-0.4	-0.48	-0.27	14.8	14.58	-0.07	12.5	0.66	3.74	-0.18	13.84
5.11	-0.51	-0.72	-0.55	7.54	6.67	2.81	-0.32	3.82	2.81	2.43	-0.17
20.86	0.1	-0.59	-0.35	12.79	8.32	3.4	14.16	4.62	0.2	9.08	-0.27
14.94	-0.74	-0.37	0.09	14.41	10.69	0.33	-0.44	6.55	13.65	2.65	17.89
6.65	-0.39	-0.27	0.1	14.3	-0.67	4.38	17.46	0.43	3.05	4.52	6.41
7.26	4.9	-0.34	-0.21	13.5	11.86	4.11	3.92	1.02	6.56	2.38	-0.03
13.72	-0.63	-0.53	-0.28	11.59	6.75	2.98	1.03	10.24	9.79	2.25	-0.27
3.83	-0.39	1.53	-0.19	10.43	21.26	3.07	7.09	7.69	1.12	0.02	-0.22
19.06	-0.58	-0.28	-0.16	10.8	8.92	5.91	2.4	14.72	13.19	0.92	7.79
24.37	-0.45	-0.47	-0.44	8.35	9.76	9.62	15.11	0.06	7.64	0.91	6.24
58.93	-0.11	0.03	-0.33	13.01	10.3	13.24	0.19	3.04	3.41	10.27	18.33
45.66	-0.57	0.62	-0.31	12.22	11.38	16.09	12.11	6.98	2.38	-0.13	17.15
8.32	0.81	0.12	-0.05	7.43	19.25	7.79	-0.47	6.37	5.2	5.46	14.24
15.33	0.43	-0.35	-0.01	9.98	9.78	9.63	20.73	5.45	2.88	-0.24	24.32
5.93	-0.69	0.96	0.42	33.72	8.54	4.06	12.97	0.33	-0.13	-0.26	1.73
8	-0.36	0.21	-0.31	11.51	7.35	9.06	0.18	3.8	8.34	2.11	14.71
7.3	-0.46	-0.16	-0.19	6.78	-0.51	10.9	-0.4	9.46	6.7	0.49	-0.22
22.28	0.8	1.75	0.31	13.86	5.18	8.14	1.88	8.9	9.21	2.87	-0.14
11.41	-0.48	-0.8	0.06	16.37	14.57	15.02	11.28	7.86	6.56	1.99	4.64
37.59	-0.77	2.18	31.62	18.07	8.6	4.79	11.61	7.9	3.49	4.97	1.45
4.3	-0.03	-0.34	-0.4	9.8	9.19	9.82	20.49	7.01	5.64	1.34	17.6
6.2	-0.16	0.12	0.52	9.34	13.56	8.24	15.45	5.66	2.48	-0.16	28.69
29.27	-0.7	-0.71	0.94	11.77	9.86	12.48	10.68	19.31	20.96	0.14	-0.23
25.56	-0.49	0.24	0.31	19.49	5.35	3.93	11.2	4.01	1.66	6.96	16.17
3	-0.09	0.12	-0.4	7.21	10.92	14.59	18.51	1.06	4.36	4.56	-0.16
1.43	-0.28	-0.55	0.69	6.85	6.97	3.39	15.3	0.59	16.74	8.8	13.28
12.18	0.05	-0.09	0.12	14.67	13.16	15.56	3.82	7.52	7.81	0.13	6.25
0.21	-0.45	-0.37	0.26	10.31	7.32	14.18	2.08	12.26	6.72	-0.12	6.8
23.43	0.42	0.07	1.25	11.42	8.85	11.3	0.29	14.28	11.63	11.34	-0.1
15.96	-0.06	0.27	0.87	8.93	15.98	11.07	3.71	7.94	3.57	10.47	-0.24
4.53	-0.39	-0.54	-0.1	7.44	12.89	18.25	3.58	10.12	12.97	5.03	7.78
27.43	-0.13	-0.29	-0.42	8.19	10.12	24.63	10.48	7.9	6.12	1.12	-0.1
2.58	-0.37	0.67	0.22	11.45	6.84	5.31	10.78	7.75	12.73	-0.18	5.31
39	1.72	-0.68	3.65	6.44	7.35	8.03	12.01	10.43	8.57	4.21	4.05
1.96	0.52	-0.72	-0.61	19.07	-0.49	18.1	15.12	5.13	5.71	2.02	5.24
18.65	-0.56	-0.26	57.24	8.2	2.84	11.07	3.9	13.84	4.6	21.81	3.47
18.89	-0.59	0.00456	0.85	7.6	6.69	19.52	1.24	14.93	5.88	12.17	0.41
18.22	-0.65	2.32	-0.11	12.13	13.03	5.4	3.12	18.95	6.27	12.54	1.4
12.22	-0.25	-0.41	-0.06	11.48	5.79	25.65	-0.55	6.14	1.45	-0.09	-0.24
69.8	-0.25	0.6	8.08	-0.12	11.5	10.76	1.02	2.34	14	8	-0.24
4.71	0.35	-0.28	-0.28	6.86	9.35	50.87	4.11	8.25	16.33	6.5	-0.26
6.11	-0.74	0.42	-0.12	9.28	2.67	10.29	9.75	7.78	6.79	9.62	5.36
62.15	-0.62	0.29	2.06	11.48	10.72	7.63	-0.24	11.38	4.49	0.33	1.65
3.88	-0.34	0.46	-0.28	13.19	6.35	5.87	18.36	17.14	-0.01	2.5	-0.14
21.19	0.31	1.28	0.53	14.83	11.27	6.25	-0.4	7	34.49	-0.2	-0.25
7.41	6.03	-0.43	-0.32	12.61	-0.48	-0.16	-0.51	27.28	5.95	0.01	-0.26
7.99	-0.53	-0.02	0.28	11.29	6.4	12.47	14.58	3.16	8.17	8.15	0.45
2.08	68.33	0.22	0.55	10.06	6.72	7.91	20.19	5.68	14.05	-0.11	-0.13
14.33	-0.6	-0.36	-0.53	10.16	13.36	-0.61	31.37	8.17	12.89	1.69	-0.09
6.15	-0.23	-0.22	-0.44	10.45	13.15	12.07	11.16	14.54	11.93	0.52	-0.17
8.76	-0.05	-0.45	-0.35	10.86	8.88	8.67	10.08	4.43	4.7	2.39	-0.04
6.93	-0.5	-0.41	0.06	7.51	11.77	8.76	6.66	10.6	5.62	-0.16	0.32
56.55	-0.39	-0.25	-0.29	6.01	18.64	9.81	23.95	4.53	15.49	-0.21	3.56
19.13	-0.16	0.01	-0.41	7.5	13.12	11.34	19.22	7.65	8.12	7.4	-0.24
13.1	-0.43	-0.01	-0.31	7.78	10.73	8.85	5.25	5.55	3.32	2.29	-0.12
5.08	-0.67	-0.57	1.92	13.47	7.79	8.28	13.8	13.32	0.12	3.93	-0.22
10.78	-0.46	0.44	-0.22	3.08	8.74	12.46	11.84	11.63	9.45	-0.21	1.32
4	-0.19	-0.55	-0.46	10.59	8.83	9.57	10.1	6.92	11.88	5.97	-0.25
26.24	-0.43	0.5	0.16	10.32	14.27	15.98	1.5	12.07	8.35	1.51	-0.08
24.28	-0.39	1.01	-0.38	11.22	-0.58	7.31	19.35	10.92	4.58	-0.04	3.35
19.47	-0.18	-0.74	-0.5	11.18	-0.41	6.71	13.29	13.07	6.56	-0.17	5.43
7.91	0.35	0.03	0.79	15.08	7.62	17.93	4.37	10.51	1.88	33	-0.24
27.31	22.72	-0.47	-0.24	9.82	7.46	14.12	19.57	18.01	9.58	9.74	-0.12
2.92	0.44	1.25	-0.46	9.4	5.38	9.41	12.45	19.17	9.75	-0.12	19.7
64.52	-0.01	54.66	-0.17	8.7	7.61	8.67	6.34	8.94	14.79	-0.08	-0.16
2.4	0.03	-0.38	0.05	9.58	11.62	12.37	12.18	6.77	4.52	-0.21	-0.25
42.67	0.37	-0.48	0.16	9.19	16.43	9.97	18.16	6.14	7.2	0.53	-0.19
1.13	-0.38	-0.16	0.17	3.6	9.49	7.64	9.71	12.7	6.9	0.26	-0.15
8.58	-0.07	-0.36	0.23	15.27	6.23	14.61	21.7	25.77	3.56	0.25	-0.17
0.63	-0.09	-0.39	-0.02	6.94	8.39	-0.39	3.15	18.12	6.12	-0.25	0.92
8.75	0.01	0.04	-0.27	4.48	8.16	31.08	11.77	7.32	10.18	6.84	-0.18
8.77	-0.38	-0.42	-0.33	5.2	8.72	16.19	8.84	9.99	12.94	1.15	-0.15
9.35	7.49	0.68	0.48	11.28	25.57	14.96	1.32	10.9	3.42	-0.24	-0.27
7.14	0.42	-0.01	0.22	13.11	12.93	14.24	2.32	9.9	7.3	1.19	6.92
52.86	1.03	-0.02	-0.4	9.02	5.75	14.17	1.32	11.13	4.24	12.44	-0.15
8.26	0.02	-0.45	0.06	0.81	8.02	17.61	42.8	4.78	9.91	2.57	-0.25
8.36	-0.18	2.35	-0.2	3.51	9.39	7.25	10.35	6.09	7.51	0.49	-0.27
15.29	-0.58	0.04	-0.28	10.8	10.08	13.48	30.52	9	18.41	0.1	-0.24
13.01	-0.43	0.63	-0.47	11.53	8.09	21.67	24.25	11.2	14.15	-0.24	-0.26
0.06	-0.83	0.91	-0.28	5.55	-0.41	4.46	2.15	7.42	5.84	-0.02	2.47
21.17	-0.29	0.00358	-0.5	15.85	11.39	11.41	14.78	12.39	6.76	0.66	4.26
0.94	0.06	-0.37	-0.12	18.34	7.53	2.91	0.58	13.07	9.01	4.14	7.93
13.23	-0.59	0.25	-0.59	7.34	22.05	2.97	14.7	12.04	4.78	0.2	1.31
31.57	-0.51	-0.57	-0.57	14.44	11.95	-0.37	21.57	19.07	10.12	-0.25	14.59
17.79	28.85	-0.02	0.16	16.24	14.2	17.17	19.29	10.63	8.82	-0.23	-0.2
7.35	-0.72	0.59	-0.48	6.19	9.36	14.8	14.45	10.34	1.93	0.48	5.84
12.13	-0.75	0.74	-0.75	11.69	12.15	17.85	26.54	9.58	2.48	1.24	3.23
12.48	0.25	-0.61	-0.63	8.15	-0.48	31.18	25.79	6.36	3.77	-0.22	0.54
8.41	-0.79	-0.29	-0.71	9.91	11.75	6.72	16.44	7.75	6.32	-0.23	-0.22
15.07	-0.73	0.14	-0.36	14.88	10.85	10.08	14.98	5.16	2.18	0.02	-0.23
9.86	-0.59	0.32	9.57	0.81	9.89	10.77	15.84	6.28	14.25	5.58	1.15
16.88	-0.76	-0.36	-0.65	10.37	7.35	15.88	0.27	8.12	5.36	7.98	0.25
25.85	-0.11	-0.02	-0.41	3.04	6.16	16.91	18.49	6.34	10.05	2.69	0.34
5.99	-0.49	0.000441	0.09	10.88	11.4	14.43	6.64	10.38	4.37	-0.23	3.73
2.83	-0.14	-0.66	-0.27	11.33	4.3	15.75	1.98	5.82	2.54	0.31	-0.24
24.44	-0.9	0.27	-0.44	14.08	18.66	9.87	17.04	5.79	6.32	-0.17	0.42
7.69	-0.14	-0.07	-0.14	20.04	8.4	19.15	-0.34	4.97	5.31	17.35	1.42
20.18	-0.8	-0.04	0.57	0.79	14.28	16.91	14.06	10.57	2.55	0.19	0.46
4.09	-0.61	-0.11	-0.28	12.19	9.97	6.9	7.9	1.96	4.53	-0.23	-0.17
12.75	-0.69	-0.28	-0.14	20.7	7.86	17.46	15.84	0.04	0.4	4.77	0.43
12.51	-0.12	0.000505	-0.31	1.17	9.92	8.22	13.17	7.93	10.29	3.04	4.16
3.02	-0.79	-0.34	0.07	0.14	9.9	11.13	6.9	8.48	0.57	2.09	0.31
5.93	-0.12	-0.28	0.33	0.01	6.18	4.29	12.92	7.21	8.63	9.3	11.21
2.9	-0.81	-0.2	0.77	17.18	9.42	9.29	11.33	6.56	8.44	23.53	3.51
7.37	-0.4	-0.46	0.85	13.84	10.04	14.01	8.18	12.25	13.41	0.66	-0.17
24.62	0.13	-0.23	0.07	7.42	6.32	7.47	22.58	5.37	0.51	-0.21	0.52
21.37	-0.41	0.52	-0.17	0.38	5.86	24.64	13.53	7.63	5.68	0.04	0.18
15.02	1.74	0.62	-0.08	14.72	3.34	1.91	-0.09	5.81	1.19	2.14	1.6
34.14	-0.33	-0.31	-0.29	8	7.91	3.67	16.94	1.73	3.68	0.32	-0.02
4.97	0.28	0.18	-0.25	1.66	7.58	-0.28	-0.09	12.89	4.77	-0.1	5.19
17.15	-0.1	-0.3	-0.52	9.27	3.9	17.86	13.75	6.41	9.76	-0.21	0.17
31.34	-0.28	0.64	-0.27	6.84	8.12	26.59	1.65	12.03	2.72	4.99	-0.23
12.23	28.18	0.12	0.6	10.74	8.54	10.43	7.36	12.32	6.34	6.99	-0.07
15.51	-0.25	-0.2	-0.41	10.49	11.26	-0.11	6.76	14.28	8.97	13.43	0.51
26.78	0.54	0.33	0.96	7.06	6.66	13.69	8.89	4.65	13.84	-0.27	3.43
1.43	0.02	-0.34	-0.15	14.23	9.4	2.33	11.21	15.14	8.87	7.87	9.22
10.14	-0.06	-0.09	0.12	5.88	8.87	9.79	4.53	5.33	7.62	0.14	2.8
1.13	-0.39	-0.13	-0.38	15.23	18.65	18.04	16.09	7.61	5.76	-0.09	-0.22
13.15	-0.31	0.68	-0.4	12.56	5.93	11.48	20.39	16	6.52	11	3.94
25.81	-0.02	0.09	1.34	14.14	8.02	4.6	2.96	16.05	4.96	1.22	9.22
-0.61	0.44	-0.37	0.25	31.88	6.34	18.03	14.53	13.67	3.15	1.06	1.06
1.47	0.23	-0.27	-0.34	10.76	22.71	-0.43	18.27	7.39	6.35	1.21	1.08
21.09	-0.06	0.07	-0.62	10.4	8.81	11.92	4.78	8.44	5.17	16.97	-0.02
24.19	-0.11	-0.01	2	7.63	12.93	8.01	3.84	9.79	8.43	-0.06	-0.27
24.4	-0.08	0.42	0.14	14.31	5.4	12.68	4.15	4.56	2.21	0.5	5.22
10.74	-0.56	0.12	0.69	11.48	4.07	3.89	14.12	7.63	5.41	1.2	-0.2
8.47	-0.25	-0.22	-0.53	17.27	14.9	12.25	5.07	5.52	9.89	2.2	-0.25
24.72	-0.49	0.18	77.97	11	10.17	17.99	15.76	7.32	10.47	1.75	0.03
11.7	-0.35	-0.22	1.11	11.64	9.78	8.89	-0.57	11.19	7.58	0.01	-0.28
7.17	0.58	0.4	-0.22	9.49	12.99	3.4	3.61	9.63	4.42	-0.22	-0.24
25.1	-0.7	0.86	-0.03	12.43	7.84	11.38	0.84	8.65	8.53	0.28	4.61
11.81	2.19	-0.39	0.01	12.4	7.61	13.61	-0.01	8.69	6.54	10.86	3.1
21.04	-0.65	-0.13	0.17	25.88	16.55	8.98	-0.52	11.62	4.79	-0.16	0.47
6.02	-0.71	-0.36	1.4	8.78	7.33	13.39	15.58	4.85	4.32	2.47	-0.22
15.42	-0.62	0.7	-0.03	10.64	12.06	6.85	2.24	19.19	3.16	-0.16	-0.27
0.18	-0.16	2.76	0.88	12.57	13.94	1.54	7.69	10.64	16.9	0.6	-0.21
3.88	-0.05	-0.37	0.59	3.57	7.81	10.41	10.22	13.01	1.56	5.48	0.71
17.4	-0.39	0.72	0.08	12.31	8.11	8.91	10.7	4.38	1.24	3.66	-0.22
2.41	-0.46	-0.51	1.31	9.04	8.4	10.05	13.08	17.45	15.43	1.48	1.11
91.4	-0.38	-0.28	0.78	10.86	5.46	10.71	4.53	16.99	7.6	3.94	0.15
1.56	-0.39	0.62	0.4	14.3	8.92	9.97	10.5	0.13	4.34	0.06	-0.1
4.58	-0.47	0.02	0.46	10.52	12.72	9.77	5.3	15.12	19.08	0.36	3.23
16.2	-0.51	-0.01	0.01	13.32	4.21	11.99	6.94	4.04	0.32	1.47	6.27
9.65	-0.55	7.81	2.12	9.57	5.19	9.83	12.68	14.4	3.43	1.62	-0.2
39.06	-0.21	2.25	-0.33	8.28	8.63	26.43	11.29	5.5	6.6	16.64	0.81
23.28	-0.14	0.01	0.26	2.81	5.13	5.26	24.72	5.81	5.04	-0.12	0.34
8.79	-0.32	0.12	-0.02	12.47	7.34	15.5	26.91	5.19	3.02	2.95	0.000567
5.52	-0.51	-0.71	-0.19	13.5	3.94	21.56	15.32	14.07	2.77	1.42	-0.22
-0.62	-0.49	-0.39	0.23	13.24	6.82	9.57	2.9	10.53	14.05	2.72	0.29
6.91	0.3	-0.55	0.52	8.85	8.01	12.58	13.98	6.86	2.96	6	1.38
9.21	2.01	-0.08	-0.09	13.24	7.75	4.28	11.52	14.38	11.03	-0.23	2.01
4.76	0.04	-0.53	1.59	14.33	9.29	6.3	16.44	13.31	2.53	10.23	-0.2
3.83	-0.15	0.06	-0.02	11.44	3.92	9.03	5.99	2.71	2.94	7.36	-0.23
-0.06	-0.41	-0.25	0.03	9.58	8.35	-0.62	16.6	11.43	17.51	-0.11	-0.2
35.79	-0.29	-0.4	0.43	5.89	5.6	7.51	10.24	17.35	9.89	3.92	0.01
-0.2	-0.46	0.11	0.33	6.59	3.32	-0.55	14.46	17.04	3.74	0.38	0.46
22.05	-0.27	0.52	0.22	11.23	7.84	8.54	5.1	8.25	-0.02	3.09	-0.26
1.26	-0.24	0.11	0.31	13.6	5.09	13.01	8.68	17.98	6.75	-0.05	-0.2
15.52	-0.09	0.39	0.24	9.67	14.14	10.13	11.49	7.77	8.25	-0.22	-0.06
18.38	5.93	-0.09	-0.24	8.08	5.06	15.21	6	5.7	10.02	4.63	3.12
-0.6	-0.18	0.87	0.27	16.27	6.09	16.57	3.62	11.09	5.92	1.35	0.48
27.03	0.62	0.73	0.37	6.85	4.92	13.3	8.53	8.68	5.18	0.06	-0.2
32.49	-0.34	-0.14	0.03	3.44	17.91	7.56	11.83	4.86	5.69	0.43	-0.12
3.96	0.06	-0.72	2.54	6.09	6.65	12.73	13.67	8.86	2.21	-0.11	-0.01
1.26	-0.6	107.85	-0.25	7.05	3.72	10.47	12.17	4.97	6.7	1.63	-0.24
3.25	-0.59	0.43	1.24	4.8	11.62	16.18	3.55	5.52	3.86	-0.2	1.85
1.31	0.14	-0.63	-0.2	12.62	8.24	19.5	11.79	14.31	6.12	3.13	2.81
1.93	-0.45	0.17	6.64	9.8	16.82	12.14	2.37	10.93	18.17	-0.11	-0.24
0.48	-0.27	0.55	0.64	7.82	16.19	11.69	8.18	5.45	5.33	5	12.38
-0.43	-0.75	0.85	-0.35	15.72	11.68	6.31	17.47	7.16	6.64	0.65	0.57
1.03	70.69	-0.33	-0.24	2.08	14.23	13.72	10.97	7.05	3.23	1.11	0.35
0.46	0.03	-0.13	0.33	6.5	5.29	5.12	30.08	24.09	1.89	1.04	-0.24
18.9	-0.43	0.05	0.75	12.38	9.15	7.81	8.37	7.45	3.37	8.8	-0.2
0.47	-0.6	-0.23	0.47	8.52	5.78	14.54	17.14	6.13	12.58	0.8	0.17
6.94	-0.14	3.21	0.56	10.48	11.39	7.69	2.59	12.19	11.06	6.01	2.49
26.28	22.97	-0.31	-0.42	8.88	6.77	11.12	10.56	12.96	7.23	4.34	0.16
5.56	-0.6	-0.81	-0.33	15.06	5.79	15.42	18.52	6.19	6.77	2.45	0.0039
5.07	0.01	-0.24	-0.23	14.1	9.57	2.37	0.64	3.44	2.78	3.29	5.88
4.44	-0.41	-0.26	-0.39	12.6	5.38	10.77	11.94	10.78	4.86	0.57	-0.23
2.89	-0.65	-0.32	-0.08	12.68	15.04	18.62	4.64	13.36	2.79	1.21	3.75
10.39	11.69	-0.48	0.36	12.45	7.1	13.29	12.99	3.51	1.98	2.08	-0.21
-0.53	-0.06	0.24	-0.25	11.01	9.56	6.86	2.18	7.16	1.89	8.5	0.05
28.18	-0.6	-0.27	0.49	12.23	3.89	8.03	13.3	14.38	12.49	7.72	0.41
26.81	-0.46	1.51	-0.15	8.05	2.44	3.81	12.22	18.05	3.2	8.2	0.57
89.35	-0.26	-0.02	0.57	30.58	17.04	12.54	3.43	5.12	7.23	0.59	0.02
13.53	-0.05	-0.5	0.33	10.49	12.4	3.05	13.05	7.84	12.32	-0.26	0.67
13.79	0.62	-0.79	0.59	10.65	10.39	17.74	16.05	4.78	6.93	0.24	-0.04
3.26	0.00186	0.23	17.13	12.68	13.36	8.11	17.5	5.23	3.4	10.17	-0.26
3.36	1.85	-0.49	0.17	8.73	12.1	16.68	9.82	7.07	9.05	-0.25	2.08
0.32	-0.49	-0.57	1.11	12.68	3.98	8.08	5.42	11.04	9.99	0.38	-0.17
2.97	0.15	-0.76	-0.26	12.68	3.72	10.13	14.91	10.34	1.34	11.26	10.7
1.08	-0.64	0.82	0.24	11.38	6.74	8.07	20.24	3.48	3.21	3.28	-0.13
-0.37	-0.16	-0.46	0.1	13.62	12.12	19.79	10.75	20.89	13.83	1.56	10.97
19.51	0.04	-0.27	-0.45	2.84	7.64	9.92	3.82	12.1	3.14	1.72	0.47
24.77	-0.39	-0.43	-0.56	9.93	4.85	8.57	13.75	5	2.73	2.87	-0.04
23.23	0.45	-0.35	-0.08	12.24	7.78	-0.41	14.71	11.6	-0.23	7.19	8.92
2.25	-0.57	-0.21	0.81	13	12.92	19.16	16.97	11.86	12.97	-0.16	-0.24
25.89	1.52	-0.86	-0.14	9.23	4.28	2.95	17.28	9.82	10.26	0.68	4.57
2.12	-0.06	1.82	0.12	8.21	14.57	18.75	9.86	14.08	22.12	0.18	-0.23
40.03	-0.6	-0.59	-0.04	7.67	11.08	12.38	14.72	18.85	3.54	1.22	-0.21
29.62	28.74	16.28	0.07	9.71	8.21	8.7	-0.54	11.51	6.4	0.21	-0.02
0.94	3.52	0.65	-0.05	28.91	4.07	4.06	8.32	6	4.41	-0.23	-0.24
-0.58	-0.42	0.49	-0.12	1.57	10.68	6.3	8.48	11	4.6	4.63	8.14
-0.82	0.12	-0.71	-0.34	10.58	8.34	11.76	19.93	6.93	-0.12	-0.24	-0.19
-0.00451	-0.42	1.56	4.96	11.77	5.25	10.72	12.41	6.91	15.65	3.06	-0.08
-0.35	4.39	-0.45	-0.26	7.81	5.37	8.09	2.67	33.64	8.98	3.01	-0.13
9.58	-0.29	-0.62	-0.33	12.12	9.91	9.18	8.07	10.78	-0.19	1.53	1.97
24.58	48.34	2.48	-0.41	8.15	7.1	8.4	8.78	19.03	14.2	5.39	-0.19
2.02	0.99	2.36	-0.27	8.81	8.78	7.04	17.99	12.93	3.02	3.27	2
6.51	-0.43	-0.28	-0.23	10.02	6.57	12.38	13.72	4.68	4.61	1.47	-0.27
55.52	-0.69	0.16	8.46	8.3	8.23	15.69	13.34	8.41	0.22	-0.12	-0.21
2.14	-0.09	-0.19	0.17	7.69	2.42	15.62	-0.54	11.46	0.17	-0.07	-0.25
12.69	-0.39	0.29	-0.05	7.25	9.96	10.56	-0.34	15.55	0.36	-0.14	-0.28
1.83	0.72	0.41	1.14	20.91	6.78	13.56	39.43	8.95	1.55	4.7	2.45
11.22	-0.28	-0.07	-0.38	0.41	5.37	6.81	-0.57	5.48	-0.12	-0.19	-0.22
3.87	-0.15	-0.62	0.48	6.92	4.86	6.04	6.18	13.15	6.03	-0.18	0.35
62.58	0.38	1.11	0.21	0.68	6.39	9.84	26.67	10.11	4.21	7.63	-0.18
-0.3	-0.02	62.42	-0.31	9.54	3.2	17.89	-0.61	10.32	11.45	3.2	-0.19
3.23	-0.39	1.65	-0.47	9.03	12.32	8.01	14.23	8.67	0.0016	2.55	-0.25
0.46	-0.08	0.4	-0.13	31.71	10.05	9.03	23.21	17.96	8.23	8.09	-0.28
29.94	-0.34	8.27	0.25	8.3	5.85	16.51	6.04	13.2	3.69	2.43	-0.03
0.42	0.14	37.99	0.08	15.47	11.19	7.68	26.1	6.73	12.45	16.36	2.85
0.19	0.06	-0.37	-0.44	16.19	5.22	12.14	7.06	7.84	0.21	5	7.31
22.16	-0.29	0.3	-0.22	18.83	11.61	11	17.09	9.8	0.15	1.55	-0.25
6.4	0.85	0.17	0.06	9.17	15.61	5.59	3.88	10.52	2.04	4.7	-0.24
4.68	0.04	-0.16	-0.32	9.81	11.99	5.73	12.14	7.73	6.32	9.44	-0.25
2.42	0.84	0.26	-0.45	13.6	1.48	0.73	4.03	12.88	4.66	6.38	-0.25
4.51	19.75	0.08	-0.08	21.05	5.56	16.21	0.42	10.51	4.15	12.65	6.73
10.39	-0.14	1.73	-0.00333	12.21	7.88	-0.31	3.59	12.45	1.61	1.27	-0.2
0.23	0.15	48.28	-0.39	11.26	10.2	17.27	0.58	7.9	7.34	5.54	-0.21
0.13	-0.57	1.06	-0.08	23.35	3.74	15.95	11.93	14.74	4.74	2.72	14.44
2.07	-0.22	0.31	1.62	22.64	4.99	8.98	11.78	17.6	3.74	10.56	-0.25
9.31	1.34	0.79	12.56	5.36	3.98	7.15	14.18	7.31	19.79	4.21	-0.1
2.15	1.59	0.95	-0.3	9.48	4.87	6.64	28.03	18.18	0.56	-0.16	-0.24
12.98	-0.7	0.32	0.01	11.05	8.61	7.32	5.09	3.96	3.14	0.14	1
35.62	-0.37	0.37	0.05	14.95	7.14	7.91	12.66	14.5	3.76	1.5	-0.19
10.7	-0.35	0.05	5.01	13.37	14.1	6.91	11.98	3.1	9.4	5.11	-0.24
20.61	2.46	0.03	1.62	7.39	14.81	7.72	9.34	12.62	9.01	-0.13	-0.25
2.78	42.94	0.28	-0.56	10.19	2.32	11.83	1.96	13.17	13.96	6.13	-0.22
3.27	-0.21	0.12	3.1	9.57	6.1	7.13	2.04	12.13	4.11	0.32	-0.17
0.12	0.05	0.06	-0.16	10.27	6.08	16.03	-0.34	12.25	11.59	5.57	-0.26
17.43	-0.46	0.52	0.04	14.34	4.32	8.78	7.72	12.12	2.27	1.06	0.01
11.24	0.25	1.18	0.04	34.78	18.2	9.13	16.47	12.04	4.12	0.15	-0.18
28.85	4.78	0.27	-0.15	14.27	12.15	8.75	10.58	5.38	-0.06	-0.06	0.42
-0.66	-0.25	-0.03	-0.66	14.31	7.63	11.22	6.77	11.41	4.22	1.01	-0.24
26.3	4.13	-0.08	-0.1	10.74	11.54	6.95	2.15	16.12	7.45	12.1	9.21
25.64	-0.39	0.64	5.14	5.22	5.95	4.35	18.39	9.01	14.91	7.23	-0.18
4.38	-0.58	0.46	0.01	19.92	21.83	8.44	15.15	10.79	2.55	0.82	-0.00472
49.06	-0.32	-0.1	0.36	8.08	13.84	7.98	11.59	18.38	2.15	1.81	-0.24
2.96	3.03	0.16	-0.33	4.37	11.65	19.2	0.24	11.58	-0.2	10.35	-0.22
24.78	-0.31	-0.12	0.1	13.54	10.47	11.3	8.32	4.62	9.28	0.94	0.89
0.33	-0.29	14.49	-0.21	11.39	29.5	7.71	17.53	3.31	4.79	14.86	0.09
11.89	-0.39	-0.49	-0.3	9.95	6.3	18.3	7.41	14.72	8.13	-0.07	-0.27
9.97	0.6	-0.27	0.34	11.6	5.37	9.72	8.1	4.53	4.63	0.24	-0.15
11.41	-0.11	0.29	-0.2	8.83	24.53	7.51	13.13	7.41	0.32	0.17	-0.22
2.69	-0.29	1.17	-0.36	11.23	7.47	13.28	15.43	4.83	26.44	3.77	-0.11
10.26	-0.32	-0.45	4.09	42.01	5.85	15.5	11.85	8.54	16.64	3.02	-0.23
4.51	0.56	-0.18	-0.17	11.08	8.49	14.2	9.21	16.39	14.48	-0.11	-0.2
47.39	2.01	0.34	-0.69	14.03	6.03	3.07	7.97	11.57	2.3	6.22	-0.26
73.95	-0.13	0.38	1.8	10.96	9.77	10.93	0.74	6.6	13.56	0.16	-0.25
35.14	-0.56	-0.32	-0.49	6.79	6.63	5.02	57.59	2.41	9.78	0.6	0.16
47.6	0.08	-0.38	-0.42	7.77	10.02	13.84	5.65	3.82	-0.17	-0.01	-0.21
19.85	-0.23	1.4	0.00345	10.26	11.16	3.58	12.87	20.81	0.23	-0.03	-0.27
14.8	-0.64	0.58	2.04	14.79	13.34	8.26	2.05	18.3	1.76	-0.06	1.03
142.42	-0.7	-0.34	0.49	26.68	14.09	29.92	0.33	19.91	3.88	5.93	-0.22
9.15	10.36	-0.21	-0.63	10.72	41.66	14.32	3.89	9.54	10.19	-0.25	-0.23
9.4	-0.41	-0.28	0.75	6.01	8.25	2.53	4.4	5.59	3.37	1.99	0.02
2.31	-0.21	-0.18	-0.17	7.6	8.45	3.92	11.6	14.75	0.56	20.22	2.59
21.58	-0.34	-0.49	0.45	7.27	10.57	8.31	1.63	10.99	0.54	4.47	-0.22
0.01	-0.25	-0.49	0.24	9.41	8.21	14.95	4.39	6.61	3.38	1.62	9.71
1.28	-0.49	0.07	-0.04	11.21	-0.64	14.49	15.46	10.34	9.88	2.61	0.29
23.57	-0.61	0.55	-0.11	11.97	9.32	5.04	6.22	10.36	12.95	0.08	0.56
5.83	-0.29	-0.01	0.06	13.75	13.79	7.96	7.23	9.19	7.53	2.62	-0.09
27.46	-0.17	-0.2	0.71	11.13	4.8	8.19	9.67	7.55	3.16	-0.03	4.87
20.24	-0.47	0.38	-0.5	11.86	6.02	6.44	10.28	8.17	10.94	-0.27	-0.12
2.34	-0.27	0.7	-0.45	8.8	11.54	7.36	3.9	1.79	23.27	0.57	-0.25
7.93	-0.68	-0.44	0.13	6.1	5.35	11.27	2.06	10.26	4.42	12.36	0.15
13.2	-0.37	0.06	-0.37	9.65	11.72	7.4	21.71	7.64	10.49	5.15	5.56
92.59	-0.52	-0.55	-0.53	10.82	4.1	6.18	10.19	8.39	0.65	1.59	-0.25
75.13	0.22	-0.6	0.04	9.86	10.71	3.65	8.22	7.19	6.79	6.19	3.61
48.78	-0.29	-0.51	-0.57	17.51	33.35	8	6.66	12.1	2.53	-0.18	-0.24
-0.08	-0.38	0.99	-0.16	2.09	12.8	3.43	5.74	5.47	11.44	1.96	2.47
24.14	0.08	-0.36	0.16	11.79	9.16	11.59	9.66	3.94	7.44	1.45	5.15
85.49	-0.05	-0.39	-0.71	8.31	11.16	12.65	8.25	9.36	2.26	3.43	2.87
33.18	-0.21	-0.27	1.45	4.63	3.65	3.21	15.5	12.92	1.37	0.49	-0.23
16.17	-0.71	-0.34	-0.15	6.06	13.36	8.17	8.2	13.95	6.72	-0.07	-0.15
4.14	-0.82	-0.2	1.02	15.51	12.49	11.31	2.11	16.87	8.69	0.22	3.04
43.46	-0.4	-0.54	0.33	5.23	6.65	1.55	12.93	13.28	0.18	-0.26	-0.06
1.44	-0.64	1.72	-0.51	15.84	6.26	7.29	8.43	16.6	12.79	3.78	-0.19
1.28	-0.64	-0.36	0.5	15.78	7.26	8.96	9.06	28.65	41.65	0.61	-0.22
19.95	-0.51	0.85	0.35	12.86	9.31	14.78	13.07	16.42	2.21	0.43	6.51
60.48	-0.13	0.11	-0.73	7.26	-0.53	6.28	7.56	15.42	0.91	1.18	-0.18
10.52	0.04	-0.07	-0.17	9.24	11.27	0.13	16.46	13.09	18.65	0.74	-0.2
19.08	-0.44	-0.28	1	17.54	29.05	1.22	16.85	16.83	10.57	1.81	-0.04
7.18	0.06	-0.1	-0.5	20.54	4.69	10.06	5.62	16.17	1.52	-0.17	-0.11
1.59	-0.58	-0.54	-0.51	26.25	19.1	19.17	19.63	6.04	5.47	3.03	1.61
19.28	-0.37	-0.58	-0.56	1.65	9.03	4.27	14.96	9.32	11.11	6.54	-0.22
2.47	-0.54	-0.39	0.3	6.2	10.6	34.03	10.03	1.57	2.91	-0.15	0.11
7.54	0.41	0.78	0.4	6.86	7.56	8.68	15.8	9.68	6.21	0.38	0.79
-0.14	-0.74	0.06	0.31	7.59	12.4	6.99	12.92	8.33	5.43	-0.24	0.67
2.47	-0.36	-0.54	-0.52	9.3	9.27	13.78	18.05	13.99	21.16	6.13	0.22
2.9	-0.29	-0.23	36.28	8.66	14.36	3.49	11.68	24.38	10.17	8.33	2.82
4.11	-0.74	-0.57	0.55	10.92	10.84	16.91	14.46	7.1	5.47	-0.28	0.16
33.26	5.57	0.41	0.08	7.96	8.78	12.16	23.85	12.14	3.61	0.22	5.1
22	-0.2	-0.11	-0.02	7.17	16.77	10.15	10.27	13.02	2.92	2.75	-0.26
3.57	-0.77	-0.69	-0.09	5.68	9.39	15.08	12.06	6.77	7.18	2.75	-0.17
7.63	-0.55	-0.37	-0.58	18.42	12.53	5.55	10.1	8.7	4.82	0.01	0.92
1.06	0.83	-0.04	1.18	9.01	16.87	5.94	-0.65	12.18	5.51	2.37	-0.14
6.02	2.31	0.33	-0.68	24.85	7.36	10.22	13.56	19.29	10.37	-0.05	2.89
4.72	2.58	-0.46	0.01	15.82	9.19	5.39	15.59	14.88	10.36	0.17	2.12
6.24	-0.14	-0.67	0.34	10.43	5.37	16.58	-0.65	17.07	13.48	11.81	4.09
19.93	-0.53	2.41	1.85	11.03	-0.68	9.62	-0.63	21.52	1.07	9.48	-0.01
7.51	-0.75	-0.61	-0.53	8.56	14.09	22.35	13.37	-0.04	12.23	2.39	-0.19
1.35	-0.37	-0.21	0.29	10.26	6.65	38.01	15.66	6.12	-0.17	0.92	7.09
3.83	-0.65	-0.27	3.22	-0.02	8.77	-0.48	-0.63	23.75	9.12	7.86	13.89
2.77	-0.1	-0.13	2.21	9.61	9.75	6.83	11.93	21.15	7.55	5.83	3.02
4.45	6.81	0.69	0.15	5.93	5.85	38.55	-0.21	22.42	0.57	0.05	0.1
36.53	0.24	0.6	0.49	16.63	7.14	27.89	6.18	8.6	3.15	0.31	4.58
0.34	-0.07	-0.24	0.21	16.47	13.3	10.65	6.52	6.21	15.91	7.42	-0.22
3.46	0.2	11.33	0.06	24.46	9.25	2.76	2.95	17.39	5.47	0.62	1.55
19.12	-0.07	-0.42	0.18	16.52	7.21	3.98	9.71	23.36	32.66	11.99	1.6
39.22	0.45	0.09	2	12	49.53	2.4	6.61	7.9	1.4	4.66	10.31
6.15	0.8	1.68	-0.44	8.94	8.07	11.86	11.54	14.39	3.79	13.04	5.75
2.57	0.45	0.75	20.48	0.93	2.55	-0.17	6.41	6.73	7.03	7.53	-0.2
7.2	-0.28	-0.59	1.38	14.09	9.59	2.57	29.15	8.41	8.52	8.32	2.34
-0.31	-0.32	0.64	13.31	8.02	8.62	35.48	4.87	7	5.84	3.8	5.24
14	0.13	-0.6	2.75	7.82	6.51	37.54	-0.26	12.77	7.32	5.3	8.13
0.42	-0.2	-0.34	0.24	4.95	2.54	31.32	9.9	5.74	8.17	5.54	0.05
9.53	-0.26	-0.39	5	43.8	0.13	32.81	25.96	8.17	5.43	1.12	1.97
10.78	1.1	-0.32	1.85	6.67	3.15	11.99	-0.55	11.02	16.58	0.62	0.04
-0.35	-0.48	-0.68	0.75	5.04	11.07	-0.5	34.56	17.35	2.51	0.11	4.8
3.91	-0.66	2.55	-0.23	11.41	26.75	-0.33	-0.13	20.75	2.93	0.31	-0.22
13.41	-0.24	-0.55	1.95	15.08	1.46	2.52	10.92	11.68	2.28	8.26	0.8
2.26	0.22	-0.04	1.33	12.95	2.87	0.1	11.15	11.54	9.45	0.07	-0.07
4.73	-0.52	0.16	-0.48	9.14	2.81	6.43	2.98	8.09	7.97	4.68	-0.03
3.81	0.55	2.22	0.77	22.01	3.95		4.7	18.88	14.39	-0.06	2.43
14.45	-0.42	-0.41	-0.54	7.57	3.55		20.43	8.63	6.86	13.48	-0.24
3.75	15.31	0.01	-0.43	8.04	7.59		0.78	11.24	13.3	1.16	0.25
-0.31	-0.19	0.51	0.12	10.71	21.27		10.02	5.17	8.39	-0.15	4.73
6.55	-0.43	-0.65	-0.23	12.67	11.75		-0.23	12.44	3.15	0.67	0.59
21.88	0.03	-0.63	-0.11	14.74	12.27		-0.34	6.89	23.49	1.1	-0.13
0.15	-0.14	0.02	-0.39	8.36	5.77		-0.57	3.57	12.93	5.74	27.9
3.07	-0.15	-0.34	0.2	13.87	11.48		15.56	8.05	7.23	1.63	3.87
2.18	-0.3	-0.47	-0.65	13.93	-0.47		25.49	15.95	1.29	3.34	-0.23
1.95	-0.29	-0.7	-0.81	4.01	7.52		3.69	3.63	7.15	11.56	0.34
15.12	0.57	-0.16	-0.39	13.13	12.13		9.71	18.66	20.57	2.81	0.69
2.15	-0.15	-0.58	0.73	12.16	9.06		13.66	13	0.76	1.72	11.79
6.35	-0.49	-0.22	4.71	7.85	7.06		0.42	13.07	2.3	10.12	0.55
10.5	17.05	-0.65	-0.23	10.53	12.39		7.05	8.73	10.36	5.76	1.06
2.9	0.3	-0.44	-0.3	11.63	10.71		12.66	7.32	18.44	9.97	5
10.4	2.14	-0.66	0.07	12.26	0.16		14.78	13.05	15.33	9.03	10.38
-0.07	-0.37	0.1	-0.73	7.89	-0.48		7.47	6.92	7.84	-0.2	1.27
6.77	-0.34	0.29	-0.45	22.18	9.78		8.49	5.11	0.08	0.59	0.53
10.79	-0.27	-0.04	0.24	7.57	7.73		11.04	13.49	0.49	-0.05	-0.02
3.22	0.82	4.25	-0.42	14.52	12.55		12.89	12.15	2.35	0.63	0.01
5.94	-0.27	-0.38	0.33	14.14	10.29		8.59	9.29	2.84	5.22	1.72
6.63	-0.4	-0.41	-0.11	11.81	11.62		14.4	3.49	19.82	0.08	0.46
3.04	-0.31	-0.64	1.46	13.84	16.98		9.48	10.21	11.13	-0.23	2.14
1.42	-0.35	0.26	-0.11	11.74	12.34		9.3	10.78	2.98	2.99	0.27
14.43	-0.54	-0.52	0.49	10.17	8.46		2.46	13.31	9.5	0.14	1.75
2.88	0.01	-0.24	-0.06	7.13	11.57		-0.25	11.34	37.72	7.86	-0.21
21.68	-0.38	-0.26	-0.53	13.94	-0.52		5.79	7.56	10.4	3.68	0.88
8.28	-0.52	-0.47	-0.35	13.96	8.58		12.33	6.49	18.83	4.86	2.5
13.79	0.03	-0.06	-0.18	7.82	18.05		26.63	5.6	8.17	1.81	7.96
12.73	0.1	-0.5	-0.38	4.56	10.16		5.15	6.12	2.38	1.31	-0.17
9.96	-0.05	-0.51	-0.03	9.34	15.04		15.23	5.28	4.49	2.89	0.09
3.4	-0.49	15.57	0.23	19.14	12.94		9.36	18.11	0.82	0.95	0.94
4.83	-0.29	-0.42	0.68	11.52	13.48		-0.47	22.16	8.83	8.87	-0.28
19.14	-0.27	1.72	11.69	12.69	11.5		20.01	8.34	6.11	19.08	0.06
26.48	9.44	-0.34	-0.09	12.71	16.41		4.36	6.72	18.37	5.04	-0.23
9.21	-0.65	-0.3	-0.000669	13.63	7.4		23.48	20.14	3.83	1.58	6.12
4.61	-0.46	0.31	0.59	18.92	4.72		1.06	14.08	8.54	11.05	-0.04
4.9	-0.07	-0.21	-0.18	9.58	3.9		11.67	7.2	2.33	0.09	0.3
0.99	0.24	-0.23	0.7	6.7	5.49		17.53	8.85	1.9	6.32	-0.25
6.26	-0.56	-0.52	-0.34	9.25	6.13		16	7.83	10.61	3.29	-0.14
42.75	-0.14	-0.41	-0.5	1.9	2.51		23.26	15.23	20.57	17.01	0.09
10.87	-0.61	0.11	-0.22	9.4	8.95		12.14	9.07	11.46	9.03	-0.04
-0.23	-0.4	-0.46	0.19	-0.49	11.05		16.35	15.58	1.36	3.38	0.66
1.91	-0.48	-0.17	0.19	19.83	7.96		8.73	11.01	5.74	12.38	3.15
3.67	0.13	0.65	-0.19	17.32	11.49		15.51	5.51	9.83	14.51	2.19
2.13	-0.62	0.66	0.85	10.11	7.49		18.74	15.78	0.26	-0.05	0.44
2.32	1.06	-0.02	0.02	13.01	8.06		4.77	13.85	7.52	3.49	0.51
16.26	-0.46	-0.33	0.82	12.44	4.17		19.54	8.22	5.96	2.46	2.55
5.01	-0.47	-0.39	1.41	10.11	9.49		6.41	11.82	4.37	2.18	0.06
5.03	1.59	-0.26	-0.23	6.86	-0.5		13.89	4.39	5.12	2.55	-0.03
10.85	-0.47	0.05	-0.04	9.31	5.95		4.87	-0.13	2.58	2.54	4.79
-0.08	-0.6	-0.21	-0.64	14.33	11.42		-0.59	10.02	1.74	-0.04	3.33
1.99	-0.55	-0.12	0.08	8.44	11.56		3.03	12.88	5.6	0.62	-0.12
12.51	0.24	-0.07	-0.07	7.74	8.18		6.05	13.77	11.03	0.07	-0.00343
2.77	-0.66	-0.17	0.12	21.73	13.4		14.68	20.17	2.18	1.81	-0.21
4.89	-0.39	-0.14	0.13	9.12	13.03		8.6	18.47	8.6	0.06	0.23
5.4	-0.5	-0.22	-0.14	14.67	11.25		12.33	6.43	5.19	-0.21	-0.24
7.62	-0.11	-0.59	1.75	8.33	11.06		13.57	11.58	10.09	5.7	-0.21
5.8	-0.56	0.65	0.7	6.69	19.15		12.6	4.07	0.22	-0.09	-0.22
-0.26	-0.54	0.23	0.59	8.26	1.99		9.57	5.63	21.86	-0.27	-0.15
4.47	-0.57	-0.32	-0.57	9.78	-0.48		14.38	12.54	5.46	-0.16	3.62
10.93	-0.54	-0.02	-0.63	10.87	9.43		11.54	11.85	5.3	16.08	-0.01
2.72	-0.26	-0.58	-0.54	7.74	-0.65		3.08	3.45	4.78	3.18	10.08
15.21	-0.34	0.17	-0.28	19.93	-0.67		10.67	11.08	10.08	2.15	-0.18
21.56	-0.42	0.26	-0.07	11.53	9.22		5.07	9.23	22.15	2.03	0.59
8.28	-0.52	1.31	0.21	23.7	3.72		2.04	9.92	3.39	9.52	5.82
8.35	-0.65	-0.46	0.18	15.82	6.15		11.11	31.89	8.95	2.99	-0.13
12.38	-0.49	0.15	-0.39	17.81	4.5		14.39	17.66	4.76	1.25	1.63
52.51	-0.15	-0.58	1.04	8.49	6.74		6.11	7.84	4.49	-0.1	0.38
58.15	-0.63	-0.52	-0.02	13.36	6.58		6.2	5.23	4.38	9.04	0.91
58.11	-0.67	-0.04	0.27	27.4	6.56		6.34	8.86	10.21	0.17	0.51
8.66	0.1	-0.36	0.26	6.71	5.16		-0.53	8.17	0.3	1.06	0.47
-0.08	18.43	-0.31	0.04	14.96	12.71		12.35	6.82	7.63	0.43	0.73
7.03	-0.59	-0.5	0.00208	15.11	27.05		13.08	13.18	5.83	0.92	2.13
6.13	-0.02	0.3	5.98	14.9	12.93		13.61	7.58	19.07	9.73	0.45
57.75	-0.43	0.14	0.35	24.66	15.4		15.14	6.73	4.03	14.46	0.63
3.86	-0.7	0.99	0.02	17.79	10.28		4.82	-0.21	2.08	5.1	-0.04
0.37	-0.17	-0.41	0.37	11.91	10.87		3.01	4.86	11.65	25.18	19.88
18.85	10.66	-0.23	0.25	1.88	3.65		9.92	3.3	5.35	3.68	-0.23
24.01	-0.41	-0.32	0.18	6.52	55.64		11.79	4.83	4.45	1.32	4.75
1.76	-0.61	-0.45	-0.75	17.13	9.94		8.6	5.8	4.7	1.82	-0.22
7.41	-0.27	-0.49	0.4	14.01	8.26		11.58	14.8	4.13	6.78	-0.19
1.1	0.14	-0.65	0.37	7.84	9.19		0.73	12.2	10.94	8.38	1.85
1.1	-0.39	3.85	0.63	9.19	-0.57		0.33	3.95	4.02	5.36	1.67
2.82	-0.26	-0.31	0.07	8.28	12.99		3.48	15.7	21.15	0.35	0.02
3.58	-0.59	-0.71	-0.41	12.74	12.36		3.95	5.4	5.97	0.53	0.1
13.03	-0.27	1.63	-0.16	9.32	7.1		13.39	19.06	0.28	-0.26	-0.18
0.63	2.28	-0.25	0.17	1.79	0.89		3.32	0.8	2.84	6.69	4.28
6.63	0.56	-0.03	-0.41	18.07	10.62		11.86	-0.04	2.58	1.77	2.64
0.86	-0.5	-0.61	0.69	8.1	9.51		3.88	7.15	1.03	4.7	0.08
9.18	0.58	-0.43	0.47	8.09	-0.6		14.46	0.43	29.09	7.11	4.59
0.32	-0.53	-0.48	-0.53	7.89	5.75		-0.39	6.02	-0.2	6.81	0.41
4.35	-0.72	0.18	-0.61	13.04	5.93		7.77	5.96	7.35	3.49	4.01
2.34	1.43	0.33	-0.18	10.43	13.06		5.18	11.26	9.39	1.21	-0.22
20.06	-0.08	-0.63	1.04	10.35	4.79		17.1	0.48	-0.15	-0.17	-0.26
1.55	-0.22	-0.47	-0.5	4.9	4.2		14.84	5.01	9.83	0.22	2.85
8.76	-0.28	-0.49	1.17	8.22	6.33		23.82	6.22	5.13	0.7	-0.02
23.59	-0.1	-0.55	-0.23	5.76	3.16		7.25	4.57	3.08	17.16	1.54
0.9	1.63	0.28	-0.33	14.83	7.24		12.47	9.22	4.18	0.92	-0.15
2.33	-0.55	-0.02	-0.04	6.63	8.71		10.89	3.36	10.39	0.26	-0.14
0.28	-0.16	-0.68	1.9	4.86	48.28		11.55	3.66	6.21	5.95	-0.19
7.48	-0.23	-0.17	-0.14	9.58	0.01		13.19	5.25	15.87	2.4	-0.25
53.75	-0.46	-0.62	-0.06	5.62	9.1		-0.22	3.04	10.27	-0.00306	-0.18
13.07	-0.14	-0.04	-0.25	8.43	12.85		13.32	10.75	0.95	0.91	2.6
0.09	-0.1	-0.55	0.19	12.7	7.18		-0.35	5.09	2.14	0.15	24.63
-0.42	0.06	-0.18	1.85	5.39	4.9		7.35	3.75	11.08	-0.19	-0.06
7.56	-0.46	-0.76	0.22	2.68	10.34		8.98	8.45	18.11	-0.23	25.4
8.68	0.2	-0.33	0.03	6.73	9.3		14.97	4.84	0.95	3.07	8.59
13.02	-0.47	-0.5	-0.25	10.2	10.33		-0.32	9.6	5.04	0.61	8.26
0.45	-0.18	-0.28	-0.61	7.99	20.46		8	7.3	6.44	-0.22	-0.09
3.96	-0.46	-0.25	58.78	10.97	7.2		-0.6	2.91	15.1	8.6	-0.13
2.53	0.71	-0.37	0.3	12.75	0.15		17.03	10.1	7.36	6.54	12.4
15.62	0.27	-0.57	-0.49	6.69	8.86		-0.6	4.51	4.33	1.86	8.54
-0.3	-0.41	-0.44	0.17	9.61	9.32		-0.41	4.76	13.01	0.24	-0.09
11.54	0.15	-0.26	0.21	14.66	12.56		15.08	4.94	4.73	2.87	-0.18
9.97	-0.31	0.08	0.23	10.25	10.01		35.76	18.41	3.53	0.46	2.7
1.4	36.77	0.72	0.13	21.64	6.41		-0.57	11.22	9.51	-0.21	0.82
-0.42	6.66	-0.47	0.07	9.24	10.44		-0.04	5.3	8.09	-0.11	-0.27
16.16	-0.00428	0.04	0.19	7.14	15.97		11.28	6.93	10.15	0.01	5.39
3.29	0.27	-0.3	0.3	6.19	8.36		-0.56	7.37	1.24	-0.26	2.32
15.18	-0.35	0.14	-0.47	6.75	8.87		-0.27	5.45	0.39	-0.26	-0.24
2.24	0.63	0.93	-0.29	9.45	6.93		3.24	8.43	12.78	-0.18	-0.2
3.25	0.11	-0.52	-0.21	5.71	14.61		6.68	3.8	6.4	-0.11	5.48
11.37	106.24	-0.26	-0.16	5.17	25.24		-0.1	6.49	4.05	0.22	-0.24
18.24	0.1	0.1	0.32	10.89	14.15		9.99	11.97	4.61	-0.00168	0.98
22.93	0.06	-0.22	-0.19	7.67	11.75		18	8.27	2.87	-0.18	-0.04
17.39	2.26	0.16	-0.19	6.12	3.86		5.13	7.49	7.55	15.07	5.83
6.43	10.94	-0.38	-0.4	6.03	13.16		8.12	13.56	9.78	0.76	-0.23
15.59	-0.27	-0.81	-0.25	15.86	12.11		1.74	8.36	5.05	4.38	-0.24
6.4	0.26	-0.54	0.54	11.5	34.9		19.07	5.08	-0.2	13.62	0.16
4.86	-0.3	-0.65	2.43	11.93	19.55		56.01	16.35	4.19	5.43	2.48
44.42	-0.31	-0.24	1.5	2.72	17.24		11.23	3.46	6.68	1.5	-0.00484
19.78	1.15	1.06	1.07	5.61	16.92		4.89	0.53	4.02	3.07	0.17
15.36	-0.16	0.06	-0.24	14.96	12.81		-0.28	6.34	6.04	11.56	0.06
3.24	0.2	0.41	-0.14	9.98	12.24		8.15	8.42	3.07	6.34	3.8
0.39	10.2	-0.44	0.11	12.26	7.93		7.3	3.51	2.78	-0.08	0.49
17.36	-0.09	0.2	0.35	14.73	13.37		-0.43	7.9	1.67	-0.09	-0.18
12.12	-0.51	-0.19	-0.23	12.61	9.16		14.54	12.24	4.42	-0.23	0.05
21.37	-0.01	-0.16	-0.25	13.24	8.85		9.31	16.12	5.43	8.32	-0.2
6.01	-0.24	0.08	-0.5	11.82	7.39		7.95	18.31	0.65	2.05	3.82
14.62	-0.51	0.42	-0.36	9.7	6.42		6.89	6.7	12.52	4.97	-0.18
2.44	3.69	-0.4	10.13	9.82	9.17		9.96	19.78	6.64	5.34	0.11
5	-0.04	0.08	2.21	11.76	13.08		13.37	4.22	5.03	10.27	12.1
29.54	-0.46	0.21	-0.61	17.5	12.26		6.36	7.31	3.66	0.16	-0.22
0.98	-0.62	0.1	-0.72	8.74	18.44		4.64	6.07	2.34	0.09	0.47
7	-0.11	0.98	0.47	7.45	8.24		5.66	8.22	0.7	0.25	3.96
30.14	1.25	0.63	-0.1	12.33	14.07		2.74	17.62	2.74	12.71	-0.11
23.06	-0.32	-0.03	-0.1	11.27	11.7		7.87	5.74	2.82	13.82	2.86
8.43	-0.63	-0.39	-0.56	12.17	13.67		7.9	7.84	7.49	0.74	-0.08
11.5	-0.7	-0.62	0.3	17.62	9.76		6.85	8.86	2.37	6.07	3.76
9.68	-0.23	0.35	0.36	9.49	9.75		1.03	3.66	2.29	1.97	-0.14
17.67	-0.83	-0.27	4.99	7.58	24.15		8.14	3.43	1.52	13.14	8.32
3.3	-0.44	-0.18	0.62	17.32	-0.49		5.44	8.5	14.55	9.05	0.64
28.79	9.16	-0.36	2.06	6.19	-0.06		5.3	18.24	7.7	3.23	3.71
27.29	-0.25	-0.13	0.19	4.98	-0.15		-0.38	10.05	5.25	0.77	-0.08
14.71	-0.38	0.29	-0.52	8.75	8.77		-0.45	24.69	11.03	2.92	0.42
33.19	-0.44	0.64	-0.48	9.16	25.57		0.19	13.22	13.07	-0.1	0.82
8.04	-0.24	-0.19	-0.36	10.4	6.53		24.88	16.49	5.01	0.56	-0.2
13.1	-0.5	0.53	0.77	15.45	-0.49		27.02	7.9	4.86	9.58	0.4
8.84	-0.41	0.42	0.32	3.71	-0.41		2.05	5.7	4.92	8.95	11.7
8.7	-0.52	0.18	0.44	12.99	17.85		1.22	6.25	20.02	-0.1	1.03
20.52	-0.15	-0.47	0.41	27.28	10.08		12.01	15.6	8.15	7.41	0.13
10.23	-0.31	-0.3	1.62	11.58	9.57		2.53	6.95	19.67	9.31	-0.2
4.77	1.88	-0.43	-0.3	11.23	8.4		13.8	9.27	2.25	1.54	-0.24
6.7	-0.21	0.27	0.01	17.79	5.94		-0.66	3.18	1.81	-0.07	-0.23
2.91	-0.15	0.84	218.24	11.51	14.53		2.55	14.01	7.99	-0.22	0.22
56.72	-0.3	-0.17	-0.25	11.58	1.84		5.74	5.38	0.82	4.79	-0.21
52.45	0.21	0.35	1.07	6.8	6.62		-0.58	6.4	6.79	5.77	-0.22
-0.36	-0.04	-0.4	0.32	12.52	8.76		0.15	7.11	4.02	3.91	0.37
8.11	-0.53	319.79	0.79	9.89	10.25		8.25	10.2	1.7	21.63	21.99
2.34	-0.13	-0.22	0.12	12.85	8.61		12	6.21	7.03	2.81	-0.26
0.22	0.08	0.05	0.83	10.16	8.13		12.5	11.87	3.62	-0.14	-0.26
26.38	0.3	-0.13	-0.25	23.57	11.96		-0.53	10.8	4.75	-0.03	0.56
15.24	-0.32	1.12	21.5	11.33	5.89		15.09	5.04	18.04	-0.17	-0.17
20.78	-0.53	-0.03	-0.35	6.85	9.19		26.83	14.44	13.09	5.34	-0.18
11.46	-0.03	0.4	0.04	10.72	7.79		10.49	3.54	1.62	11.5	-0.18
28.16	-0.4	-0.14	-0.49	13.79	6.94		0.33	32.41	6.58	36	5.8
14.48	-0.45	-0.21	1.54	7.64	8.79		10.56	5.33	5.62	2.12	-0.13
27.28	-0.6	-0.56	0.21	16.56	14.85		15.06	36.66	8.33	-0.2	0.05
10.72	-0.03	0.3	0.03	10.97	9.18		0.28	6.88	7.61	9.94	-0.2
19.27	-0.38	0.45	-0.43	11.13	3.2		2.63	7.65	6.25	0.75	-0.24
-0.51	-0.52	9.28	0.95	16.63	8.74		9.3	9.48	1.11	2.77	-0.25
2.54	-0.47	-0.32	-0.1	10.31	7.87		2.48	13.9	9.05	0.34	-0.18
18.1	-0.67	0.31	330.35	9.37	6.41		0.47	21.73	1.82	8.74	7.39
8.43	-0.44	-0.4	0.83	16.34	8.03		-0.17	1	4.06	-0.26	0.6
5.13	-0.18	0.16	-0.25	15.16	6.59		11.9	1.68	6.51	-0.06	0.02
6.37	-0.55	0.28	0.09	20.33	8.98		7.43	4.46	11.69	1.78	-0.24
7.25	-0.55	0.1	0.34	19.04	4.02		15.94	12.16	4.81	5.41	-0.06
7.47	-0.3	0.23	0.18	19.12	8.2		-0.21	13.06	6.23	7.28	-0.13
1.23	-0.36	0.06	0.3	7.05	2.22		8.96	5.21	1.79	5.17	-0.23
5.68	-0.64	0.88	0.03	19.66	4.51		8.09	7.35	6.8	0.09	0.1
46.63	0.18	-0.1	-0.07	1.39	7.43		5.45	8.75	11.88	3.34	1.66
16.57	-0.63	-0.08	-0.41	3.26	31.37		4.54	0.74	0.52	4.86	1.5
3.74	-0.26	-0.16	0.32	17.52	8.95		3.02	1.31	10.39	0.37	0.51
31.8	5.54	0.08	1.42	21.71	4.42		1.37	7	5.39	7.52	-0.05
19.85	-0.59	0.23	0.79	10.89	2.89		1.82	9.5	2.03	0.54	10.05
1.68	0.49	-0.09	0.3	21.4	5.59		11.25	8.35	11.68	13.66	1.71
23.29	-0.53	-0.28	-0.14	17.7	-0.49		10.13	2.24	3.2	2.62	5.19
1.47	0.38	-0.25	1.47	18.85	4.37		13.53	7.7	4.13	5.61	10.38
11.99	-0.13	-0.16	0.3	8.49	3.68		4.12	0.22	4.49	6.89	-0.13
0.43	-0.69	-0.68	0.34	30.2	1.76		8.03	17.09	8.6	-0.16	-0.26
5.19	-0.7	-0.09	0.83	7.53	-0.52		14.64	14.19	18.47	-0.04	-0.04
38.5	-0.6	-0.41	0.32	18.74	5.13		3.64	14.24	16.56	0.52	-0.03
0.65	-0.39	0.07	0.75	9.12	5.08		8.78	9.27	0.49	0.07	5.8
-0.12	-0.26	-0.43	-0.25	9.71	15.17		4.6	18.21	11.94	-0.19	5.53
10.29	0.15	-0.62	-0.19	16.5	7.33		3.71	4	1.73	16.44	1.61
17.9	-0.16	-0.63	0.23	9.67	7.19		6.27	30.18	9.72	5.98	-0.18
13.25	-0.57	-0.38	1.06	13.88	2.78		9.18	14.74	7.06	2.22	16.34
10.28	0.43	0.45	0.19	12.72	-0.59		17.22	15.74	13.06	17.95	6.84
11.62	-0.22	-0.27	-0.56	3.67	3.43		10.09	7.59	2.37	9.16	6.32
4.3	0.16	0.4	0.24	7.65	21.39		7.55	9.27	4.49	1.87	24.91
10.93	0.44	-0.81	-0.32	13.11	13.21		3.54	11.16	6.72	6.71	-0.25
11.34	-0.16	-0.08	-0.46	9.7	16.19		6.73	16.86	7.37	1.23	-0.11
4.45	-0.42	-0.41	2.25	9.93	3.8		3.77	16.97	16.82	0.03	2.44
8.46	-0.38	2.68	0.93	7.86	6.35		13.44	11.45	5.98	2.92	17.3
5.57	-0.59	-0.06	1.35	11.26	5.14		9.24	8.09	10.34	0.28	7.16
7.89	-0.26	-0.02	-0.06	9.97	7.78		11.96	12.95	1.81	0.52	-0.23
13.89	0.63	4.23	2.49	2.66	9.6		11.68	6.01	11.75	0.04	-0.2
20.7	-0.01	1.41	0.08	8.7	4.48		9.78	6.12	3.34	-0.19	-0.12
8.57	-0.37	0.37	0.17	9.19	5.78		-0.47	4.98	1.3	-0.24	-0.26
21.68	1.2	0.11	0.79	20.26	5.67		13.79	7.66	2.83	13.71	-0.12
4.54	-0.06	-0.15	-0.32	13.33	17.84		16.99	4.19	1.83	0.2	-0.27
29.21	0.38	-0.4	0.06	11.27	5.75		6.83	6.66	15.32	0.99	-0.17
57.96	-0.64	-0.14	0.11	4.33	12.5		3.17	9.39	0.81	-0.22	34.47
23.38	-0.6	0.28	0.25	12.73	3.82		7.46	17.79	8.31	0.03	5.28
18.69	0.12	-0.02	-0.06	15.28	3.9		4.15	15.95	12.73	2.35	21.82
17.32	0.29	-0.86	-0.59	11.42	4.18		-0.49	17.02	1.88	2.42	4.99
32.45	-0.5	-0.59	-0.03	17.27	3.82		3.02	11.51	3.34	22.3	6.44
17.6	-0.58	-0.4	-0.3	11.83	5.61		11.77	17.62	5.46	6.52	1.07
13.12	0.21	-0.81	0.37	11.72	2.3		4.16	7.3	3.09	12.48	-0.2
17.96	-0.42	-0.12	1.55	14.46	6.43		1.82	22.52	9.2	5.56	-0.2
6.91	-0.05	8.01	-0.18	10.38	23.17		3.54	27.04	2.09	-0.04	-0.19
8.87	-0.26	-0.76	-0.22	13.29	11.57		1.19	13.02	2.79	4.46	0.66
18.43	0.04	-0.03	1.18	4.65	17.32		16.99	31.62	1.73	-0.22	2.17
6.97	0.14	-0.43	-0.26	9.09	12.57		-0.63	14.28	2.66	5.91	-0.23
1.17	-0.01	-0.25	1.11	11.71	26.01		14.23	9.72	2.6	5	7.23
16.17	-0.61	-0.3	-0.22	20.02	6.3		13.37	13.17	4.83	4.4	0.14
32.38	-0.52	-0.16	-0.09	16.54	4.21		7.7	6.38	10.91	1.39	-0.23
8.21	-0.51	4.37	-0.13	9.33	7.14		9.53	9.28	9.98	2.43	0.06
51.47	-0.43	-0.26	1.84	11.96	9.04		0.78	4.21	8.51	2.91	0.07
15.45	0.13	-0.19	4.23	7.5	6.54		2.91	22.09	3.71	9.23	-0.25
10.67	-0.02	-0.01	0.14	13.98	28.15		8.12	8.73	13.52	17.88	-0.1
23.76	-0.55	-0.8	0.29	13.79	0.13		6.52	13.68	4.02	4.73	-0.17
23.03	-0.36	-0.37	0.11	2.82	12.73		1.97	14.82	10.99	6.77	0.04
22.86	-0.46	1.42	-0.32	14.03	8.1		0.16	21.61	2.98	-0.17	5.47
7.65	-0.16	-0.5	-0.32	11.89	4.01		5.4	14.39	-0.18	-0.12	-0.2
29.41	-0.39	1.33	0.25	20.97	6.48		4.43	8.28	3.03	0.2	0.05
21.05	-0.18	0.3	0.64	6.5	25.6		16.48	2.98	0.99	12.59	0.33
[truncated: 21,868 more rows]

## Sheet: Supplementary Figure 5f
Vessel Name: Codepletion of FAM & different Cofactors (2)
Metric: Phase Object Confluence (%)
Cell Type:
Passage: 0
Notes:
Analysis: CJ_confluence mask_Copy_2
Date Time	Elapsed	A1	A2	A3	A1 (Std Dev Img)	A2 (Std Dev Img)	A3 (Std Dev Img)
2023-05-14 21:00:00	0	6.31152	4.3569	4.23948	3.16091	2.61329	1.96745
2023-05-15 09:00:00	12	8.25406	5.31057	5.44425	5.63503	2.94243	2.70216
2023-05-15 21:00:00	24	11.9542	6.58762	7.52723	8.50855	5.59448	3.97277
2023-05-16 09:00:00	36	14.7193	8.27703	9.39155	9.25204	5.00492	5.61225
2023-05-16 21:00:00	48	19.9611	10.6733	12.8879	11.5224	6.98839	7.46883
2023-05-17 09:00:00	60	24.9995	12.9492	15.2955	13.4372	8.16429	7.84445
2023-05-17 21:00:00	72	30.4958	14.0776	21.557	16.4897	8.03186	11.7941
2023-05-18 09:00:00	84	38.7274	21.2646	26.0009	19.1095	11.9822	12.5789
2023-05-18 21:00:00	96	49.2634	26.9466	32.1955	21.0902	13.8778	12.9619
2023-05-19 09:00:00	108	57.5802	33.8673	37.5903	22.7776	15.3376	13.1115
2023-05-19 21:00:00	120	66.4664	41.6416	47.0553	21.9422	17.7978	16.8222
2023-05-20 09:00:00	132	71.8115	48.6197	51.683	21.1545	18.3055	16.7568
2023-05-20 21:00:00	144	76.5165	57.2213	56.1229	19.3387	18.3363	15.5817
2023-05-21 09:00:00	156	80.9322	61.8118	62.2853	17.8155	18.0792	17.4625
2023-05-21 21:00:00	168	84.1871	70.2037	64.0369	14.6593	14.97	17.1846
2023-05-22 09:00:00	180	86.8083	76.7455	62.7422	14.3097	15.06	21.9191
2023-05-22 21:00:00	192	89.6844	80.2362	73.6119	10.0477	11.7454	17.2068
2023-05-23 09:00:00	204	92.4254	82.3268	75.633	6.86756	10.833	17.8037
	FC	A1	A2	A3
	0	1
	12	1.30778
	24	1.89403
	36	2.33214
	48	3.16264
	60	3.96093
	72	4.83177
		6.13599

## Sheet: Supplementary Figure 5h
H2AX	VCF1 WT	VCF1 N167A	NPL4	P47
7.57	57.56	65.39	123.03	906.01
20.15	37.29	45.09	64.22	2790.59
8.22	1320.53	15.31	7.2	1695.76
10.1	30.83	9.66	10.32	404.46
3.54	5.26	48.33	1724.4	77.37
11.75	408.62	49.18	42.96	2506.64
18.2	20.86	24.83	3628.27	1150.58
6.5	1106.36	19.74	2591.51	260.31
20.69	102.26	14.64	269	3906.44
5.07	32.5	490.49	12.47	807.77
13.08	12.27	14.36	2960.83	1893.31
17.86	715.66	15.95	2632.51	1793.8
10.27	689.81	25.06	2245.82	357.23
12.8	2977.15	15.16	21.48	317.87
5.35	20.12	3.87	1858.9	2510.79
12.12	43.33	28.63	322.89	145.29
14.5	26.31	18.12	52.56	360.92
6.08	1792.31	13.88	236.21	731.52
4.19	2344.76	30.16	100.51	362.3
12.6	71.1	27.57	1510.36	3910.96
1.94	6.85	39.58	83.34	230.16
7.08	1407.47	17.17	2367.52	327.53
15.51	50.61	31.69	1200.53	1996.33
6.16	53.25	33.09	40.61	528.43
7.1	1308.59	23.84	6.97	1413.76
28.15	719.91	5.06	9.27	1074.32
11.68	15.53	16.57	3079.06	1935.91
13.26	1418.92	22.22	6.4	20.73
8.04	152.63	14.26	54.78	383.86
29.73	4.48	22.93	24.16	428.91
6.44	38.71	15.7	31.17	1195.14
24.61	964.82	18.2	18.23	116.36
7.67	387.64	15.49	2771.51	448.35
5.96	245.75	129.59	12.84	320.91
8.19	395.47	19.14	6.73	457.52
5.05	1887.28	12.53	3720.37	1851.05
12.13	607.84	80.2	148.26	140.54
5.81	330.6	44.42	1342.08	1013.04
6.69	218.81	21.07	17.35	307.23
5.96	1920.21	20	1207.57	149.76
5.81	696.22	30.23	17.14	966.58
6.46	2088.93	19.5	1732.22	230.84
11.21	1401.78	11.33	18.74	1300.84
15.57	496.82	18.96	2439.26	326.95
3.16	1235.78	13.05	1661.9	458.06
10.17	3195.69	14.66	41.05	357.05
5.01	3772.48	11.99	14.3	1548.52
13.13	27.95	17.01	791.59	305.47
7.28	905.89	9.89	25.88	665.05
6.74	871.82	11.42	66.22	188.99
4.67	903.34	21.46	28.7	565.54
4.84	1544.57	20.66	890.54	1352.71
15.67	948.99	37.95	3364.97	1758.34
7.93	6.23	19.06	3902.83	1445.7
7.18	15.62	7.86	13.96	197.14
35.76	3869.51	10.15	22.49	29.12
21.97	16.94	11.7	919.19	1505.01
5.86	5.01	13.84	62.06	116.15
8.09	4.32	10.28	2782.12	2094.37
6.65	3051.88	11.62	2054.77	883.96
4.8	311.99	35.21	13.8	741.98
10.57	865.73	8.84	16.1	816.4
6.53	25.63	12.33	60.31	3393.79
9.89	440.02	7.05	9.75	753.7
5.55	144.09	41.73	2240.36	1568.23
5.78	37.62	33.65	29.89	2970.39
4.53	2634.38	10.27	71.45	419.34
3.36	529.98	23.57	3562.22	1695.09
8.75	392.07	84.52	212.81	109.52
9.39	1922.07	5.72	873.46	1438.83
5.45	36.65	14.75	88.51	216.32
14.86	1643.98	22.88	53.23	171.06
3.85	205.43	12.7	42.63	51.47
14.81	31.93	17.07	92.57	47.83
12.5	292.97	14.58	18.89	991.88
7.73	120.75	15.46	684.05	62.41
6.87	2887.96	19.26	13.15	79.46
12.32	21.26	8.3	20.35	3753.85
20.95	2445.95	4.78	81.97	56.4
16.34	1916.17	17.07	35.1	239.59
5.53	564.14	29.73	667.16	1724.76
24.05	1296.31	24.2	16.06	695.04
4.79	21.25	16.82	985.85	237.55
6.26	1268.92	10.04	119.92	795.51
6.52	24.51	20.02	86.7	2475.96
4.88	459.63	20.83	1830.86	3826.98
14.49	128.3	20	84.08	480.42
19.12	338.91	15.58	41.97	578.03
4.16	69.55	18.08	2324.73	2334.27
20.83	140.5	9.62	1014.67	2921.97
14.12	1850.36	17.94	2517.03	44.85
5.14	2339.37	12.54	996.97	565.5
7.08	30.86	18.69	17.9	3514.03
31.16	1008.36	52.14	798.84	2102.36
7.04	2971.34	21	607.49	79.47
4.55	2249.45	5.41	13.66	1265.22
23.43	5.35	13.74	1102.4	1208.24
14.58	399.14	19.66	30.22	3191.48
22.63	2334.91	17.96	2767.62	606.89
10.2	624.54	16.65	2409.97	198.47
25.75	3396.55	7.81	121.81	2155.19
14.16	1092.81	16.32	655.88	89.57
9.53	25.7	30.41	151.63	912.7
8.41	3333.23	10.2	116.56	407.74
6.13	140.97	8.35	71.44	761.39
4.49	140.06	78.92	11.51	934.6
12.08	637.64	12.2	2387.15	1643.54
19.63	305.72	1244.33	46.55	419.35
8.76	28.33	19.93	19.84	270.18
3.27	2927.89	18.94	9.77	760.37
8.01	646.6	23.27	49.68	166.4
8.98	2893	25.53	273.22	1787.05
9.05	265.48	329.64	1106.74	401.15
12.18	1751.07	16.35	2434.91	544.82
11.32	22.34	23.15	192.35	611.69
13.83	2181.61	12.43	31.9	2283.07
38.32	34.15	29.15	151.43	2089.66
15.11	625.97	25.04	3913.12	2183.54
13.11	206.08	11.39	3230.15	373.88
23.96	89.96	35.5	363.09	240.36
15.19	683.87	23.46	321.95	2421.61
8.48	2564.97	27.99	8.6	1085.99
15.67	37.36	33.75	7.56	1828.79
9.88	715.34	10.8	776.16	3366.1
15.14	93.39	33.18	3536.44	451.37
21.11	2258.99	6.64	3591.46	516.43
8.9	303.06	24.56	515.03	181.01
9.08	14.82	16.42	21.72	222.38
19.61	925.41	43.69	812.03	95.86
4.77	3325.48	16.53	199.58	2139.85
3.59	922.3	12.18	1088.95	1047.6
18.45	2002.33	35.65	222.66	592.34
13.25	16.6	6.03	35.48	491.78
11.72	1004.54	12.31	243.45	425.73
3.73	1178.26	20.58	6.05	945.31
10.82	20.92	25.79	30.62	1337.46
24.2	1852.06	7.19	13.64	1192.59
11.32	2039.48	15.62	32.99	1339.87
9.56	2105.8	29.08	97.53	465
21.26	1025.72	12.72	13.31	1565.56
47.2	11.89	5.72	1449.95	1295.47
11.28	439.04	22.13	633.51	431.1
11.99	1015.45	10.68	1544.2	426.18
29.49	1141.05	13.22	17.84	2320.21
7.13	2407.58	9.93	21.78	528.34
12.07	64.06	7.48	440.46	1071.24
7.88	1550.69	17.18	44.95	88.01
9.47	2469.08	27.69	4.95	2068.47
8.49	96.52	16.17	11.78	89.59
15.57	609.39	42.65	13.89	2201.32
12.37	802.68	9.88	3806.8	915.2
6.16	847.08	81.35	278.32	767.77
5.17	1415.95	20.58	1321.2	238.86
8.36	1465.56	25.64	1915.57	1405.66
7.16	14.74	76.05	43.72	814.17
6.71	25.87	14.85	421.88	887.56
5.18	2116.16	9.31	925.53	1165.59
3.56	242.86	14.08	789.14	3359.67
6.59	1797.47	13.02	2404.91	1610.9
6.94	145.86	21.12	24.28	336.49
17.36	10.55	10.13	23.52	1078.53
9.22	115.38	19.67	2245.32	884.06
5.81	80.13	24.25	93.51	308.08
7.01	12.76	15.15	223.98	1970.75
35.08	7.63	20.95	114.16	235.48
12.42	7.53	9.79	778.64	315.3
16.98	77.6	25.48	54.69	1383.29
7.17	809.45	18.18	182.1	1397.57
6.81	1533.81	13.9	1871.88	944.74
8.94	1406.53	13.33	885.05	257.41
9.73	89.02	9.82	19.09	204.36
4.26	2104.84	24.19	585.82	1347.38
5.63	6.34	14.69	11.28	405.09
30.11	939.99	17.46	78.82	3232.65
8.75	83.06	19.01	13.8	1001.62
6.13	594.25	12.35	17.94	487.79
8.03	430.6	254.22	39.9	327.86
7.17	1431.33	25.39	13.26	377.89
7.88	2153.54	6.17	36.72	507.77
11.07	1570.26	21.07	66.19	845.77
11.58	3478.17	15.17	59.14	572.14
22.26	862.41	21.44	1404.28	2174.02
11.26	3.82	20.73	41.79	1309.8
31.66	728.97	24.66	2656.76	284.89
6.55	2591.56	38.69	27.06	445.48
7.05	852.41	16.8	150.82	2179.72
8.55	3140.35	6.34	11.84	2729.29
11.03	3229.77	7.48	105.88	76.7
3.1	658.79	13.54	187.97	122.11
4.58	35.32	9.92	30.99	1734.96
16.5	1379.45	17.37	79.94	906.36
14.84	51.67	23.04	2507.72	1666.59
14.31	657.82	21.57	21.65	108.04
2.45	187.35	15.24	29.21	2638.01
7.56	1084.2	7.15	56.52	67.71
15.71	859.44	21.47	1922.42	98.97
23.84	453.72	11.49	30.85	1130.49
11.48	1096.02	238.36	82.89	2779.38
5.51	14.8	10.57	13.73	97.55
22.84	12.32	14.98	37.24	50.56
5.38	1790.17	4.89	3786.07	630.52
6.28	5.9	9.2	76.15	1927.43
4.18	435	23.32	116.66	783.03
7.48	2931.18	12.85	7.53	3634.46
16.26	754.88	21.07	51.99	2131.54
27.38	24.46	7.17	20.3	845.54
10	54.36	33.65	119.16	3184.82
12.68	1176.72	9.5	6.07	782.17
4.2	27.5	28.32	5.97	2353.83
6.63	62.83	34.38	41.45	541.94
27.76	41.73	14.85	59.94	769.32
11.75	57.87	12.96	4.54	251.16
20.32	338.32	12.09	16.21	360.15
8.59	809.5	21.16	15.07	1053.33
10.79	835.74	14.35	35.01	59.2
11.12	24.51	13.54	10.93	161.12
4.2	17.24	13.95	179.76	1626.83
6.68	65.49	8.82	236.72	480.64
4.5	1154.14	16.46	688.58	39.99
5.84	465.41	21.31	2878.35	38.35
7.14	775.98	56.29	1947.55	3308.1
13.2	1938.47	87.24	3722.23	67.68
21.41	10.17	24.15	37.58	103.91
11.29	1578.1	19.59	2690.66	793.32
3.74	437.97	17.92	25.71	3039.94
4.38	21.68	20.51	31.56	128.78
6.69	509.32	14.25	2704.6	398.48
5.56	7.42	13.04	9.28	54.99
8.41	840.67	48.07	2779.72	120.58
11.67	31.17	16.2	5.24	589.34
5.71	11.32	11.6	14.54	265.49
4.72	96.94	18.97	626.37	777.71
13.37	11.23	19.72	3940.33	131.94
9.09	2952.14	39.02	272.69	28.78
9.16	2446.32	29.2	6.92	1402.35
7.29	994.63	8.45	517.84	1026.91
9.3	748.44	20.19	1832.73	2015.63
24.93	293.4	5.89	1023.25	1283.62
9.99	3489.47	36.52	2146.66	2490.11
12.57	1242.99	9.97	17.82	29.62
11.41	643.12	27.06	52.23	811.71
9.6	1000.33	21.66	1517.91	2767.38
13.13	384.38	15.24	884.79	2361.02
7.3	20.96	33.17	195.8	460.55
8.93	10.85	9.89	37.81	799.37
14.34	38.65	6.57	514.6	2600.43
4.45	9.06	39.7	19.34	2323.13
13.16	87.54	11.35	73.36	1398.25
6.6	3.77	5.97	74.44	569.21
10.87	26.76	12.69	20.98	25.22
7.7	769.64	128.92	1486.97	1689.51
15.86	28.01	34.7	70.06	58.15
12.21	22.34	12.95	1339.58	1326.17
5.79	247.35	16.5	3293.72	97.2
4.82	18.18	44.57	2058.29	634.56
6.21	27.26	14.59	3199.1	1355.58
8.09	13.46	11.16	222.57	55.91
10.27	1671.6	16.53	86.01	290.42
8.41	7.11	11.69	266.75	940.26
8.84	4.56	8.82	921.34	166.86
9.1	2334.07	11.79	192.61	2732.98
8.62	891.91	18.36	19.13	246.54
7.98	10.55	68.39	271.91	127.48
6.31	1405.96	17.24	340.64	481.56
14.19	8.18	267.12	3181.71	624.76
6.26	1898.12	48.44	584.34	56.18
4.49	132.95	13.01	17.61	1327.55
22.28	2170.19	24.18	66.34	155.78
11.45	1098.17	34.99	145.15	1868.32
12.67	1285.33	35.86	311.72	2680.81
9.67	1290.47	15.78	59.26	3871.66
6.52	2446.96	17.42	522.22	24.04
7.08	273.56	21.73	8.72	691.78
7.15	7.22	10.08	10.11	368.64
17.81	262.83	23.73	266.83	117.59
7.14	767.91	32.42	347.19	3901.47
16.34	197.83	17.31	2253.8	1593.41
8.89	147.72	11.99	3878.29	179.32
20.96	221.91	17.31	50.69	1792.71
24.34	452.51	35.27	197.93	244.44
10.18	767.77	9.31	1211.34	712.84
4.77	162.14	34.61	3714.21	286.61
24.71	11.01	21.65	1976.4	146.68
4.37	397.9	26.13	2396.08	235.65
11.02	18.14	19.89	376.58	970.16
8.18	12.73	21.33	3555.32	185.43
12.8	33.91	9.72	76.09	234.8
8.66	591.82	45.91	410.24	250.7
8.6	9.94	8.42	143.48	1781.55
7.94	21.19	10.78	2172.1	440.42
11.62	373.54	24.9	2068.38	1043.82
3.03	3131.73	126.91	411.94	1855.11
4.28	35.52	29.57	41.16	602.32
49.01	21.49	22.76	13.13	342.91
7.72	3.67	50.8	935.76	397.05
8.28	98.73	43.84	3408.92	2542.37
14.98	2545.14	3.4	523.91	3521.82
8.22	22.8	20.56	30.97	468.14
4.4	47.34	18.65	3851.98	2543.29
4.56	15.6	28.67	37.67	775.31
8.92	1439.57	16.47	91.67	791.44
16.66	692.16	3.55	5.45	642.27
8.95	7.75	19.94	230.17	2705.99
8.6	1471.06	20.46	35.37	908.9
50.37	1445.15	7.56	3439.61	189.85
5.82	275.59	18.96	37.23	502.64
5.12	992.76	25.33	1593.7	848.46
7.17	899.74	6.64	996.13	612.44
3.74	19.41	13.61	555.35	98.03
6	18.72	10.15	10.39	1065.32
8.9	1971.13	4.88	1709.1	161.89
5.48	44.05	12.75	1474.4	13.68
2.93	67.94	27.29	2609.22	3905.46
8.52	55.95	10	789.05	524
11.27	261.12	21.9	428.13	181.18
6.75	3445.96	16.89	3448.34	2254.53
7.51	5.75	24.15	9.84	1374.1
6.3	60.41	56.27	143.75	2485.45
9.15	34.76	13.16	1109.8	1024.36
6.44	557.07	9.03	2755.32	549.37
3.24	942.9	20.11	2009.82	1538.08
9.43	1579.96	38.93	3515.05	503.07
13.29	2276.83	40.97	7.75	1780.72
13.8	2488.25	11.71	59.83	592.32
4.93	10.9	15.05	870.76	199.79
7.38	1712.42	20.34	1317.04	2121.83
6.7	1692.03	41.82	680.75	196.07
4.86	19.93	31.93	361.82	156
4.79	541.41	41.03	2.33	2597.39
9.38	355.62	12.89	1414.11	2546.98
3.46	10.08	19.48	38.58	2388.92
12.91	1021.64	7.11	1418.57	3.71
5.13	948.99	30.7	93.25	2208.66
17.31	70.71	38.26	3625.9	1986.1
10.43	1664.73	6.51	2792.89	812.6
7.6	1215.09	4.25	57.14	266.46
15.92	1027.2	64.79	163.43	186.75
19.21	25.64	22.73	1409.87	437.34
10.37	128.55	9.12	1688.54	2996.36
11.91	12.36	14.08	62.99	291.04
7	460.94	11.74	1940.37	374.45
5.68	854.26	28.43	1638.09	3462.82
5.5	210.46	15.07	38.49	1293.51
11.37	165.69	27.97	32.74	133.76
12.57	1723.19	93.07	11.52	407.6
5.53	15.29	5	64.54	2873.35
9.8	282.51	9.7	858.58	256.31
4.05	37.06	15.68	165.04	292.51
5.21	196.19	20.32	1267.28	359.69
8.05	45.35	27.22	710.26	816.7
5.91	80.36	11.04	1586.52	913.43
14.91	769.67	54.98	2508.04	192.15
13.65	861.17	7.35	28.61	89.85
12.2	7.6	6.14	867.79	672.72
8.2	86.93	30.37	10.22	1679.36
5.44	1151.67	27.98	804.96	746.87
10.44	659.89	8.09	2604.8	503.58
6.45	2606.52	8.1	2258.13	1774.1
6.02	448.11	8.08	2132.65	403.27
11.86	182.83	32.66	263.39	304.32
8	2631.82	12.1	1597.67	131.03
6.74	820.29	42.67	255.57	156.83
7.2	3889.31	22.49	1395.47	187.08
5	1914.29	32.41	5.8	458.35
10.08	144.86	60.34	17.86	272.26
24.84	98	26.46	170.17	104.07
4.44	220.55	10.83	1297.81	1068.52
9.53	5.57	18.28	15.94	98.5
6.82	4.38	6.28	24.55	383.28
8.25	1091.3	14.87	492.87	557.81
4.87	9.01	13.57	56.2	498.58
3.62	400.08	6.4	1697.77	742.37
4.77	17.12	13.27	33.68	744.05
5.78	325.76	5.22	16.6	1485.29
4.33	151.08	9.37	15.19	948.88
7.18	457.78	13.33	24.12	165.23
7.67	232.78	16.81	110.2	452.03
9.77	963.28	22.08	134.34	3648.18
40.03	333.17	26.59	150.81	421.69
11.11	3898.91	7.92	8.77	631.96
5.08	2200.22	43.75	7.14	48.83
11.13	391.96	34.5	5.76	1422.29
7.88	513.45	19.31	170.15	393.9
4.77	2926.88	175.8	32.89	711.38
14.71	1198.11	25.76	127.03	1655.67
11.82	38.93	9.19	983.77	236.1
9.15	1495.06	17.14	3596.51	245.01
6.54	3527.69	11.43	2196.81	284.48
5.88	9.55	8.84	284.52	2585.23
6.38	207.33	39.66	2387.71	1049.47
9	78.88	20.78	12.59	908.3
8.8	1045.78	4.99	1035.04	372.19
13.44	320.86	34.9	16.25	3010.06
10.29	1145.06	13.56	115.54	2758.37
8.57	29.24	18.59	3934.78	245.6
10.44	667.89	14.2	3785.89	675.9
8.31	1673.55	15.48	3483.69	1270.07
18.39	152.14	34.48	2176.23	1492.26
9.26	135.87	15.42	19.52	3739.8
10.29	932.98	6	498.78	1486.79
5.34	1461.33	31.55	42.11	573.33
3.48	557.11	15.98	29.24	543.82
7.59	6.7	6.13	1057.68	649
19.86	1305.81	28.16	263.87	3532.59
16.57	213.59	9.07	28.22	680.01
6.08	2283.81	11.74	27.91	76.23
6.38	1532.39	20.38	44.53	72.42
43.39	1574.2	7.27	381.04	182.52
3.81	4.39	29.2	572.34	1339.04
8.16	2056.4	23.58	529.31	442.26
13.21	817.03	10.18	29.44	3129.93
8.57	1877.25	15.56	85.79	3610.83
4.66	38.21	12.67	1321.29	486.76
7.13	1759.56	10.05	39.8	2812.86
14.54	2495.34	8.04	44.29	900.11
14.72	1452.17	7.05	11.15	342.05
5.47	266.88	18.91	1528.1	941.28
10.65	1869.87	23.79	8.26	37.19
8.91	2026.13	14.51	2632.84	461.26
5.34	740.95	11.13	212.1	347.9
5.48	1716.1	9.85	3329.47	155.77
6.18	391.72	9.58	13.94	3056.67
9.72	20.35	23.19	519.75	158.48
8.62	3418.54	12.88	749.3	346.58
2.96	1220.87	7.3	21.99	158.02
4	1883.24	8.29	16.02	3282.41
14.53	347.58	12.23	20.25	182.99
14.84	1492.66	43.03	2348.43	59.74
9.05	1097.86	19.42	30.61	655.42
5.14	34.01	14.97	19.03	1597.54
9.46	1297.49	8.88	9.32	3613.92
6.65	199.11	28.67	7.44	544.09
10.62	42.51	13.29	12.32	728.32
8.8	1118.91	13.03	6.83	140.67
8.13	383.53	19.67	732.77	4.85
8.19	1672.67	31.05	88.13	1367.83
13.23	436.96	28.45	189.82	74.45
10.15	8.42	19.72	3907.29	896.9
9.21	7.15	15.17	29.27	112.46
8.62	181.18	9.76	58.2	1717.48
11.64	11.6	33.85	26.5	403.54
4.06	477.33	5.52	3712.14	228.94
9.36	896.2	5.95	1721.72	653.44
9.63	9.74	13.97	1686.16	671.58
10.23	1149.64	8.5	50.61	590.48
6.4	212.06	24.88	2323.66	2155.22
12.79	7.89	6.59	72.09	1729.33
15.09	240.62	14.73	2560.74	625.68
9.59	91.57	11.92	16.73	789.76
10.16	114.46	6.52	2915.43	609.11
6.23	347.92	23.47	3360.19	3538.82
3.66	2768.97	10.35	3379.62	1895.07
4.27	14.67	18.71	25.13	426.97
9.4	25.52	10.67	3870.17	74.8
18.7	3268.85	15.99	390.8	364.66
7.3	1411.59	12.78	64.39	3538.2
20.39	18.81	13.3	1564.67	241.52
9.77	46.15	21.91	1223.08	308.52
15.88	829.39	5.78	1747.12	208.06
6.39	261.17	13.99	42.72	180.79
5.68	2280.78	9.32	2522.49	577.81
23.76	746.8	193.04	235.31	1052.97
5.47	502.51	7.59	991.36	620.63
5.7	72.83	10.14	431.74	59.9
8.6	119.94	12.1	25.89	103.65
16.62	1789.25	3.8	148.4	172.55
6.91	15.96	16.13	2214.06	453.81
6.52	885.39	29.03	835	229.55
5.64	27.83	17.09	885.18	2692.33
2.42	17.4	201.91	73.24	174.58
2.88	13.32	19.01	62.04	560.94
7.62	802.77	4.73	120.82	127.86
8.59	2352.68	20.45	18.49	196.11
10.01	328.73	24.45	29.58	464.95
8.24	3197.89	67.05	1939.43	1677.05
7.93	53.43	10.2	364.23	861.04
15.63	175.09	9.36	35.02	2295.16
12.51	19.53	18.12	3022.12	483.53
22.76	9.21	16.3	25.61	51.21
8.83	2929.88	12.27	16.26	466.57
9.55	164.32	23.21	11.96	1715.5
7.78	1029.12	19.45	502.04	1317.15
9.05	95.95	20.35	5.58	2713.97
5.07	484.97	16.49	1194.52	2606.39
5.19	16.79	8.9	28.96	1579.08
8.19	856.54	16.84	24.31	611.58
7.11	36.8	21.03	7.73	715.79
5.56	49.93	7.53	49.5	508.24
4.09	461.91	19.23	32.58	196.23
11.86	126.61	20.29	23.92	1146.51
5.06	311.58	48.53	2761.75	1485.7
16.1	135.52	6.41	212.89	1089.29
11.03	22.12	6.17	2076.41	954.34
4.6	14.74	22.83	1755.07	1373.2
6.69	1020.14	17.88	1528.37	836.34
6.29	1031.86	27.68	86.32	1919.19
8.27	984.6	13.6	629.74	387.59
6.56	125.51	19.05	1124.56	596.67
10.66	7.95	65.65	11.08	159.26
3.13	228.84	29.39	1604.08	569.96
4.78	3204.09	11.98	10.12	439.4
8.41	1234.29	9.89	750.64	1298.83
25.58	7.56	4.84	113.88	101.56
5.01	407.19	20.52	7.37	3801.6
6.45	4.41	29.16	17.56	45.62
7.15	27.54	4.24	202.16	959.24
13.78	1103.27	13.51	28.18	19.44
10.16	27.8	14.34	29.15	958.65
8.5	1224.49	16.25	21.59	249.8
11.19	2207.28	9.04	14.43	2619.65
8.18	318.92	5.48	1438.42	1597.82
8.19	1355.35	10.65	3322.17	1662.54
2.27	522.9	63.55	3726.45	40.85
8.61	2366.56	16.1	5.35	436.49
6.09	3372.38	25.78	19.93	35.76
11.21	409.17	10.65	3736.87	211.7
8.38	2585.01	8.18	126.86	2240.06
4.64	1038.12	8.6	101.85	2194.21
5.78	52.6	44.57	3413.28	2987.44
3.53	21.71	24.56	1024.36	2369.99
16.19	260.37	28.12	30.42	1306.17
5.67	235.27	23.15	186.12	2043.63
11.76	2929.13	20.11	2151.72	1134.29
8.51	86.98	17.12	144.88	1762.86
17.7	3291.98	10.42	33.8	13.85
16.46	229.17	9.33	2854.78	737.09
4.69	473.77	14.28	3.87	264.76
7.41	2649.46	242.69	11.86	454.76
6.17	21.49	16.44	264.58	79.44
8.86	1536.41	3.81	8.13	48.27
8.84	2627.14	7.78	430.37	438.3
6.91	14.21	19.1	37.25	1312.51
8.95	208.6	9.9	1646.7	1011.28
5.09	6.13	19.42	48.13	667.52
8.44	3616.04	10.52	324.4	337.72
14.34	65.49	7.28	143.05	429.59
8.08	20.12	15.82	72.03	36.22
10.95	53.16	14.42	729.75	221.72
4.92	162.28	95.12	27.51	475.62
11.3	77.4	13.93	35.96	15.32
8.49	1942.13	16.35	371.07	121.59
8.12	443.27	10.54	1818.21	399.75
4.24	1918.18	15.72	6.54	83.35
13.02	36.3	25.37	113.68	434.64
11.71	415.81	41.58	10.49	34.46
17.13	291.1	9.41	41.67	1795.86
9.57	1285.17	16.08	34.26	835.5
17.47	1360.31	13.7	38.74	347.82
5.47	3259.49	8.6	2602.95	2522.52
4.68	191.19	17.31	2753.28	326.43
3.46	26.27	12.72	55.09	1763.22
25.07	85.71	14.95	23.58	1587.14
14.51	66.78	12.73	3540.52	724.76
5.13	25.14	17.04	710.39	509.53
7.79	16.6	8.15	9.22	1167.99
14.05	18.85	36.61	30.7	2397.09
8.51	448.17	6	165.06	59.46
7.33	318.72	6.55	946.7	1526.66
14.5	3896.82	35.24	10.01	522.23
6.79	65.22	11.68	57.72	599.33
8.05	11.61	13.82	27.66	419.7
22.36	513.7	52.52	1492.59	3863.23
17.68	1274.98	8.65	109.31	2903.49
17.01	335.99	15.53	88.34	2855.98
5.4	20.04	26.73	532.13	55.32
14.36	1380.19	19.69	35.57	3795.16
5.43	55.1	15.52	8.7	655.72
15.76	1563.36	32.5	183.29	1600.95
6.43	28.28	13.56	7.25	320.18
32.82	2447.16	15.41	1556.06	335.95
13.15	11.43	16.07	8.02	77.43
6.25	1319.9	36.11	1402.59	34.07
7.51	39.52	10.49	2890.5	139.42
6.3	1201.42	12.71	80.24	3042.42
8.45	419.64	5.83	121.73	158.22
7.21	3862.41	146.07	808.08	478.79
14.41	3626.68	14.46	552.14	1353.78
8.37	8.14	9.06	2851.36	989.61
3.72	60.11	11.06	3388.74	178.79
8.85	3156.82	23.72	5.87	963.46
10.55	78.89	17.48	3683.38	86.28
12.95	2752.67	3.46	29.1	777.83
10.46	1388.04	10.44	1231.51	887.16
8.55	49.57	4.52	507.31	1010.74
6.88	1549.82	83.99	3.77	1289.54
6.58	12.35	8.94	1685.13	414.55
9.31	1017.8	31.35	2469.35	793.4
5.45	631.67	10.72	28.2	1863.12
7.57	363.95	21.06	11.11	3.73
6.32	52.02	10.37	2115.56	152.16
8.4	463.01	9.91	889.77	443.34
6.56	952.31	8.53	14.61	507.14
18.66	18.72	32.54	49.37	868.04
21.98	916.59	16.75	15.4	1690.57
9.28	708.97	5.97	1123.05	2993.39
9.91	5.07	10.58	42.19	1027.42
8.3	1692.23	13.01	52.22	108.04
12.02	974.33	17.75	1315.73	19.48
8.1	3406.72	15.35	396.98	221.21
8.2	806.4	6.55	1636.44	123.68
5.54	940.77	17.98	2463.99	2955.97
14.6	5.23	9.31	762.59	138.95
8.6	1743.92	9.53	1094.15	3489.98
7.24	16.33	31.58	27.9	91.67
5.03	3908.33	11.82	394.73	2178.5
6.45	42.92	13.09	1589.44	2610.45
8.34	1473.36	13.92	42.37	1359.82
9.66	8.36	11.12	997.82	2015.78
2.87	1669.75	11.29	1548.45	2283.1
15.47	933.04	7.51	22.28	46.82
18.89	45.63	10.65	82.19	102.1
3.68	3904.64	12.58	395.1	606.5
6.62	16.71	27.12	35.08	173.49
3.28	2445.02	16.06	3826.89	835.3
8.6	1641.8	15.7	299.99	550.87
4.14	26.99	38.08	8.74	371.51
5.37	1643.28	23.13	5.53	638.17
3.57	18.55	8.26	345.13	1158.56
4.52	19.23	19.91	334.74	1033.6
4.91	15.87	7.17	1377.43	536.2
2.91	2468.05	14.74	1003.95	920.64
9.09	2906.18	10.6	20.67	523.7
13.69	499.43	21.37	2545.35	1131.4
20.87	12.16	20.33	128.98	2641.46
10.73	14.82	8.05	2748.33	549.64
11.28	20.16	18.13	729.46	2519.68
7.88	201.49	10.14	1228.1	676.95
17.89	1298.89	61.67	3850.21	113.11
8.98	13.4	22.76	2421.64	148.88
7.39	54.71	12.78	2242.57	1497.48
5.31	3775.83	7.97	36.19	1188.24
33.65	19.19	10.07	68.92	321.35
8.85	2571.53	5.72	559.17	916.64
8.64	46.36	30.9	410.96	1437.54
10.85	63.51	6.71	188.13	660.23
4.82	1385.17	19.08	8.09	67.17
5.07	2921.65	24.45	31.32	83.38
12.78	13.63	11.02	355.79	2178.53
9.32	1009.76	14.28	589.01	251.18
13.81	62.42	8.03	114.01	1638.58
13.13	12.88	9.6	115.52	1903.51
12.65	18.94	11.77	71.21	108.61
13.89	16.91	16.11	5.03	69.3
7.43	1097.28	7.77	2578.21	1236.58
24.94	695.09	11.33	24.7	529.74
24.8	239.75	6.38	75.86	149.43
13.24	3265.36	25.41	52.06	573.4
4.62	1227.42	19.98	660.3	1054.14
10.96	15.58	14.71	1370.64	748.83
12.74	2705.29	20.79	2985.69	935.72
12.79	79.31	25.52	1501.93	3372.64
35.51	3851.49	12.81	72.41	52.79
12.82	384.16	38.09	26.31	191.73
7.14	4.31	4.97	457.05	783
10.06	738.92	23.04	18.26	694.28
2.64	943.94	257.03	26.5	281.58
4.41	823.84	90.45	557.07	126.8
7.41	794.77	16.89	18.18	1220.81
12.26	382.51	12.76	64.82	1179.36
6.03	3395.45	14.42	14.15	209.09
6.72	2950.11	37.64	7.24	2110.37
9.37	152.49	15.74	45.58	253.18
5.63	530.84	13.59	1800.27	362.01
34.75	314.18	10.46	26.3	1211.05
6.15	44.62	7.12	68.98	857.68
25.3	1677.26	35	95.65	672.46
6.4	114.43	26.31	30.79	822.43
12.19	17.53	7.47	5.1	1166.76
7.43	6.96	13.79	34	63.2
3.56	79.11	17.02	8.27	1575.44
6.88	16.46	15.17	5.08	1331.67
4.52	30.62	16.97	88.07	273.77
9.81	160.34	17.12	1498.25	2268.65
12.17	2115.16	9.03	8.22	1092.03
13.85	1095.47	9.08	141.07	526.83
10.81	1124.57	16.28	83.32	151.61
15.83	21.79	7.88	19.62	55.03
11.44	2112.87	41.04	40.77	317.28
14.99	414.59	66.52	7.74	702.59
7.35	330.29	8.23	4.87	1388.7
5.63	466.64	9.52	153.69	317.43
7.02	1278.76	63.12	6.66	530.27
10.79	275.07	24.79	627.79	212.82
3.61	22.5	20.1	41.19	574.79
23.45	696.43	7.18	101.7	889.99
30.21	20.01	33.33	736.96	132.91
5.62	1221.19	27.83	61.98	45.77
14.97	2557.2	151.31	234.14	447.99
8.88	33.19	19.6	235.88	2356
10.71	1651.6	17.97	57.15	929.41
8.91	1592.84	9.22	19.75	273.63
12.52	377.72	239.71	1327.21	443.79
11.93	449.32	27.39	3838.31	1158.94
5.91	748.58	15.48	9.49	1381.79
16.85	1274.65	8.51	194.62	1264.17
6.13	2974.54	24.1	29.13	2110.46
3.81	595.48	17.54	3360.36	794.89
11.46	414.29	26.14	86.47	803.01
10.55	132.5	20.46	3349.89	3659.39
8	982.94	17.75	1314.05	63.28
4.59	2558.87	14.84	16.11	63.53
12.91	39.22	15.76	3166.91	3850.3
2.93	283.87	53.67	55.05	1467.69
8.38	6.47	20.6	161.73	2185.55
3.91	778.65	10.26	609.43	2308.08
25.13	524.24	19.53	986.14	658.12
8.01	22.96	9	96.47	374.5
8.13	13.14	28.88	2411.33	380.52
17.66	2806.11	11.92	180.75	205.31
5.72	43.45	11.11	15.5	1107.5
11.34	39.27	19.65	46.38	279.6
7.17	8.84	10.59	3785.03	472.47
5.07	2767.59	24.87	116.5	134.95
14.31	9.77	28.04	23.54	1178.85
5.47	546.42	22.3	37.88	138.17
14.85	2205.52	20.44	68.82	486.93
5.79	14.76	68.53	31.41	370.96
4.81	1660.06	40.07	16.37	2302.17
4.92	1290.23	4.3	1700.61	81.29
11.97	1084.03	7.02	975.51	531.67
9.66	19.59	4.12	32.59	518.96
30.91	812.78	44.98	2649.88	2175.9
4.37	1494.08	33.92	23.26	2131.63
5.18	2976.19	26.53	16.53	454.87
12.21	390.57	29.68	45.82	55.02
4.86	2127.51	22.51	333.24	203.39
12.41	579.87	26.6	87.16	764.4
4.96	815.35	20.31	644.27	1485
6.31	13.55	16.63	20.29	133.05
7.29	141.43	33.18	2872.04	308.36
11.21	810.45	255	516.47	357.34
4.7	1341.44	11.9	2742.24	225.76
7.05	11.57	7.21	11.68	941.49
5.85	28.22	19.59	7.98	72.54
5.91	235.3	35.4	830.59	1653.2
31.7	1459.47	15.1	856.36	661.88
12.89	2494.34	10.9	153.8	119.32
11.1	871.73	20.61	86.47	991.68
8.73	1857.89	24.91	91.11	2067.61
11.84	283.21	49.57	569.4	582.4
10.37	43.19	12.06	881.27	1673.68
4.69	54.93	14.89	282.6	1702.68
16.88	15.67	16.85	749.24	547.31
9.25	228.97	22.61	14.72	12.22
6.01	9.31	22.02	172.07	510.38
8.19	33.7	30.75	67.11	345.49
7.52	3434.97	15.16	7.92	881.71
8.59	119.81	22.57	91.63	107.98
16.19	77.73	53.73	1435.36	2778.11
20.43	42.92	14.26	20.97	475.43
9.77	1591.05	13.43	13.32	591.99
8.48	1002.21	4.57	155.92	1117.1
9.6	3690.36	8.32	8	48.85
3.92	495.2	32.87	1102.64	178.25
17.6	54.07	13.66	50.43	32.94
8.63	63.23	19.55	3671.83	151.05
3.65	2160.68	30.2	55.88	503.97
10.76	28.04	18.68	63.8	1167.57
19.6	1005.21	14.93	80.4	296.92
5.97	30.26	12.85	80.37	13.9
8.11	274.8	13.17	3604.13	113.79
7.19	68.14	11.28	3910.85	98.84
3.2	1486.38	28.19	304.45	157.94
15.56	668.08	25.8	2982.56	671.9
10.41	66.9	16.08	735.17	25.13
6.1	255.75	17.05	790.73	655.01
4.73	1237.07	5.76	386.51	1194.57
12.22	146.67	9.4	1881.34	1168.1
5.48	72.83	167.78	142.04	693.85
10.82	1381.41	20.93	73.3	1062.86
15.32	721.95	18.78	670.86	7.85
6.74	397.15	13.27	18.14	266.71
6.67	3430.08	27.14	719.04	1703.46
8.1	667.07	21.76	1374.04	2110.72
11.21	31.39	17.7	3925.04	3788.85
10.91	314.65	22.96	9.04	308.97
9.98	2131.08	11.5	30.45	313.08
15.76	3882.15	9.98	38.31	1631.74
10.8	96.97	15.97	24.02	1690.53
8.94	16.11	27.66	445.59	533.77
9.58	15.57	39.48	13.02	1132.05
6.29	20.4	27.01	40.62	64.7
33.29	7.07	11.47	7.08	1028.64
18.64	316	13.59	24.25	122.53
11.65	195.03	8.64	26.01	2153.68
9.56	11.98	29.64	98.01	94.34
10.84	1622.22	11.39	70.02	522.58
8.37	370.23	19.66	480.39	1086.27
11.29	417.42	12.42	151.17	471.46
4.26	3687.18	24.06	34	3498.83
6.26	348.4	33.1	23.52	367.14
10.99	80.24	17.73	216.78	3465.9
10.15	158.69	27.45	15.06	203.21
10.03	11.19	22.11	30.48	776.93
4.48	31.6	10.99	121.17	287.06
5.52	568.16	16.88	23.01	3839.31
10.76	1046.23	10.6	3863.5	888.6
6.56	1410.34	16.78	30.36	701.4
10.16	390.01	19.6	2173.81	2662.33
13.14	6.71	14.25	26.87	125.51
8.45	1759.48	69.85	235.52	3399.01
11.83	55.54	8.14	36.76	510.97
9.59	227.69	26.24	271.43	1873.27
12.03	10.77	41.97	85.35	493.29
5.44	267.43	23.78	421.61	3917.24
7.17	1107.18	14.61	2562.94	418.97
12.29	2864.25	22	23.41	923.58
6.24	1067.11	14.23	50.56	670.98
14.38	5.11	15.7	3724.41	3242.57
131.89	10.85	15.16	47.42	1094.83
12.71	21.63	15.85	41.94	3866.31
11.01	663.1	44.54	1493.1	3748.57
14.63	79.6	12.02	3446.98	2373.95
12.7	3099.12	16.1	64.3	2779.17
9.65	26.76	10.45	847.54	1313.59
32.47	163.63	13.25	57.81	3051.05
19.2	395.32	5.6	58.76	665.64
5.74	247.67	13.76	24.51	1821.68
6.22	2751.86	24.19	207.56	99.81
10.08	242.14	11.55	1911.08	341.85
12.69	21.99	34.52	1821.35	641.99
16.07	476	14.8	122.71	173.55
15.86	2901.89	9.87	1710.03	730.85
9.02	2363.17	6.86	3850.13	1116.74
5.29	1527.23	5.54	2373.12	13.68
10.14	5.17	10.83	252.41	728.03
7.36	296.29	4.22	3821.99	1139.16
4.87	364.04	16.47	3739.8	503.74
6.43	537.75	20.82	3216.12	1955.08
10.65	12.12	13.03	63.1	868.52
24.05	169.45	31.89	122.19	4.47
5.9	14.94	28.52	102.08	397.97
8.39	1524.19	26.73	488.5	898.38
8.54	6.67	57.52	3877.22	871.17
13.7	66.02	9.75	16.27	322.3
55.6	912.81	33.91	68.38	765.01
8.07	614.12	22.27	2362.93	2405.81
5.46	924.21	43.48	3897.19	468.23
6.11	8.83	28.05	526.49	557.43
26.03	96.51	13.68	14.25	720.13
4.16	9.74	8.14	31.36	49.39
13.59	230.53	7.45	16.82	356.37
15.84	575.28	34.09	29.31	631.74
5.22	2312.8	6.38	3236.17	305.33
4.78	3030.83	21.22	157.38	2192.02
7.29	3882.56	31.45	1269.37	1071.43
8.12	937.77	17.82	32.54	1017.42
5.94	85.88	16.68	29.38	139.98
6.71	921.38	7.82	37.56	280.22
18.89	148.65	6.76	86.24	482.28
7.14	1745.21	35.78	208.63	12.93
10.41	236.61	9.99	91.66	368.26
10.96	961.93	6.56	98.2	1625.45
5.32	1736.44	22.61	1092.66	882.08
10.31	2966.88	14.82	102.48	287.32
8.88	906.15	11.65	25.35	1296.24
11.92	415.43	21.93	1080.35	188.83
2.39	2790.66	13.25	26.64	168.42
4.9	1155.78	7.62	3513.82	292.49
8.76	3093.12	19.26	454.9	559.36
35.5	180.16	5.08	22.42	2987.09
18.45	1205.28	22.08	2017.23	2511.73
38.26	3565.53	8.49	896.81	514.09
26.55	575.36	12.09	753.57	1102.97
4.76	981.57	22.17	1163.83	710.61
5.06	117.33	14.32	56.66	404.64
16.89	4.38	21.68	215.4	236.69
14.02	8.02	42.48	6.07	2507.96
5.48	155.27	20.79	731.16	533.86
22.83	1105.18	13.95	2214.44	1061.31
8.88	2886.75	45.13	261.49	473.13
6.68	1127.62	8.66	36.09	955.61
7.02	180.02	16.43	64.94	532.41
5.7	244.17	30.72	99.36	2103.63
9.44	2373.38	18.24	23.44	1872.04
10.07	23.7	14.74	156.57	1950.88
14.18	10.99	49.87	2222.82	716.01
5.16	3642.82	30.51	184.94	2809.31
8.46	3286.46	11.05	2218.36	513.2
13.03	598.65	12.65	342.2	2526.25
5.46	2410.42	12.28	3768.55	734.22
10.94	1223.09	14.16	654.16	104.93
10.51	747.51	8.93	3885.77	42
18.84	184.4	8.14	300.09	436.74
5.35	131.32	14.47	12.98	221.57
6.74	13.51	56.15	154.24	1459.35
6.87	281.07	9.5	3601.85	682.62
8.13	20.88	15.2	2662.61	935.72
12.45	70.18	16.87	28.74	19.23
8.34	30.8	14.36	84.46	286.03
10.48	714.8	17.09	853.74	73.65
7.09	378.28	13.98	40.43	713.11
28.13	111.57	19.73	5.91	45.75
4.94	14.4	18.8	10.42	196.19
4.33	17.23	21.71	385.97	170.15
13.51	86.42	17.72	916.19	110.55
66.61	44.15	9.93	16.36	401.25
6.34	792.79	14.15	1254.78	400.24
32.56	313.9	27.15	12.06	40.94
5.37	2763.51	48.19	15.53	1476.07
7.86	414.82	6.17	1571.33	1998.61
5.83	2828.42	1302.25	389.88	3609.31
10.89	1456.24	28.43	3884.4	3441.13
5.44	5.91	21.09	41.54	164.04
11.29	2308.43	8.84	1091.98	74.88
10.43	6.55	33.65	1024.1	807.99
7.12	163.43	10.11	76.2	262.7
10.56	877.43	8.42	17.86	1170.63
3.84	1593.8	19.12	9.72	785.13
7.12	37.87	9.77	135.43	2594.16
10.06	336.78	10.32	122.37	1373.76
5.95	21.74	40.78	100.3	515.44
8.49	24.3	7.24	20.31	519.33
5.4	20.55	17.61	383.18	56.38
12	602.06	14.42	177.84	83.84
8.85	2248.17	8.65	15.26	342.88
12.37	142.06	14.15	429.48	406.1
6.09	40.12	33.97	130.56	1095.17
6.46	3619.09	5.43	4.73	983.58
11.89	2074.1	26.71	51.44	79.94
22.13	2782.98	19.72	1861.98	30.23
23.11	2918.51	297.77	7.34	36.31
5.88	464.74	20.23	22.7	2489.04
4.81	11.61	15.81	29.63	101.53
6.35	172.59	6.05	205.31	496.7
20.23	3866.8	11.66	137.94	83.95
6.53	6.09	35.14	2591.56	61.11
7.99	7.14	8.5	40.23	751.42
7.36	1450.35	10.2	5.94	1396.86
8.24	47.6	10.53	15.14	767.94
5.76	99.9	12.43	1515.25	999.52
11.44	1639.7	20.4	342.96	139.11
9.21	11.16	9.52	2121.12	1483.7
7.99	5.62	7.62	12.83	3179.59
4.72	38.63	7.93	234.62	742.94
4.41	2167.73	15.34	2571.61	571.91
9.7	155.53	7.32	2883.02	7.84
11.19	1830.42	14.6	766.04	27.01
5.58	382.09	7.35	66.4	110.16
9.22	174.55	8.73	1752.06	2846.02
8.89	100.33	79.18	17.56	940.25
5.16	161.77	8.29	6.77	1267.43
6.85	7.08	9.99	3115.66	351.9
7.53	801.68	7.59	2602.01	176.69
8.11	19.84	75.45	143.93	623
7.37	9.04	5.72	658.09	931.21
11.52	353.83	25.42	11.98	56.16
5.64	182.83	8.53	838.21	246.62
5.65	51.75	14.82	834.57	57.03
9.86	756.07	81.35	628.48	375.41
4.83	3341.76	22.57	3223.16	1819.58
8.06	1783.4	72.38	65.18	277.29
2.71	6.97	24.81	1174.11	949.22
3.54	317.19	16.69	3327.32	232.88
11.12	101.97	58.13	225.18	879.48
7.87	28.66	13.52	1672.25	58.56
5.41	172.33	6.81	2115.56	181.93
5.08	877.37	9.09	27.2	660.53
9.4	956.06	27.35	94.21	94.78
9.55	246.07	24.38	7.77	1731.53
3.1	27.37	30.94	7.83	168.81
6.31	40.95	7.54	316.21	2563.71
5.81	2798.22	24.14	11.06	168.45
6.75	1319.49	21.53	130.81	595.66
9.95	86.02	18.11	234.21	3884.1
84.64	1086.36	97.67	1808.51	193.93
8.52	89.48	11.58	126.08	246.07
15.37	1123.89	5.35	2149.59	37.36
4.55	900.18	20.46	384.86	969.91
6.21	5.18	41.3	53.96	152.83
9.76	2910.53	26.54	12.32	2122.58
5.83	1429.58	61.43	366.96	1561.95
9.76	30.32	21.03	1064.53	79.05
9.71	1413.77	23.85	79.6	323.54
5.03	1291.84	16.8	648.6	113.88
12.23	9.93	16.66	174.9	34.09
5.57	24.08	27.67	1270.81	310.76
8.37	20.81	19.48	97.33	31.45
10.31	3408.31	32.52	62.46	665.58
9.45	993.42	64.93	10.79	242.9
11.92	7.86	2.43	49.32	93.91
31.83	3769.04	12.96	16.17	26.77
19.52	306.63	27.32	26.52	951.56
14.62	3913.24	25.64	21.56	297.37
12.71	148.75	9.68	2712.15	51.9
4.81	1535.16	41.65	1928.84	2319.34
7.01	1337.88	13.48	635.56	383.27
4.48	26.78	20.97	3604.38	39.56
6.73	12.09	3.81	1190.27	121
6.5	2508.56	16.03	11.83	533.26
7.39	202.33	10.73	563.9	3832.4
6.18	1991.62	14.73	868.76	84.02
3.33	2036.67	6.17	1301.57	910.72
4.84	128.83	17.07	2736.9	2256.76
32.39	174.58	9.21	3899.15	372.73
3.82	1212.97	9.39	7.75	557.85
12.66	1780.25	24.38	3020.81	63.48
17.27	40.46	19.59	69.03	153.7
9.14	26.35	9.57	12.31	3798.98
12.15	9.11	8.89	1788.62	247.35
6.71	1082.38	4.73	96.07	193.55
8.95	46.73	112.63	91.7	140.35
5.12	27.93	21.98	630.4	1240.71
11.38	1114.44	20.69	2348.68	211.16
12.21	50.8	7.38	10.09	104.12
11.55	1390.93	4.97	8.29	1532.25
14.75	886.25	24.79	120.15	157.86
4.12	288.31	20.17	377.33	1668.04
36.44	574.14	7.99	16.96	889.76
15.91	1428.48	12.09	594.64	775.51
11.27	505.19	14.69	23.06	125.13
23.82	1432.57	21.49	1822.53	10.29
7.54	41.17	10.31	24.98	42.73
15.68	36.73	5.14	6.78	3144.72
8.48	1390.46	22.41	86.53	333.94
9.42	35.66	10.36	777.17	15.15
6.12	63.59	27.04	18.55	8.5
5.99	11.47	46.15	118.2	1140.79
16.07	203.68	19.43	284.19	110.35
10.97	19.31	12.85	23.44	3505.67
5.11	314.65	38.59	45.28	1416.26
13.83	16.08	26.15	267.72	3884.13
6.77	173.43	20.63	1985.19	610.28
7.33	3543.07	21.38	139.49	147.14
6.29	34.83	9.57	2662.4	2238.89
4.35	3866.15	20.05	10.55	1321.34
8.44	1940.01	26.97	16.4	1971.19
8.5	114.77	19.51	2833.37	47.29
13.18	2597.75	17.34	868.54	455.77
7.79	2153.3	12.63	61.63	36.54
6.45	542.01	17.29	78.71	276.14
7.24	55.15	16.78	66.88	493.26
5.6	320.72	62.48	84.27	83.36
11.47	33.61	23.6	714.04	44.6
6.1	143.5	10.54	2271.76	291.51
6.76	456.01	10.85	3564.15	745.18
6.88	11.25	26.45	73.89	3314.32
6.53	34.3	14.27	25.6	1237.44
11.1	2161.03	18.19	10.52	1436.12
5.61	19.27	9.05	1328.31	224.1
7.12	5.6	19.88	29.84	1309.77
6.21	700.01	15.28	3677	1503.13
4.63	151.81	25.5	40.67	941.96
5.57	2170.43	34.42	33.06	1298.09
10.94	1649.16	12.22	22.27	219.33
6.06	2795.95	68.82	62.05	499.96
6.31	1049.05	16.7	199.61	160.08
6.01	1694.48	31.13	1038.03	605.56
8.3	1115.1	9.7	1396.14	46.09
8.29	2653.95	29.59	15.65	978.67
5.34	388.73	19.57	105.78	2415.53
5.87	334.33	6.85	18.1	547.12
6.66	161.3	26.08	30.82	2692.36
10.23	403.29	12.75	50.86	181.85
6.93	133.99	42.52	1870.72	149.39
6.27	12.42	99.91	829.18	680.77
6.01	370.08	22.55	1426.71	88.94
10.92	2952.09	50.26	64.9	2858.13
4.63	266.65	16.52	309.09	701.88
3.95	426.92	20.63	715.79	1143.36
5.28	25.58	8.62	250.34	614.16
12.33	5.2	25.32	34.12	215.54
12.58	879.32	5.72	482.07	811.57
5.33	2348.81	36.76	115.33	631.82
12.86	2756.95	10.59	461.99	994.91
11.51	470.33	6.86	50.57	954.35
15.33	2663.07	9.17	3238.43	39.78
5.22	14.12	12.91	20.98	71.63
8.14	3083.15	40.49	1645.74	966.51
6.11	2394.12	9.51	58.95	87.23
4.84	799.58	5.45	1250.53	55.08
7.39	1704.78	6.34	1491.66	1955.47
8.58	37.38	7.47	696.61	205.58
11.33	3221.49	5.65	1040.24	66.64
5.55	748.75	9.91	33.47	84.21
5.5	2279.69	12.98	1762.94	2848.69
5.97	1678.47	13.6	3235.83	1318.18
9.23	150.81	33.07	9.07	118.29
9.18	50.16	10.07	445.93	1807.12
6.23	179.02	41.16	29.77	1354.13
4.22	1471.99	8.02	14.86	418.9
11.58	40.42	20.36	21.45	726.22
5.53	26.75	12.55	16.15	1366
11.27	157.59	21.67	10.05	804.9
15.51	1466.35	17.18	1038.98	886.59
9.42	836.7	5.02	14.43	831.77
6.27	1804.12	24.5	659.48	1022.66
10.99	34.97	16.28	27.52	25.34
7.36	1868.57	9.08	38.92	847.42
13.05	2178.22	16.39	2730.71	1803.5
10.21	691.2	7.08	19.01	562.09
4.71	102.15	27.78	55.96	398.84
7.93	568.35	45.96	601.41	1593.17
5.12	26.34	14.12	20.91	102.37
5.98	761.33	101.76	672.71	3764.74
7.91	1578.24	142.4	1750.93	173.07
9.06	484.83	23	31.82	679.74
16.51	8.17	19.74	3633.3	311.35
22.85	524.92	4.12	8.8	706.65
8.98	143.59	65.28	110.99	93.45
12.96	1115.52	13.97	88.06	136.12
5.68	328.94	26.67	131.19	3778.13
13.07	604.66	46.7	135.71	2656.85
29.85	54.16	43.34	16.12	582.92
11.14	963.22	49.32	397.37	130.4
6.68	2244.91	13.21	41.61	2662.6
4.53	1982.49	25.03	57.79	364.82
17.82	31.43	7.89	34.55	506.63
8.65	42.6	25.48	540.9	537.77
5.8	36.3	24.09	60.82	30.78
15.16	169.85	18.68	107.69	86.06
7.35	269.14	10.38	25.96	1722.1
12.3	65.75	7.59	381.15	697.41
7.26	1631.06	15.29	218.76	65.35
10.86	108.4	18.84	15.67	1729.62
14.12	843.28	21.04	22.62	1243.51
8.17	23.64	4.83	50.51	609.85
6.29	6.82	29.66	1677.87	741.08
6.39	121.76	27.87	2562.7	434.2
11.12	1225.6	21.03	22.54	632.78
7.34	814.45	54.05	428.01	20.17
9.93	26.18	18.78	66.79	546.77
8.82	1995.41	27.56	63.19	71.86
6.9	12.02	20.68	35.94	955.66
3.49	90.24	38.96	411.95	1769.06
7.26	962.17	21.06	17.14	3226.02
3.19	935.98	28.83	67.4	167.22
6.16	7.75	13.74	102.64	494.48
6.27	73.02	16.92	72.65	323.56
12.52	33.51	9.73	3476.38	739.39
3.36	1024.27	20.17	59.71	78.92
13.49	5.82	27.51	3084.39	644.16
10.13	183.72	16.71	294.34	918.06
8.55	1597.58	10.07	1109.41	1485.63
7.91	693.86	9.79	1733.26	262.36
9.44	375.19	218.42	64.71	2239.81
5.14	3651.41	34.55	54.13	289.32
6.24	1839.86	10.63	68.58	1248.23
9.08	2370.45	10.58	43.47	1271.8
5.62	3160.98	7.94	64.79	519.04
8.26	589.91	11.33	42.54	1341.27
12.8	1279.67	18.6	58.33	212.77
8.36	1434.82	8.27	159.55	1307.22
7.3	430.1	7.17	77.56	733.91
15.99	356.44	17.7	3293.03	427.18
46.89	787.88	25.01	18.5	553.03
9.48	894.2	27.39	356.83	136.22
13.72	737.75	10.61	33.84	945.22
8.64	2580.76	7.93	33.85	780.03
4.73	1053.97	9.72	182.92	518.61
8.95	1351.97	17.95	22.77	356.77
3.35	665.01	10.04	3042.63	100.41
11.7	425.91	8.83	1120.23	1019.04
10.79	1316.1	10.5	38.02	222.11
4.86	1632.93	32.15	3470.95	192.07
12.87	18.27	19.79	559.75	177.61
5.39	279.7	11.58	31.9	626.06
10.07	217.65	25.5	921.98	2188
10.13	680.26	14.4	3873.57	810.59
4.94	19.81	38.03	128.19	26.83
13.39	30.06	23.84	32.04	1289.83
10.04	21.78	12.07	794.62	99.87
6.12	15.47	4.98	792.3	182.86
5.65	229.21	11.41	8.73	1799.04
15.22	1987.92	19.07	73.47	200.91
6.9	24.57	17.53	39.02	208.66
4.81	35.98	20.84	913.01	452.72
4.36	245.73	22.57	17.17	3783.12
24.31	880.76	3.19	92.04	1356.62
4	554.07	31.03	3909.78	425.99
14.74	189.89	38.16	111.47	554.42
13.72	2590.91	10.19	614.75	77.84
7.41	9.84	9.66	95.99	2745.59
11.75	11.86	7.6	13.67	950.71
6.8	22.05	21.05	110.25	752.64
5.77	1049.21	10.49	1617.04	429.42
7.59	2198.89	23.2	120.99	759.55
16.78	349.7	52.53	15.45	53.7
12.17	1247.66	27.48	134.2	171.09
4.26	3006.09	13.7	97.11	3362.33
5.85	2090.95	15.17	14.41	574.99
6.36	35.87	14.97	667.01	1489.1
7.04	84.06	10.64	330.64	115.99
4.55	171.19	5.83	1634.51	732
6.81	282.25	17.52	3677.61	40.1
7.37	705.88	7.42	2472.98	2619.64
7.87	195.52	14.2	269.49	38.49
16.02	19.48	13.48	9.52	81.46
9.47	46.47	26.16	3871.37	245.12
7.33	1922.12	17.91	67.27	492.46
4.5	234.74	9.97	508.65	521.77
7.79	522.03	19.18	15.76	366.83
4.08	593.71	6.76	3067.18	447.22
17.31	2830.33	6.44	53.29	243.56
8.14	3648.86	28.33	413.66	216.15
9.53	2344.93	23.51	76.15	107.57
31.94	15.18	8.79	2282.71	330.4
6.94	3.34	4.66	110.39	2658.61
9.75	51.34	5.4	83.08	712.55
3.96	2660.61	17.68	1072.94	285.73
7.69	969.5	9.62	460.3	2490.43
4.85	2325.88	30.41	64.19	543.94
15.79	9.86	43.02	1673.79	116.72
9.27	747.58	9.67	2529.88	384.36
10.69	897.08	13.16	43.47	3335.98
4.79	585.47	18.77	32.25	2124.74
8.76	533.83	51.34	2586.75	320.08
4.53	1238.24	10.75	507.44	727.98
5.5	1115.56	40.28	46.14	177.28
6.74	1101.14	35.32	5.61	1972.85
5.23	20.21	38.05	60.15	2259.97
6.23	1595.07	10.27	14.1	1912.26
8.12	1586.36	5.3	31.52	2960.26
9.29	1702.22	19.29	2568.3	3854.95
4.75	132.64	114.78	1315.64	920.08
7.14	5.38	14.29	1611.19	459.61
7.64	545.3	16.3	55.75	434.73
7.02	46.13	15.02	332.29	44.54
14.59	22.6	114.26	1232.75	624.75
24.69	59	15.21	10.95	372.32
4.89	2320.41	11.65	6.07	521.14
5.7	21.56	18.66	10.13	200.6
8.11	2090.33	29.31	1623.23	237.06
6.34	1313.95	10.99	174.94	2346.14
11.08	949.7	16.12	3758.99	32.73
7.51	1388.08	10.19	2728.29	300.52
3.85	21.66	7.79	63.38	3255.15
5.44	17.2	14.17	28.97	1262.58
15.44	86.83	7.26	2077.69	1005.04
8.7	3272.69	31.33	73.61	91.21
10.68	1103.52	7.92	1006.44	457.33
2.88	66.97	8.78	87.95	343.94
8	61.83	5.85	694.89	517.39
5.9	1182.81	54.43	615.45	120.99
6.31	2110.93	18.51	37.9	525.16
15.56	928.33	7.92	22.93	528.79
8.89	844.69	36.15	739.09	1162.09
5.31	1069.34	11.52	25.4	695.64
18.99	969.71	21.02	27.92	787.88
20.8	388.36	39.85	25.58	631.46
14.4	150.35	6.97	16.87	2025.26
9.47	2162.05	30.59	33.68	1490.1
10.72	1902.52	14.76	3.53	127.13
8.39	10.07	18.88	2005.36	681.41
4.3	3390.52	14.13	391.4	3.16
17.77	1714.99	11.82	33.53	114.46
13.52	999.74	11.26	17.34	387.95
10.98	223.5	11.67	133.26	1184.71
5.43	6.37	8.52	982.58	15.5
5.17	385.79	5.84	179.17	180.64
4.65	1263.74	26.09	2408.44	3092.65
4.95	514.11	17.75	28.3	763.19
18.15	14.4	11.76	3068.25	285.06
9.72	64.73	9.24	466.27	538.57
6.93	14.9	11.63	23.58	661.53
6.5	85.26	27.63	499.85	2496.62
16.53	1473.27	19.24	29.11	200.78
8.12	11.87	16.34	2388.09	578
8.77	7.27	33.26	758.75	155.92
10.02	154.91	12.7	1170.95	117.03
8.52	9.95	18.16	291.47	152.24
5.25	257.91	18.44	1061.93	3761.62
15.76	262.7	12.38	31.75	118.87
4.83	2074.71	12.92	421.42	100.26
5.01	13.49	35.63	28.66	517.29
4.77	157.08	16.51	104.33	364.02
7.21	5.48	8.09	88.73	1439.88
5.1	2412.89	25.44	2282.98	57.13
6.37	225.88	5.32	918	321.44
13	217.94	6.89	31.49	62.17
9.34	234.65	8.27	1223.88	278.8
28.49	702.31	27.87	674.87	170.11
12.88	43.26	6.7	2259.62	342.17
8.14	187.35	12.7	31.69	152.09
9.91	2711.1	16.94	816.71	140.64
10.02	49.24	11.15	14.02	514.85
6.59	50	13.46	2882.53	381.62
5.56	14.37	7.73	892.15	17.93
8.98	33.9	15.61	3738.65	2605.63
13.67	169.88	44.25	65.45	27.46
13.96	9.34	22.35	534.25	133.36
11.91	80.04	9.68	45.43	2647.32
4.9	60.1	8.44	27.29	820.27
4.51	10.14	14.09	2390.9	424.47
3.26	13.31	9.78	10.55	313.4
5.27	2371.47	7.02	13.95	5.55
39.41	7.7	17.25	134.84	830.69
5.92	2193.97	22.17	17.82	1864.45
18.29	12.25	90.5	502.81	780.07
6.79	108.44	15.38	507.1	578.21
4.43	15.48	82.25	541.56	608.61
10.14	15.6	14.26	147.51	580.98
7.01	326.45	22.48	1226.79	400.25
4.85	16.77	22.8	2730.64	979.13
6.8	390	15.25	44.31	624.28
5.44	27.89	16.52	29.99	325.33
10.73	36.82	9.63	63.42	551.82
5.5	1339.88	16.59	296.56	1012.78
7.56	28.99	13.96	36.21	1268.44
6.13	56.93	14.42	62.58	335.2
5.83	342.42	81.42	19.92	206.56
6.91	968.23	18.63	33.15	109.91
7.1	547.89	11.31	99.23	57.53
7.78	918.72	31.05	258.74	788.3
8.93	311.75	23.23	3904.84	57.35
3.14	2710.64	20.41	5.75	1411.87
5.53	98.38	14.65	8.89	743.66
7.36	1667.74	15.91	46.24	376.04
5.06	3483.11	17.78	134.01	578.79
10.59	1126.93	22.43	967.42	251.35
12.99	57.89	23.16	1217.95	591.11
3.79	7.58	22.24	3857.15	323.88
14.82	18.84	9.81	42.11	80.68
9.99	23.26	20.9	3932.54	357.95
14.96	139.44	73.39	42.97	148.86
11.01	16.18	20.56	3745.02	596.37
10.76	499.48	20.86	375.7	488.44
12.53	168.48	23.36	1104.11	285.23
12.27	1625.05	24	1726.76	101.68
3.9	467.82	25.34	758.19	343.4
6.64	85.68	14.77	715.97	2774.61
10.72	56.27	168.52	577.9	33.02
8.26	52.97	35.12	80.9	301.74
3.7	1060.86	18.77	2109.26	1067.16
6.8	40.77	16.88	18.22	27.32
6.95	1104.8	17.9	169.71	8.03
17.95	489.12	10.25	29.73	73.98
7.09	1112.49	12.81	512.53	1739.05
5.48	508.88	11.44	549.44	844.66
5.16	1687.37	12.38	2407.04	2167.93
6.1	194.67	22.38	158.21	1256.94
12.2	1455.01	14.91	24.82	208.64
5.45	4.26	14.39	722.53	755.54
10.22	497.43	10.73	15.5	2377.91
41.65	53.34	11.62	11.99	498.13
14.4	3334.92	10.51	11.29	363.34
11.5	141.29	13.06	51.76	194.92
9.19	891.77	3.92	141	3234.62
11.69	21.58	4.2	1165.23	73.74
11.28	1016.13	11.91	93.16	1454.02
13.17	26.34	7.8	845.83	3307.9
10.32	41.16	11.83	1565.54	133.93
48.45	264.91	19.43	93.33	663.5
5.76	212.78	17.71	2869.2	1037.16
14.83	1831.85	10.11	671.13	1243.54
7.29	191.9	14.91	123.08	1302.27
23.75	2019.21	9.23	11.21	79.1
13.25	213.96	19.91	116.32	1395.8
5.99	290.45	17.42	8.06	487.66
7.2	699.4	16.31	404.68	945.98
6.42	14.06	34.89	338.79	21.87
19.22	98.96	23.89	1236.67	2616.3
8.55	1932.23	10.77	6.81	67.93
7.5	2151.55	34.89	26.59	892.6
5.18	17.48	49.53	196.22	405.21
5.97	720.24	48.89	3545.99	739.68
10.66	24.68	34.51	1575.2	478.88
5.94	695.62	26.04	196.29	703.65
11.41	409.26	31.25	2689.93	579.74
7.67	302.33	24.81	345.5	436.02
8.85	2447.45	18.27	497.13	1105.34
5.92	15.69	15.78	81.65	424
4.42	1707.48	12.45	23.15	524.71
7.99	98.25	19.93	590.56	598.1
4.56	341.68	23.88	878.21	1220.68
5.81	10.57	12.58	1476.64	521.54
22.43	1431.22	85.04	3831.94	745.71
13.72	449.36	31.35	14.11	1894.21
7.08	2501.09	16.29	17.43	13.18
9.72	25.67	21.46	21.36	621.6
21.78	2777.65	19.59	1685.82	98.21
8.75	2655.79	16.52	783.47	130.24
19.04	3152.09	17.95	1458.87	418.44
15.16	1354.22	29.44	950.4	67.21
4.36	16.32	12.89	17.15	393.27
5.05	139.46	13.98	144.46	3209.96
25.54	64.12	24.04	19.73	172.15
3.93	60.51	14.4	13.54	665.67
8.02	3667.99	262.58	3633.06	368.23
9.64	253.12	15.25	960.2	283.8
11.01	843.4	19	945.48	1152.97
6.72	176.72	25.9	15.78	136.71
22.55	25.73	10.73	8.23	470.84
9.6	78.85	17.72	18.86	102.86
5.58	3868.75	21.64	158.15	2017.12
4.72	332.66	22.11	51.51	1381.87
8.84	105.28	13.67	2960.49	3388.06
17.21	490.06	17.35	913.07	372.94
15.25	1129.33	14.08	1078.43	3119.25
21.88	3259.97	21.43	1890.19	1862.68
7.83	1259.65	14.38	1447.11	68.9
22.99	5.55	26.67	2933.39	351.19
6.63	2097.46	24.02	324.53	1057.81
6.42	143.12	8.08	47.15	713.28
7.06	605.3	21.91	3299.96	121.24
17.58	33.97	14.17	129.43	1926.85
4.29	34.36	6.28	1658.5	358.39
4.67	44.15	6.97	30.21	146.22
18.51	93.47	5.16	130.82	1202.28
10.2	3003.41	11.67	9.94	1905.05
8.91	2580.75	63.93	472.97	3291.4
11.13	334.32	22.09	7.64	34.81
8.11	1068.84	18.34	22.12	1122.18
5.06	83.37	18.13	1498.47	1071.35
10.25	217.28	29.54	2246.07	1413.79
8.32	2592.75	109.37	2817.21	91.64
9.89	8.66	26.16	1050.76	423.26
17.21	27.02	21.09	580.53	603.8
5.74	3865.98	35.16	32.48	2137.84
3.57	861.27	16.37	321.75	504.09
9.31	30.32	27.82	12.83	628.59
14.01	1520.48	7.82	1151.52	120.23
19.06	25.85	6.24	1112.93	425.75
11.4	490.39	11.75	23.28	2838.14
12.46	2257.98	15.9	3292.75	515.52
9.42	86.51	14.44	2848.78	92.14
6.06	3447.27	14.12	39.68	57.78
6.88	2447.91	8.94	20.82	123.24
39.01	3112.04	25.15	33.95	422.16
5.87	38.1	11.53	16.32	441.35
10.39	1969.19	16.67	424.48	2144.98
11.42	1718.14	28.58	3052.06	3370.52
6.57	69.32	15.68	3888.29	100.61
3.6	1598.72	13.43	190.48	873.15
13.04	5.97	389.78	2609.88	47.46
20.12	40.04	7.03	998.01	1090.68
8.58	5.7	9.79	37.12	276.26
13.37	30.97	165.97	3139.97	415.95
6.72	61.52	33.04	1089.67	1600.51
4.26	634.54	20.01	14.15	1270.72
11.05	13.31	9.3	12.21	691.76
80.88	2002.44	13.23	923.21	590.68
6.23	125.7	10.93	58.55	38.55
6.55	25.71	26.16	908.88	1671.01
8.44	1060.98	171.68	2539.44	256.32
4.73	5.92	7.99	3773.4	120.26
21.04	52.86	14.26	22.38	465.72
7.62	19.62	9.99	491.63	541.21
7.15	688.36	14.83	57.8	1118.76
26.83	2408.09	17.07	18.69	44.79
9.75	203.38	11.93	19.73	658.06
25.65	63.28	26.52	87.55	2346.22
7.53	4.64	22.38	47.36	722.08
21.28	154.31	29.9	1536.4	1013.36
6.66	2121.8	21.92	31.23	1276.71
7.51	445.82	17.24	77.9	1730.87
5.96	1551.49	19.74	2057.09	368.58
20.03	1429.96	13.97	15.74	3261.7
9.41	24.68	21.76	20.1	903.93
5	3215.06	14.88	100.58	411.95
3.8	10.21	133.28	44.54	3176.76
3.84	583.64	34.54	61.53	779.71
18.22	2110.58	24.41	6.62	1274.84
8.01	3663.83	14.25	2291.49	1446.19
7.94	43.06	28.05	18.99	243.22
9.72	29.17	32	2147.9	1144.73
5.77	32.9	29.61	13.49	14.84
3.33	1208.92	18.55	3715.62	64.53
3.46	1345.32	48.12	403.92	152.59
6.16	247.25	6.35	695.07	452.69
16.24	10.05	40.38	21.28	526.5
6.05	1009.53	12.05	511.34	857.64
10.11	2229.84	13.08	24.58	353.48
4.13	8.76	33.42	1553.56	569.25
9.56	1303.29	31.14	3869.95	2266.67
10.07	1339.44	32.46	22.13	1973.87
8.82	1650.66	33.13	1952.54	1320.42
15.07	30.75	14.82	23.33	1213.32
27.31	1488.03	44.91	602.8	1872.44
13.65	244.8	7.41	11.62	2222.14
18.5	1479.81	27.48	1602.98	356.02
9.64	1867.96	19.74	164.21	1161.76
57.94	521.39	13.01	67.82	60.62
10.9	51.24	31.14	7.76	1823.79
8.85	15.17	116.61	499.51	1144.87
9.28	12.08	9.9	485.17	1527.97
7.31	700.83	48.44	24.56	65.07
10.6	3810.24	13.91	215.58	774.03
9.09	19.75	24.92	896.11	899.88
13.12	81.6	17	958.07	773.68
6.22	2747.69	40.09	3350.33	182.34
13.84	143.67	205.36	27.8	47.57
7.65	1294.06	12.17	68.5	125.44
22.05	14.56	24.44	595.74	8
3.63	12.54	13.51	16.42	20.13
5.64	2651.04	16.49	125.53	1650.77
5.85	97.21	12.73	1712.17	2293.43
5.47	45.33	18.53	95.16	91.45
15.49	13.36	38.34	10.2	1310.33
10.55	14.23	12.45	65.59	1024.78
5.31	1313.23	15.05	42.32	354.69
7.31	14.9	43.49	57.24	2976.67
10.72	22.58	11.06	3564.3	88.88
13.93	1105.93	15.35	61.76	75.09
90.9	3439.23	19.26	600.58	997.55
9.13	672.96	7.35	65.16	1780.89
9.06	697.16	21.71	83.01	126.93
7.29	16.88	31.25	2961.79	3135.14
28.04	33.64	10.14	186.43	3829.96
18.84	937.64	7.14	3899.75	2579.03
21.32	1349.97	7.76	1190.05	1572.41
8.62	1080.07	8.47	859.86	106.97
18.38	303.29	9.41	53.78	84.65
15.47	3154.89	40.69	2547	134.7
7.4	482.07	9.57	394.99	723.22
23.09	732.66	9.76	37.79	79.15
7.32	17.63	12.71	21.62	112.67
8.17	18.11	38.61	54.96	1555.67
9.94	160.95	11.86	3759.5	834.37
4.84	1880.32	18.37	80.21	129.56
5.39	202.97	15.19	410.76	76.71
5.83	816.28	36.11	3878.96	1088.56
8.88	2438.66	23.36	471.25	975.02
7.18	14.78	16.11	14.33	856.11
5.61	1769.17	18.97	26.44	47.15
6.72	1518.85	41.05	2465.51	346.73
7.64	11.2	31.98	1549.08	120.5
14.2	11.85	31.99	154.47	643.56
4.67	616.79	32	85.47	117.53
11.13	57.78	11.8	3536.96	181.69
15.79	148.37	356.08	3070.69	276.44
8.78	8.7	11.06	36.43	856.2
10.61	351.16	7.83	41.68	1799.42
8.09	266.49	26.55	3543.2	66.01
7.66	121.78	48.54	1465.11	212.83
21.53	3016.51	29.84	8.69	256.59
13.89	12.45	8.3	52.32	483.69
10.4	22.05	18.1	32.81	353.99
31.93	1568.13	16.14	1167.19	2587.44
12.81	328.79	10.73	36.84	2509.24
8.02	1632.71	517.68	48.44	2170.41
4.83	2088.92	26.45	40.25	1856.95
7.54	1222.49	14.33	2124.46	593.28
19.42	178.09	27.13	127.12	1412.03
11.92	33.23	16.14	2562.42	8.79
6.54	1244.33	22.78	2033.67	107.46
10.17	1984.45	10.95	256.29	91.36
14.54	1837.21	13.96	838.27	520.37
11.27	799.78	12.14	7.07	2190.9
8.92	29.04	38.46	90.71	591.6
10.05	1033.5	13.9	1765.91	3888.33
9.9	1926.41	21.22	64.6	1197.81
14.06	752.33	14.1	255.28	766.34
7.1	3039.42	26.67	3935.77	127.41
7.25	162.87	242.95	5.92	922.44
13.1	1363.23	15.68	14.74	3311.54
4.33	604.57	10.12	30.43	262.04
21.03	1741.08	44.52	10.88	368.11
5.52	151.19	23.58	36.12	74.62
2.97	689.13	25.22	1362.49	1031.38
10.06	680.23	32.07	68.38	810.47
17.31	2689.02	9.83	1646.26	341.02
15.35	17.73	16.21	3651.22	74.43
8.22	227.35	18.75	32.4	123.01
13.6	2582.84	18.23	104.11	1253.9
8.09	532.13	12.94	19.82	803.62
11.48	90.05	9.32	2387.97	858.58
10.21	1274.44	10.21	19.3	43.84
7.19	14.5	11.9	582.38	30.89
14.04	1620.14	8.95	23.24	150.31
9.6	995.24	10.37	10.79	53.42
44.3	232.37	6.98	67.1	599.51
10.46	366.65	23.9	58.75	108.47
14.68	21.22	10.71	1225.16	89.58
6.53	2360.74	12.97	11.82	30.51
6.29	356.24	21.41	3601.97	26.73
14.59	424.92	16.53	48.85	519.1
12.17	8.13	10.59	35.24	623.78
11.6	394.52	16.82	1116.3	639.6
6.97	295.39	23.83	3586.85	1336.32
13.01	2997.05	12.22	1037.98	2350.94
13.33	436.53	13.77	13.4	163.71
8.6	2022.58	20.19	851.54	1753.19
6.63	25.01	14.03	8.6	474.27
16.05	2252.97	16.36	2435.23	319.62
34.63	43.84	14.79	1430.17	2040.47
11.29	1307.02	38.64	39.37	153.97
5.3	1950.77	24.95	37.15	322.87
15.67	69.77	13.14	2522.11	1226.36
5.44	131.53	20.7	1577.18	923.69
3.65	9.87	7.36	1664.83	898.62
18.39	1813.06	11.01	290.93	428.01
3.78	15.05	20.64	1432.99	241.56
10.43	902.27	14.02	25.93	2628.29
10.52	1538.78	8.09	114.91	1311.88
20.18	34.24	15.53	14.45	2445.19
5.72	565.88	21.38	494.33	3505.75
5.2	458.71	18.57	56.93	149.56
8.29	7.78	16.33	11.58	1759.92
6.86	1223.68	15.07	114.16	3219.77
5.01	15.91	20.82	218.86	913.98
16.52	2798.88	26.41	1208.28	1329.55
5.83	3393.72	15.82	45.51	337.74
3.54	2475.93	9.68	407.46	761.05
5.27	2789.63	27.77	295.53	3299.43
11.55	25.62	6.23	3785.93	604.82
12.44	220.92	25.78	1971.47	674.75
12.5	25.5	10.34	3542.2	1368.94
19.21	28.35	15.38	26.63	2625.12
8.11	105.44	14.52	2767.99	427.12
16.2	32.17	17.34	1582.42	484.15
5.2	3095.41	32.44	8.54	3237.63
5.83	474.08	547.72	2581.89	1355.8
11.47	814.49	143.4	15.07	520.8
11.37	3514.84	6	1279.06	1015.07
11.83	379.38	12.66	670.56	1562.33
10.72	19.75	20.16	71.66	487.27
7.18	979.49	7.18	640.15	689.59
8.3	177.02	7.46	119	863.53
6.55	1387.97	16.7	592.86	500.47
6.98	7.09	27.71	705.43	739.77
5.33	105.79	11.07	294.89	413.31
5.08	33.85	5.61	84.21	806.87
12.35	2275.96	3.27	461.48	459.71
4.83	1301.57	8.6	47.35	49.16
13.68	149.61	11.57	14.54	992.18
6.59	1082.79	11.71	1504.51	2151.46
6.84	96.04	27.17	3648.82	184.75
8.71	1175.79	22.91	2955.45	2562.59
14.23	1404.43	18.28	1281.36	718.05
32.6	696.76	22.7	518.46	392.73
23.56	1212.45	29.91	879.11	514.69
7.14	1000.87	13.63	965.91	2748.53
4.01	52.53	16.77	3487.38	308.83
8.73	12.95	9.81	6.64	635.52
7.67	56.4	9.49	76.31	570.4
13.23	666.35	29.27	16.78	45.58
5.58	157.14	34.57	420.51	154.49
9.28	1173.17	8.46	59.27	303.18
5.44	180.01	31.09	1596.01	301.23
9.65	24.9	34.23	9.95	2845.95
8.48	770.71	17.12	29.05	12.02
3.92	944.16	29.68	908.24	873.92
5.69	1515.02	6.99	2537.31	53.67
10.83	425.97	24.66	16.97	3399.27
6.79	3844.78	10.23	10.27	3145.57
10.82	1937.11	9.34	1865.6	253.67
13.09	1343.56	5.86	58.83	966.16
8.02	15.92	9.89	58.3	1792.25
3.6	3744.94	17.12	30.88	199.42
21.74	147.53	12.39	42.91	113.38
8.06	246.52	24.15	3798.21	1270.85
5.94	81.55	13.49	41.78	493.03
7.98	802.34	12.07	168.88	1061.22
8.19	91.19	17.35	17.86	3527.59
13.05	21.33	13.71	6.3	2628.98
15.06	707.66	16.95	20.52	1735.91
10.65	545.99	5.68	9.61	335.83
18.04	90.29	15.52	1686.81	420.17
65.52	6.05	7.39	26.21	81.24
26.76	2542.87	31.18	1352.13	1784.32
22.29	443.22	19.58	2954.67	2915.69
7.25	305	8.34	18.15	3582.12
5.92	19.1	75.08	3264.29	3082.78
36.5	1998.78	17.87	197.97	2214.8
5	137.38	8.3	2470.2	499.87
8.39	1737.43	56.37	2709.86	1063.41
11.45	1068.89	202.18	6.84	2295.14
4.76	1653.87	37.73	77.34	56.79
20.95	31.83	7.99	28.61	174.11
9.39	773.75	16.4	5.85	63.33
5.07	74.38	18.59	26.26	265.51
6.67	10.36	16.11	29.27	133.46
8.3	15.57	75.76	210.61	441.59
6.17	884.62	6.82	3730.91	125.71
11.63	1547.88	8.93	123.17	450.84
10.96	309.79	6.73	3705.27	1208.14
7.45	1696.29	21.4	22.9	1077.73
19.08	35.01	13.03	195.05	6.57
19.38	2735.91	10.81	141.86	5.09
5.82	54.44	19.25	11.55	3229.67
9.26	29.94	12.06	903.32	36.33
8.79	89.63	14.21	959.81	1206.24
6.17	21.33	11.06	89.98	1433.48
4.66	15.5	31.43	27.19	94.75
5.77	3930.5	12.49	58.01	1389.46
5.82	6.06	24.84	665.61	676.61
13.81	655.84	48.61	3620.55	696.34
4.11	144.45	5.82	65.17	1892.68
5.56	6.97	35.94	39.49	3216.83
9.7	15.71	14.51	32.33	80.11
7.51	442.86	16.19	93.88	1530.46
8.43	108.27	11.31	14.69	757.08
7.19	203.87	8.79	104.99	444.22
13.56	3812.11	12.38	6.96	368.02
11.94	41.35	27.71	66.47	44.45
8.02	3236.58	22.62	3650.71	20.33
10.46	241.63	684.89	49.89	34.07
7.38	447	29.55	16.72	5.81
7.71	2440.4	19.01	46.7	235.91
21.67	32.81	11.58	188.4	35.32
4.78	1026.29	386.41	12.23	15.76
10.06	2138.11	14.88	341.54	492.25
3.69	870.88	236.22	45.51	35.82
27.5	11.39	28.41	125.64	547.96
5.25	689.03	24.13	60.79	58.82
12.3	662.69	4.74	39.67	1152.71
6.41	2640.65	5.05	451.15	806.23
7.95	77.09	14.24	588.44	1363.44
11.99	172.93	13.91	76.07	33.36
6.16	2368.52	6.92	93.32	45.7
4.83	198.03	36.08	1872.43	55.82
6.07	27.94	8.76	177.72	247.65
9.37	1233	6.78	30.18	2072.7
6.34	298.21	36.78	30.52	1257.81
12.61	921.33	19.65	62.35	214.78
9.79	189.92	9.04	68.97	54.82
13.06	1074.23	7.54	1997.85	2816.84
6.43	437.75	29.65	20.31	3548.78
12.51	104.35	12.66	23.52	436.45
12.57	349.54	68.7	122.84	84.55
12.3	87.27	17.96	10.34	271.98
7.71	1973.15	4.83	5.91	579.15
7.82	3769.04	8.26	35.95	273.49
26.4	2238.62	9.29	2729.82	52.46
14.07	16.79	28.65	10.81	706.1
15.99	7.11	16.77	68.79	543.06
14.92	16.04	9	53.03	160.86
6.67	11.5	7.98	1322.86	1785.39
6.56	1049.44	10.11	599.6	949.7
10.23	1275.43	4.26	362.48	746.43
10.05	53.41	8.33	11.55	334.21
7.06	437.4	11.08	37.37	798.15
10.62	801.96	10.26	3863.54	419.11
9.76	49.74	9.5	45.16	345.69
9.55	107.28	18.43	875.44	476.22
6.39	1140.09	2.85	34.57	1132.12
19.36	67.15	14.45	290.14	263.55
11.19	4.75	7.95	1553.76	889.01
5.79	708.88	17.95	704.14	1218.14
7.45	99.18	25.04	1529.22	1283.31
5.94	250.74	27.66	2196.43	238.54
2.44	303.61	37.59	163.03	3599.66
3.83	312.23	6.12	13.68	2067.09
17.81	18.36	10.09	43.98	1968.46
3.93	41.56	20.66	48.21	643.09
4.59	42.75	7.51	1612.97	266.05
9.59	28.7	27.68	14.41	959.5
16.53	36.72	26.84	3820.24	57.26
28.33	807.42	7.49	55.88	429.99
10.95	101.12	6.53	1047.38	3841
10.78	22.46	30.61	108.46	379.3
6.32	357.88	62.81	2336.48	603.02
21.72	40.2	21.05	1224.52	294.04
7.56	1789.37	8.52	20.56	1918.72
6.93	23.66	155.54	1430.53	587.46
9.43	1607.92	15.96	1124.12	1857.96
11.82	34.39	16.08	1545.36	299.61
13.02	4.59	47.86	29.29	249.31
3.43	13.44	20.1	158.53	3790.65
15.42	6.37	39.04	2001.85	1572.65
14.03	48.53	25.89	33.15	921.72
15.67	3802.11	22.86	8.07	499.01
6.1	1484.61	7.01	2607.16	1170.89
14.76	373.62	5.54	7.41	356.41
15.35	1663.57	31.64	41.52	1439.18
11.7	41.31	16.71	56.79	3616.52
8.27	29.14	16.89	137.09	1182.19
9.85	16.88	18.86	34.17	534.65
7.42	867.51	7.4	47.55	2292.62
4.11	1054.81	10.43	53.5	74.15
16.7	1259.56	47.88	151.79	606.23
5.67	880.43	12.15	27.68	641.49
6.02	243.13	12.77	469.51	490.84
5	56.25	9.43	184	386.4
2.38	607.81	10.75	595.05	86.18
9.97	28.62	16.95	453.89	1889.35
5.3	31.99	26.22	13.89	185.04
12.42	1762.21	6.91	28.73	25.52
9.18	48.27	13.3	370.07	386.04
7.56	2416.71	22.57	332.04	431.71
7.49	1194.5	7.77	2041.76	104.71
7.83	1080.3	14.99	1341.44	1325.5
10.95	32.04	18.86	9.82	384.64
4.5	32.62	32.29	2176.43	259.09
5.42	191.4	15.63	40.84	45.68
4.45	104.67	10	43.04	76.59
8.49	1259.86	26.8	12.57	2275.43
30.73	126.16	11.88	236.91	1995.2
16.62	1317.93	11.88	2819.08	136.82
4.98	566.44	9.64	1195.68	3720.46
23.2	24.68	15.89	419.12	1866.02
13.49	125.01	8.93	2625.31	192.81
7.32	969.14	11.39	2086.26	3034.61
6.84	94.36	30.29	666.77	219.08
8.81	42.17	53.88	687.64	49.25
11.86	26.43	20.15	18.73	447.57
8.17	18.55	7.18	860.22	482.47
9.73	49.13	14.08	2044.6	963.68
15.81	129.59	16.61	156.34	619.66
7.27	3614.81	12.19	2260.51	653.41
14.91	1496.85	16.18	836.75	11.58
19.19	2528.37	18.01	1045.3	70.47
23.55	1007.1	5.68	2483.56	629.22
25.85	12.29	11.94	1714.79	1992.8
19.72	148.74	196.25	3902.28	1510.18
6.89	2360.39	9.63	20.82	339.72
8.36	138.06	7.78	288.08	418.53
9.9	195.92	9.11	121.46	1330.03
15.38	1524.66	11.49	3325.53	2078.98
6.71	2943.57	16.63	24.72	732.76
8.31	1618.71	12.43	1440.47	842.71
14.15	53.01	8.18	25.17	518.7
8.84	473.46	42.1	879.78	1401.11
12.86	499.35	8.25	115.35	669.29
3.74	111.85	31.27	8.5	953.61
84.8	15.1	5.64	2339.19	633.09
7.75	3910.64	11.96	6.14	1390.38
15.57	2902.56	10.87	2557.86	545.4
4.21	5.76	34.69	27.06	865.92
3.95	5.05	8.48	175.17	1823.62
11.12	1766.09	67.43	9.67	483.62
26.9	1913.49	64.75	23.45	306.26
12.71	65.33	26.7	41.12	1393.26
12.47	19.95	19.86	30.21	246.71
10.62	115.46	12.35	30.85	636.35
21.1	883	7.98	8.76	344.84
16.57	483.07	17.6	51.22	234.83
5.59	2010.17	36.3	3125.59	1073.45
6.6	3170.45	17.32	1255.25	353.86
5.94	434.76	35.18	38.62	229.03
9.78	20.2	19.88	53.25	1749.74
44.28	300.81	11.64	508.22	855.59
13.99	70.52	12.63	23.35	719.88
50.46	1344.34	45.04	42.86	231.77
7.47	1350.66	13.41	53.21	206.53
8.15	32.86	19.29	1452.9	2003.66
6.91	23.46	40.65	1034.22	1154.51
11.75	3029.81	8.92	10.57	2456.61
5.75	915.49	8.88	3922.59	1719.66
12.68	1686.96	9.31	2886.65	3550.14
8.52	315.18	13.3	2539.93	772.78
7.85	1837.31	8.09	1941.13	80.75
25.02	171.38	55.24	405.71	2015.25
10.68	60.36	607.62	26.52	124.16
8.61	73.5	5.1	933.27	57.07
23.95	744.72	9.8	10.55	2019.54
8.71	99.1	11.92	1081.24	273.59
6.52	14.96	16.33	186.37	1542.78
5.15	73.64	21.48	46.78	810.64
6.49	26.64	7.86	2326.83	81.28
4.38	63.28	7.77	52.4	2697.1
9.82	52.81	7.23	28.76	1728.37
4.55	1607.15	8.54	24.02	2137.81
9.55	910.95	30.23	2314.46	504.32
8.16	58.08	10.82	52.03	1867.37
9.73	88.49	20.41	4.01	1526.83
7.91	85.74	18.49	8.96	2889.34
10.06	178.58	17.44	106.93	92.44
3.27	102.23	9.35	47.06	1227.66
6.19	8.13	10.97	116.59	1295.92
3.99	1288.68	20.51	19.74	2218.47
4.31	10.55	8.44	3484.53	61.72
14.19	26.07	18.01	45.8	894.86
20.89	3045.97	27.86	605.74	3006.02
7.73	227.88	82.1	605.75	484.91
6.02	53.54	19.71	23.17	369.44
9.91	10.95	35.77	18.26	123.03
11.5	54.15	12.6	10.53	1054.59
12.34	24.88	2.92	61.69	173.99
21.3	16.4	5.66	2462.79	1116.24
7.58	189.41	7.18	2830.9	727.35
5.28	7.5	22.68	5.12	890.05
8.04	71.44	27.66	119.01	888.16
18.16	61.72	10.54	294.92	571.34
11.25	632.89	210.91	7.55	88.47
11.06	36.35	30.54	352.98	116.51
9.94	601.04	12.82	314.77	81.08
8.29	36.45	32.24	17.09	2789.32
5.99	73.44	6.85	26.32	99.47
4.61	20.07	6.3	738.65	113.08
7.02	51.19	12.36	8.76	1090.88
2.26	239.72	17.12	27.71	255.02
14.78	47.38	10.58	39.62	59.85
9.24	49.98	57.25	3601.21	1452.61
4.86	1396.2	8.1	9.39	731.96
14.59	3934.51	7.44	2510.6	57.94
7.41	294.41	41.74	1906.76	27.4
11.84	99.9	29.42	34.08	492.37
8.51	29.71	15.7	1337.05	766.32
14.38	98.24	155.22	38.14	540.76
12.2	38.21	22.45	56.32	130.74
10.56	2579.3	6.58	163.75	661.53
5.54	34.01	23.97	39.9	2133.01
7.47	3301.4	12.58	3910.97	851.91
4.9	38.33	16.08	16.17	576.35
9.33	77.04	20.5	789.09	1181.66
8.54	70.97	6.05	41.8	869.48
4.48	352.13	14.55	39.87	1327.77
14.07	9.13	48.24	3509.18	826.26
16.22	344.48	22.76	615.04	2170.04
6.23	15.89	8.15	38.23	278.88
8.33	13.88	14.21	1032.84	1156.72
8.01	865.79	19.13	24.38	3440.47
40.64	497.19	11.67	37.12	1110.16
35.04	652.94	36.91	778.89	836.74
24.8	2735.99	5.49	3440.52	123.6
4.48	13.66	24.37	310.88	354.64
14.3	1724.79	13.23	66.04	95.54
5.67	534.17	34.34	153.57	1026.05
12	60.92	44.43	3694.01	100.72
5.41	6.01	7.61	3852.75	383.27
3.72	128.35	11.61	3938.6	716.11
15.82	13.87	20.62	145.09	2713.25
6.09	2411.96	13.94	1666.48	608.18
50.04	28.29	8.97	2497.08	265.45
11.01	43.65	5.02	9.44	1922.15
4.64	1227.35	29.26	24.13	364.14
6.62	27.83	12.71	3256.09	464.29
12.52	15.3	7.04	18.3	11.81
5.25	34.98	21.4	3242.25	27.11
10.85	27.36	12.7	14.12	431.86
18.77	12.52	25.94	8.26	132.91
15.81	1564.54	5.47	8.52	253.85
6.44	40.09	23.02	7.45	926.79
13.12	1008.09	19.2	28.09	2895.74
14.75	2812.92	24.41	3823.88	35.07
7.73	3427.07	8.56	45	1206.36
12.67	32.94	10.77	1200.38	23.3
17.17	3432.45	14.27	42.18	2.81
8.74	590.03	61.87	1238.7	435.98
4.69	81.52	14.05	2982.42	48.11
16.89	1522.1	8.3	39.55	484.04
15.88	2613.62	12.34	136.57	559.35
5.6	1123.67	30.22	10.22	62.66
13.34	16.47	36.21	28.08	100.02
35.1	753.17	9.86	3909.86	467.41
14.31	2093.21	31.08	295.57	258.92
26.46	2605.82	14.37	120.03	167.72
6.72	186.63	7.82	1666.48	56.13
6.6	170.58	15.71	607.56	131.88
6.32	1616.86	16.13	58.46	50.43
9.91	1177.32	9.87	507.42	2741.51
11.24	1696.53	14.12	14.08	704.65
7.49	647.96	8.67	942.17	222.83
4.61	42.37	19.12	64.7	1350.99
14.78	2622.23	17.97	47.45	21.54
31.36	25.34	16.55	7.08	3787.25
7.45	2699.34	7.14	10.64	1119.89
8.92	24.51	10.98	1383.38	97.66
7.15	1870.81	11.95	657.58	337.43
7.74	15.08	8.73	3778.23	519.5
7.23	14.24	7.71	772.36	913.6
14.62	1155.67	7.79	3263.22	110.85
23.77	49.68	22.53	3327.4	793.44
13.08	54.23	14.36	50.9	1676.62
9.32	1650.1	16.43	100.1	982.58
7.17	801.14	15.37	133.92	111.71
9.36	291.36	59.41	37.12	719.45
6.09	678.75	377.66	31.04	840.44
7.42	16.17	5.42	62.82	355.09
33.06	83.89	12.24	221.08	637.88
15.81	2199.8	38.24	18.31	3744.62
7.08	3821.94	20.41	4.74	385.56
11.55	66.5	11.74	805.94	138.3
6.38	11.75	12.71	3421.92	560.43
5.16	2195.69	7.64	192.58	992.71
6.65	142.98	8.47	714.19	721.54
7.33	496.7	16.23	272.51	251.47
10.74	379.21	34.39	1083.6	509.53
11.27	487.33	52.99	18.93	271.33
4.71	165.73	24.86	45.19	1049.58
4.45	9.75	13.65	3836.99	197.63
16.5	82	35.32	530.39	667.27
13.89	89.95	26.28	17.41	212.87
26.24	2188.47	24.11	450.76	467.97
11.92	523.7	16.22	13.38	133.94
8.54	2167.68	8.55	3853.1	963.23
12.65	1100.54	5.79	61.56	100.87
6.11	1789.21	6.97	852.32	863.17
7.29	984.43	18.58	1711.24	1368.97
5.44	804.66	24.54	1872.53	1314.4
8.29	15.43	15.95	37.8	542.55
6.01	3247.82	17.89	1422.54	92.39
5.13	2379.68	10.34	336.25	1087.54
7.11	23.75	18.41	438.5	961.04
11.92	22.52	17.23	46.39	533.11
5.87	2872.86	10.61	41.85	2120.63
11.57	88.29	8.7	58.41	2193.47
11.7	267.54	12.49	1243.21	472
12.52	1147.62	32.06	3621.68	534.24
6.9	2142.98	116.09	410.45	648.08
13.06	284.4	13.45	33.58	489.42
11.67	18.12	6.78	538.69	1214.51
11.04	1318.3	9.21	376.26	439.25
11.02	2481.11	13.98	11.59	1871.88
8.56	18.38	37.3	38.22	484.35
12.27	1853.87	18.54	1305.57	353.26
5.17	3258.36	9.66	417.76	432.66
3.97	144.81	10.09	1314.93	329.35
4.6	109.91	16.2	588.44	30.82
5.69	138.06	31.24	168.1	2291.47
5.76	1738.44	9.51	81.09	380
7.47	3020.2	35.19	46.9	12.92
23.27	3.53	16.27	537.16	1489.69
10.05	3693.29	31.94	2193.22	3348.53
17.98	60.73	10.55	73.21	772.8
11.04	47.51	7	68.5	3859.95
12.17	91.23	31.44	232.41	1649.88
[truncated: 8,825 more rows]

## Sheet: Supplementary Figure 6a
					relative ATPase activity
VCP (nM)			VCP WT				VCP N167A
0		1	1	1		1	1	1
0.025		0.985	0.875	1.031		1.034	0.974	1.059
1		1.071	0.934	0.99		1.009	1.013	1.024
10		1.095	1.007	1.066		1.046	0.967	0.99
